# Supplementary material for: Synthesis and structure of N-(perfluoro­phen­yl)isonicotinamide
Source: Acta Crystallogr E Crystallogr Commun. 2026 Jan 1;82(Pt 1):19–23. doi: 10.1107/S2056989025010679 (PMC12810267; doi:10.1107/S2056989025010679)
Supplement: Supplementary file 1 [file e-82-00019-sup1.cif]

##############################################################################
#                                                                            #
# This CIF contains the data in a paper accepted for publication in          #
# Acta Crystallographica Section E. It conforms to the requirements of       #
# Notes for Authors for Acta Crystallographica Section E, and has been       #
# peer reviewed under the auspices of the IUCr Commission on Journals.       #
#                                                                            #
# Full details of the Crystallographic Information File format               #
# are given in the paper "The Crystallographic Information File (CIF):       #
# a New Standard Archive File for Crystallography" by S. R. Hall, F. H.      #
# Allen and I. D. Brown [Acta Cryst. (1991), A47, 655-685].                  #
#                                                                            #
# The current version of the core CIF dictionary is obtainable from          #
# ftp://ftp.iucr.org/pub/cif_core.dic.                                       #
#                                                                            #
# Software is freely available for graphical display of the structure(s)     #
# in this CIF. For information consult the CIF software page                 #
# http://www.iucr.org/resources/cif/software.                                #
#                                                                            #
# This file may be used for bona fide research purposes within the           #
# scientific community so long as proper attribution is given to the journal # 
# article from which it was obtained.                                        #
#                                                                            #
##############################################################################
data_I
_audit_creation_method
;
Olex2 1.3
(compiled 2020.11.12 svn.r5f609507 for OlexSys, GUI svn.r6408)
;
_journal_date_recd_electronic     2025-09-10
_journal_date_accepted     2025-11-29
_journal_name_full     'Acta Crystallographica, Section E'
_journal_year     2025
_journal_volume     81
_journal_issue      1
_journal_page_first     0
_journal_page_last     0
_journal_paper_category     GO
_journal_paper_doi     10.1107/S2056989025010679
_journal_coeditor_code     HB8158
_publ_contact_author_name     'Arindam Saha'
_publ_contact_author_address
;
D\'epartement de chimie - Universit\'e de Montr\'eal,l1375 Ave.Th\'er\`ese-Lavoie-Roux, Montr\'eal, QC H2V 0B3, Canada
;
_publ_contact_author_email     'arindam.saha@umontreal.ca'
_publ_contact_author_fax     ?
_publ_contact_author_phone     '+14387785586'
_publ_section_title
;
Synthesis and structure of <i>N</i>-(perfluorophenyl)isonicotinamide
;
loop_
    _publ_author_name
    _publ_author_footnote
    _publ_author_address
    'Saha, Arindam' .
;
D\'epartement de chimie, Universit\'e de Montr\'eal, Complexe des sciences,
1375, Avenue Th\'er\`ese-Lavoie-Roux, Montr\'eal, Qu\'ebec, H2V 0B3,
Canada
;
    'Hanan, Garry S' .
;
D\'epartement de chimie, Universit\'e de Montr\'eal, Complexe des sciences,
1375, Avenue Th\'er\`ese-Lavoie-Roux, Montr\'eal, Qu\'ebec, H2V 0B3,
Canada
;
    'Cibian, Mihaela' .
;
D\'epartement de biochimie, chimie,
physique et science forensique and l'Institut de recherche sur l'hydrog\`ene,
Universit\'e du Qu\'ebec \`a Trois-Rivi\`eres, 3351, boul. des Forges,
CP 500,
Trois-Rivi\`eres, Qu\'ebec, G9A 5H7
Canada
;
_publ_section_synopsis
;
The title compound crystallizes with two independent molecules in the
asymmetric unit, which are connected into chains by N---H...O hydrogen bonds.
;
_chemical_name_systematic
;
<i>N</i>-(2,3,4,5,6-Pentafluorophenyl)pyridine-4-carboxamide
;
_chemical_name_common
;
<i>N</i>-(Perfluorophenyl)isonicotinamide
;
_chemical_formula_moiety     'C12 H5 F5 N2 O'
_chemical_formula_sum     'C12 H5 F5 N2 O'
_chemical_formula_iupac     'C12 H5 F5 N2 O'
_chemical_formula_weight     288.18
_chemical_melting_point     ?
_space_group_crystal_system     triclinic
_space_group_name_H-M_alt     'P -1'
_space_group_name_Hall     '-P 1'
loop_
    _space_group_symop_operation_xyz
    'x, y, z'
    '-x, -y, -z'
_cell_length_a     7.69870(10)
_cell_length_b     10.57670(10)
_cell_length_c     14.9123(2)
_cell_angle_alpha     76.2500(10)
_cell_angle_beta     86.4870(10)
_cell_angle_gamma     71.9410(10)
_cell_volume     1121.26(2)
_cell_formula_units_Z     4
_cell_measurement_reflns_used     9964
_cell_measurement_theta_min     3.051
_cell_measurement_theta_max     70.710
_cell_measurement_temperature     100
_exptl_crystal_description     plate
_exptl_crystal_colour     colourless
_exptl_crystal_size_max     0.11
_exptl_crystal_size_mid     0.082
_exptl_crystal_size_min     0.02
_exptl_crystal_density_diffrn     1.707
_exptl_crystal_density_meas     .
_exptl_crystal_density_method     ?
_exptl_crystal_F_000     576
_exptl_absorpt_coefficient_mu     1.506
_exptl_absorpt_correction_type     multi-scan
_exptl_absorpt_process_details
;
(SADABS; Krause <i>et al.</i>,  2015
;
_exptl_absorpt_correction_T_min     0.6421
_exptl_absorpt_correction_T_max     0.7534
_exptl_special_details
;
X-ray crystallographic data for 1 were collected from a crystal
sample, which was mounted on a loop fiber. Data were collected using a
Bruker smart diffractometer equipped with an APEX II CCD Detector, a
Incoatec IMuS source and a Quazar MX mirror. The crystal-to-detector
distance was 4.0 cm, and the data collection was carried out in
512 x 512 pixel mode. The initial unit cell parameters were determined
by a least-squares fit of the angular setting of strong reflections,
collected by a 180.0 degree scan in 180 frames over three different
parts of the reciprocal space.
;
_diffrn_ambient_temperature     100
_diffrn_source     'microfocus sealed X-ray tube'
_diffrn_source_power     0.028608
_diffrn_source_voltage     44.7
_diffrn_source_current     0.64
_diffrn_radiation_type     CuK\a
_diffrn_radiation_wavelength     1.54178
_diffrn_radiation_monochromator     'mirror optics'
_diffrn_measurement_device_type     'Bruker SMART APEXII area detector'
_diffrn_measurement_device     'three-circle diffractometer'
_diffrn_measurement_method     '\f and \w scans'
_diffrn_detector_area_resol_mean     7.9
_diffrn_reflns_number     31582
_diffrn_reflns_av_R_equivalents     0.0197
_diffrn_reflns_av_unetI/netI     0.0110
_diffrn_reflns_theta_min     3.051
_diffrn_reflns_theta_max     71.079
_diffrn_reflns_theta_full     67.679
_diffrn_measured_fraction_theta_max     0.967
_diffrn_measured_fraction_theta_full     0.972
_diffrn_reflns_limit_h_min     -9
_diffrn_reflns_limit_h_max     9
_diffrn_reflns_limit_k_min     -12
_diffrn_reflns_limit_k_max     12
_diffrn_reflns_limit_l_min     -18
_diffrn_reflns_limit_l_max     18
_diffrn_standards_number     0
_refine_special_details     ?
_reflns_number_total     4197
_reflns_number_gt     3961
_reflns_threshold_expression     'I > 2\s(I)'
_refine_ls_structure_factor_coef     Fsqd
_refine_ls_matrix_type     full
_refine_ls_R_factor_all     0.0328
_refine_ls_R_factor_gt     0.0313
_refine_ls_wR_factor_gt     0.0819
_refine_ls_wR_factor_ref     0.0832
_refine_ls_goodness_of_fit_ref     1.039
_refine_ls_restrained_S_all     1.039
_refine_ls_number_reflns     4197
_refine_ls_number_parameters     369
_refine_ls_number_restraints     0
_refine_ls_hydrogen_treatment     mixed
_refine_ls_weighting_scheme     calc
_refine_ls_weighting_details
              'w=1/[\s^2^(Fo^2^)+(0.0443P)^2^+0.5550P] where P=(Fo^2^+2Fc^2^)/3'
_atom_sites_solution_hydrogens     mixed
_atom_sites_solution_primary     iterative
_atom_sites_solution_secondary     ?
_refine_ls_shift/su_max     0.001
_refine_ls_shift/su_mean     0.000
_refine_diff_density_max     0.287
_refine_diff_density_min     -0.247
_refine_ls_extinction_method     none
_refine_ls_extinction_coef     .
loop_
    _atom_type_symbol
    _atom_type_description
    _atom_type_scat_dispersion_real
    _atom_type_scat_dispersion_imag
    _atom_type_scat_source
    'C' 'C' 0.0181 0.0091
                         'International Tables Vol C Tables 4.2.6.8 and 6.1.1.4'
    'H' 'H' 0.0000 0.0000
                         'International Tables Vol C Tables 4.2.6.8 and 6.1.1.4'
    'F' 'F' 0.0727 0.0534
                         'International Tables Vol C Tables 4.2.6.8 and 6.1.1.4'
    'N' 'N' 0.0311 0.0180
                         'International Tables Vol C Tables 4.2.6.8 and 6.1.1.4'
    'O' 'O' 0.0492 0.0322
                         'International Tables Vol C Tables 4.2.6.8 and 6.1.1.4'
_computing_data_collection
;
APEX2 (Bruker, 2009)
;
_computing_cell_refinement
;
SAINT v7.68A (Bruker, 2009)
;
_computing_data_reduction
;
SAINT v7.68A (Bruker, 2009)
;
_computing_structure_solution
;
<i>SHELXT</i> (Sheldrick, 2015a)
;
_computing_structure_refinement
;
SHELXL (Sheldrick, 2015b)
;
_computing_molecular_graphics
;
Olex2 1.3 (Dolomanov <i>et al.</i>,  2009)
;
_computing_publication_material
;
Olex2 (Dolomanov <i>et al.</i>,  2009), ORTEP-3 for Windows (Farrugia,
2012),
publCIF (Westrip, 2010), <i>POVRAY</i> (POVRAY, 2013), PLATON
(Spek, 2020),
Mercury (Macrae <i>et al.</i>,  2020)
;
loop_
    _atom_site_type_symbol
    _atom_site_label
    _atom_site_fract_x
    _atom_site_fract_y
    _atom_site_fract_z
    _atom_site_U_iso_or_equiv
    _atom_site_adp_type
    _atom_site_calc_flag
    _atom_site_occupancy
    _atom_site_disorder_assembly
    _atom_site_disorder_group
    F F1A 0.83834(11) 0.85339(9) 0.35948(6) 0.02830(19) Uani d 1 . .
    F F2A 1.13400(12) 0.69644(10) 0.46658(7) 0.0403(2) Uani d 1 . .
    F F3A 1.08948(13) 0.53557(10) 0.63288(8) 0.0430(3) Uani d 1 . .
    F F4A 0.74626(14) 0.53090(9) 0.68912(7) 0.0415(2) Uani d 1 . .
    F F5A 0.45820(11) 0.67183(8) 0.57895(6) 0.0291(2) Uani d 1 . .
    O O1A 0.31847(12) 0.95308(9) 0.51675(6) 0.0193(2) Uani d 1 . .
    N N1A 0.49224(15) 0.85415(11) 0.40764(8) 0.0186(2) Uani d 1 . .
    H H1A 0.501(2) 0.8540(18) 0.3491(13) 0.029(4) Uiso d 1 . .
    N N2A -0.00745(16) 1.24405(11) 0.22270(8) 0.0224(2) Uani d 1 . .
    C C1A 0.34768(17) 0.94707(12) 0.43635(8) 0.0166(2) Uani d 1 . .
    C C2A 0.22535(17) 1.04700(12) 0.35925(8) 0.0170(3) Uani d 1 . .
    C C3A 0.03689(18) 1.07807(13) 0.36737(9) 0.0192(3) Uani d 1 . .
    H H3A -0.015799 1.033733 0.419899 0.023 Uiso calc 1 . .
    C C4A -0.07252(19) 1.17503(13) 0.29726(9) 0.0216(3) Uani d 1 . .
    H H4A -0.201170 1.193663 0.302356 0.026 Uiso calc 1 . .
    C C5A 0.1744(2) 1.21472(13) 0.21610(9) 0.0228(3) Uani d 1 . .
    H H5A 0.223073 1.263552 0.164086 0.027 Uiso calc 1 . .
    C C6A 0.29529(18) 1.11650(13) 0.28150(9) 0.0206(3) Uani d 1 . .
    H H6A 0.423490 1.097053 0.273364 0.025 Uiso calc 1 . .
    C C7A 0.63972(18) 0.76998(13) 0.46636(9) 0.0191(3) Uani d 1 . .
    C C8A 0.81592(19) 0.77125(14) 0.43946(10) 0.0227(3) Uani d 1 . .
    C C9A 0.96634(19) 0.69236(15) 0.49431(11) 0.0283(3) Uani d 1 . .
    C C10A 0.9442(2) 0.61128(14) 0.57893(11) 0.0301(3) Uani d 1 . .
    C C11A 0.7709(2) 0.60855(14) 0.60733(10) 0.0283(3) Uani d 1 . .
    C C12A 0.62167(19) 0.68509(13) 0.55052(10) 0.0228(3) Uani d 1 . .
    F F1B 0.95005(10) 0.46098(7) 0.88679(5) 0.02124(17) Uani d 1 . .
    F F2B 1.00723(11) 0.29582(8) 0.76949(5) 0.02752(19) Uani d 1 . .
    F F3B 0.91262(13) 0.06125(8) 0.81644(6) 0.0329(2) Uani d 1 . .
    F F4B 0.76213(12) -0.00665(8) 0.98328(6) 0.0304(2) Uani d 1 . .
    F F5B 0.70539(11) 0.15694(8) 1.10273(5) 0.02535(18) Uani d 1 . .
    O O1B 0.62254(12) 0.59168(9) 0.95399(6) 0.01814(19) Uani d 1 . .
    N N1B 0.78444(15) 0.40335(11) 1.05917(8) 0.0166(2) Uani d 1 . .
    H H1B 0.831(2) 0.3691(18) 1.1126(12) 0.027(4) Uiso d 1 . .
    N N2B 0.54695(15) 0.77346(12) 1.23789(8) 0.0217(2) Uani d 1 . .
    C C1B 0.68065(16) 0.53613(12) 1.03250(8) 0.0158(2) Uani d 1 . .
    C C2B 0.63837(17) 0.61433(13) 1.10735(9) 0.0169(2) Uani d 1 . .
    C C3B 0.59647(18) 0.55864(13) 1.19689(9) 0.0212(3) Uani d 1 . .
    H H3B 0.599283 0.465630 1.215172 0.025 Uiso calc 1 . .
    C C4B 0.55028(19) 0.64262(14) 1.25911(9) 0.0233(3) Uani d 1 . .
    H H4B 0.519354 0.604944 1.320089 0.028 Uiso calc 1 . .
    C C5B 0.58856(18) 0.82555(14) 1.15148(9) 0.0216(3) Uani d 1 . .
    H H5B 0.588384 0.918061 1.135634 0.026 Uiso calc 1 . .
    C C6B 0.63189(18) 0.75108(13) 1.08398(9) 0.0197(3) Uani d 1 . .
    H H6B 0.656748 0.792679 1.022806 0.024 Uiso calc 1 . .
    C C7B 0.82003(17) 0.31678(12) 0.99738(9) 0.0163(2) Uani d 1 . .
    C C8B 0.89747(17) 0.34855(12) 0.91135(9) 0.0171(2) Uani d 1 . .
    C C9B 0.92841(18) 0.26397(13) 0.85043(9) 0.0200(3) Uani d 1 . .
    C C10B 0.88256(19) 0.14414(13) 0.87468(10) 0.0223(3) Uani d 1 . .
    C C11B 0.80777(18) 0.10951(13) 0.95990(10) 0.0221(3) Uani d 1 . .
    C C12B 0.77824(17) 0.19421(13) 1.02067(9) 0.0190(3) Uani d 1 . .
loop_
    _atom_site_aniso_label
    _atom_site_aniso_U_11
    _atom_site_aniso_U_22
    _atom_site_aniso_U_33
    _atom_site_aniso_U_12
    _atom_site_aniso_U_13
    _atom_site_aniso_U_23
    F1A 0.0260(4) 0.0348(5) 0.0271(4) -0.0100(4) 0.0082(3) -0.0137(4)
    F2A 0.0162(4) 0.0473(6) 0.0607(6) -0.0058(4) 0.0007(4) -0.0239(5)
    F3A 0.0292(5) 0.0324(5) 0.0603(6) 0.0031(4) -0.0240(5) -0.0077(4)
    F4A 0.0435(6) 0.0309(5) 0.0389(5) -0.0074(4) -0.0159(4) 0.0116(4)
    F5A 0.0234(4) 0.0264(4) 0.0325(4) -0.0075(3) -0.0027(3) 0.0031(3)
    O1A 0.0196(5) 0.0208(4) 0.0161(4) -0.0039(4) 0.0009(4) -0.0047(3)
    N1A 0.0182(5) 0.0189(5) 0.0165(5) -0.0010(4) -0.0017(4) -0.0059(4)
    N2A 0.0275(6) 0.0183(5) 0.0190(5) -0.0035(5) -0.0036(5) -0.0035(4)
    C1A 0.0167(6) 0.0159(6) 0.0180(6) -0.0059(5) 0.0005(5) -0.0041(5)
    C2A 0.0199(6) 0.0150(6) 0.0164(6) -0.0038(5) -0.0008(5) -0.0059(5)
    C3A 0.0207(6) 0.0195(6) 0.0169(6) -0.0055(5) 0.0013(5) -0.0044(5)
    C4A 0.0196(6) 0.0222(6) 0.0216(6) -0.0032(5) -0.0012(5) -0.0063(5)
    C5A 0.0294(7) 0.0192(6) 0.0185(6) -0.0075(5) 0.0017(5) -0.0021(5)
    C6A 0.0198(6) 0.0197(6) 0.0217(6) -0.0055(5) 0.0019(5) -0.0048(5)
    C7A 0.0185(6) 0.0161(6) 0.0227(6) -0.0011(5) -0.0029(5) -0.0092(5)
    C8A 0.0221(7) 0.0209(6) 0.0266(7) -0.0037(5) 0.0012(6) -0.0124(5)
    C9A 0.0165(7) 0.0273(7) 0.0446(9) -0.0025(6) -0.0012(6) -0.0201(6)
    C10A 0.0246(7) 0.0197(7) 0.0429(9) 0.0029(6) -0.0154(7) -0.0101(6)
    C11A 0.0313(8) 0.0180(6) 0.0320(8) -0.0033(6) -0.0098(6) -0.0023(6)
    C12A 0.0213(7) 0.0179(6) 0.0282(7) -0.0033(5) -0.0041(6) -0.0055(5)
    F1B 0.0208(4) 0.0165(4) 0.0267(4) -0.0073(3) 0.0038(3) -0.0043(3)
    F2B 0.0306(5) 0.0267(4) 0.0200(4) -0.0015(3) 0.0053(3) -0.0063(3)
    F3B 0.0402(5) 0.0251(4) 0.0367(5) -0.0040(4) -0.0032(4) -0.0201(4)
    F4B 0.0339(5) 0.0154(4) 0.0445(5) -0.0108(3) -0.0024(4) -0.0065(3)
    F5B 0.0279(4) 0.0195(4) 0.0253(4) -0.0076(3) 0.0034(3) 0.0008(3)
    O1B 0.0188(5) 0.0168(4) 0.0168(4) -0.0034(3) -0.0016(4) -0.0025(3)
    N1B 0.0177(5) 0.0153(5) 0.0155(5) -0.0026(4) -0.0035(4) -0.0032(4)
    N2B 0.0185(6) 0.0239(6) 0.0226(6) -0.0027(4) -0.0012(4) -0.0098(4)
    C1B 0.0135(6) 0.0161(6) 0.0182(6) -0.0054(5) 0.0010(5) -0.0039(5)
    C2B 0.0128(6) 0.0178(6) 0.0194(6) -0.0024(5) -0.0022(5) -0.0053(5)
    C3B 0.0227(7) 0.0181(6) 0.0211(6) -0.0046(5) 0.0005(5) -0.0034(5)
    C4B 0.0238(7) 0.0256(7) 0.0181(6) -0.0044(5) 0.0012(5) -0.0049(5)
    C5B 0.0214(7) 0.0189(6) 0.0255(7) -0.0056(5) -0.0009(5) -0.0073(5)
    C6B 0.0201(6) 0.0188(6) 0.0194(6) -0.0054(5) -0.0002(5) -0.0036(5)
    C7B 0.0133(6) 0.0150(6) 0.0187(6) -0.0012(5) -0.0037(5) -0.0038(5)
    C8B 0.0137(6) 0.0134(5) 0.0222(6) -0.0022(5) -0.0029(5) -0.0022(5)
    C9B 0.0175(6) 0.0199(6) 0.0187(6) 0.0001(5) -0.0020(5) -0.0045(5)
    C10B 0.0215(7) 0.0184(6) 0.0264(7) 0.0000(5) -0.0051(5) -0.0105(5)
    C11B 0.0201(7) 0.0127(6) 0.0326(7) -0.0035(5) -0.0059(6) -0.0041(5)
    C12B 0.0163(6) 0.0164(6) 0.0210(6) -0.0026(5) -0.0024(5) -0.0005(5)
_geom_special_details
;
 All esds (except the esd in the dihedral angle between two l.s. planes)
 are estimated using the full covariance matrix.  The cell esds are taken
 into account individually in the estimation of esds in distances, angles
 and torsion angles; correlations between esds in cell parameters are only
 used when they are defined by crystal symmetry.  An approximate (isotropic)
 treatment of cell esds is used for estimating esds involving l.s. planes.
;
loop_
    _geom_bond_atom_site_label_1
    _geom_bond_atom_site_label_2
    _geom_bond_site_symmetry_2
    _geom_bond_distance
    _geom_bond_publ_flag
    F1A C8A . 1.3351(16) ?
    F2A C9A . 1.3415(17) ?
    F3A C10A . 1.3374(17) ?
    F4A C11A . 1.3381(18) ?
    F5A C12A . 1.3413(16) ?
    O1A C1A . 1.2193(15) ?
    N1A H1A . 0.872(18) ?
    N1A C1A . 1.3606(16) ?
    N1A C7A . 1.4047(17) ?
    N2A C4A . 1.3390(18) ?
    N2A C5A . 1.3397(19) ?
    C1A C2A . 1.5046(18) ?
    C2A C3A . 1.3891(18) ?
    C2A C6A . 1.3922(18) ?
    C3A H3A . 0.9500 ?
    C3A C4A . 1.3845(19) ?
    C4A H4A . 0.9500 ?
    C5A H5A . 0.9500 ?
    C5A C6A . 1.3880(19) ?
    C6A H6A . 0.9500 ?
    C7A C8A . 1.3940(19) ?
    C7A C12A . 1.3859(19) ?
    C8A C9A . 1.378(2) ?
    C9A C10A . 1.381(2) ?
    C10A C11A . 1.381(2) ?
    C11A C12A . 1.382(2) ?
    F1B C8B . 1.3361(14) ?
    F2B C9B . 1.3351(15) ?
    F3B C10B . 1.3371(15) ?
    F4B C11B . 1.3429(15) ?
    F5B C12B . 1.3382(15) ?
    O1B C1B . 1.2208(15) ?
    N1B H1B . 0.844(18) ?
    N1B C1B . 1.3589(16) ?
    N1B C7B . 1.4060(16) ?
    N2B C4B . 1.3367(18) ?
    N2B C5B . 1.3372(18) ?
    C1B C2B . 1.5044(17) ?
    C2B C3B . 1.3875(18) ?
    C2B C6B . 1.3905(18) ?
    C3B H3B . 0.9500 ?
    C3B C4B . 1.3899(19) ?
    C4B H4B . 0.9500 ?
    C5B H5B . 0.9500 ?
    C5B C6B . 1.3847(18) ?
    C6B H6B . 0.9500 ?
    C7B C8B . 1.3928(18) ?
    C7B C12B . 1.3913(17) ?
    C8B C9B . 1.3820(18) ?
    C9B C10B . 1.3804(19) ?
    C10B C11B . 1.379(2) ?
    C11B C12B . 1.3821(19) ?
loop_
    _geom_angle_atom_site_label_1
    _geom_angle_atom_site_label_2
    _geom_angle_atom_site_label_3
    _geom_angle_site_symmetry_1
    _geom_angle_site_symmetry_3
    _geom_angle
    _geom_angle_publ_flag
    C1A N1A H1A . . 118.8(12) ?
    C1A N1A C7A . . 122.49(11) ?
    C7A N1A H1A . . 118.2(12) ?
    C4A N2A C5A . . 117.18(11) ?
    O1A C1A N1A . . 124.29(12) ?
    O1A C1A C2A . . 121.61(11) ?
    N1A C1A C2A . . 114.09(11) ?
    C3A C2A C1A . . 119.81(11) ?
    C3A C2A C6A . . 118.34(12) ?
    C6A C2A C1A . . 121.72(11) ?
    C2A C3A H3A . . 120.7 ?
    C4A C3A C2A . . 118.58(12) ?
    C4A C3A H3A . . 120.7 ?
    N2A C4A C3A . . 123.78(12) ?
    N2A C4A H4A . . 118.1 ?
    C3A C4A H4A . . 118.1 ?
    N2A C5A H5A . . 118.4 ?
    N2A C5A C6A . . 123.24(12) ?
    C6A C5A H5A . . 118.4 ?
    C2A C6A H6A . . 120.6 ?
    C5A C6A C2A . . 118.84(12) ?
    C5A C6A H6A . . 120.6 ?
    C8A C7A N1A . . 118.68(12) ?
    C12A C7A N1A . . 124.06(12) ?
    C12A C7A C8A . . 117.26(13) ?
    F1A C8A C7A . . 118.93(12) ?
    F1A C8A C9A . . 119.43(13) ?
    C9A C8A C7A . . 121.63(13) ?
    F2A C9A C8A . . 120.13(14) ?
    F2A C9A C10A . . 119.90(14) ?
    C8A C9A C10A . . 119.96(13) ?
    F3A C10A C9A . . 120.22(14) ?
    F3A C10A C11A . . 120.24(15) ?
    C9A C10A C11A . . 119.54(14) ?
    F4A C11A C10A . . 120.54(13) ?
    F4A C11A C12A . . 119.51(14) ?
    C10A C11A C12A . . 119.94(14) ?
    F5A C12A C7A . . 120.97(12) ?
    F5A C12A C11A . . 117.39(13) ?
    C11A C12A C7A . . 121.62(13) ?
    C1B N1B H1B . . 122.4(12) ?
    C1B N1B C7B . . 120.68(11) ?
    C7B N1B H1B . . 116.9(12) ?
    C4B N2B C5B . . 117.51(11) ?
    O1B C1B N1B . . 124.09(11) ?
    O1B C1B C2B . . 120.45(11) ?
    N1B C1B C2B . . 115.46(11) ?
    C3B C2B C1B . . 123.18(11) ?
    C3B C2B C6B . . 118.68(12) ?
    C6B C2B C1B . . 118.05(11) ?
    C2B C3B H3B . . 120.9 ?
    C2B C3B C4B . . 118.19(12) ?
    C4B C3B H3B . . 120.9 ?
    N2B C4B C3B . . 123.63(12) ?
    N2B C4B H4B . . 118.2 ?
    C3B C4B H4B . . 118.2 ?
    N2B C5B H5B . . 118.4 ?
    N2B C5B C6B . . 123.13(12) ?
    C6B C5B H5B . . 118.4 ?
    C2B C6B H6B . . 120.6 ?
    C5B C6B C2B . . 118.82(12) ?
    C5B C6B H6B . . 120.6 ?
    C8B C7B N1B . . 122.34(11) ?
    C12B C7B N1B . . 120.48(11) ?
    C12B C7B C8B . . 117.17(11) ?
    F1B C8B C7B . . 120.18(11) ?
    F1B C8B C9B . . 117.96(11) ?
    C9B C8B C7B . . 121.82(12) ?
    F2B C9B C8B . . 120.22(12) ?
    F2B C9B C10B . . 119.98(12) ?
    C10B C9B C8B . . 119.77(12) ?
    F3B C10B C9B . . 120.28(12) ?
    F3B C10B C11B . . 120.16(12) ?
    C11B C10B C9B . . 119.55(12) ?
    F4B C11B C10B . . 119.57(12) ?
    F4B C11B C12B . . 120.09(12) ?
    C10B C11B C12B . . 120.34(12) ?
    F5B C12B C7B . . 120.16(11) ?
    F5B C12B C11B . . 118.51(11) ?
    C11B C12B C7B . . 121.32(12) ?
loop_
    _geom_torsion_atom_site_label_1
    _geom_torsion_atom_site_label_2
    _geom_torsion_atom_site_label_3
    _geom_torsion_atom_site_label_4
    _geom_torsion_site_symmetry_1
    _geom_torsion_site_symmetry_2
    _geom_torsion_site_symmetry_3
    _geom_torsion_site_symmetry_4
    _geom_torsion
    _geom_torsion_publ_flag
    F1A C8A C9A F2A . . . . -1.21(19) ?
    F1A C8A C9A C10A . . . . 177.32(12) ?
    F2A C9A C10A F3A . . . . -0.8(2) ?
    F2A C9A C10A C11A . . . . 179.44(13) ?
    F3A C10A C11A F4A . . . . 0.3(2) ?
    F3A C10A C11A C12A . . . . -178.82(13) ?
    F4A C11A C12A F5A . . . . -3.3(2) ?
    F4A C11A C12A C7A . . . . 178.16(12) ?
    O1A C1A C2A C3A . . . . -46.00(17) ?
    O1A C1A C2A C6A . . . . 129.96(13) ?
    N1A C1A C2A C3A . . . . 135.40(12) ?
    N1A C1A C2A C6A . . . . -48.63(16) ?
    N1A C7A C8A F1A . . . . 0.75(17) ?
    N1A C7A C8A C9A . . . . 179.24(12) ?
    N1A C7A C12A F5A . . . . 4.3(2) ?
    N1A C7A C12A C11A . . . . -177.30(12) ?
    N2A C5A C6A C2A . . . . -1.7(2) ?
    C1A N1A C7A C8A . . . . -124.75(13) ?
    C1A N1A C7A C12A . . . . 54.95(18) ?
    C1A C2A C3A C4A . . . . 177.07(11) ?
    C1A C2A C6A C5A . . . . -175.27(11) ?
    C2A C3A C4A N2A . . . . -2.0(2) ?
    C3A C2A C6A C5A . . . . 0.75(18) ?
    C4A N2A C5A C6A . . . . 0.85(19) ?
    C5A N2A C4A C3A . . . . 1.03(19) ?
    C6A C2A C3A C4A . . . . 0.97(18) ?
    C7A N1A C1A O1A . . . . -11.0(2) ?
    C7A N1A C1A C2A . . . . 167.53(11) ?
    C7A C8A C9A F2A . . . . -179.69(12) ?
    C7A C8A C9A C10A . . . . -1.2(2) ?
    C8A C7A C12A F5A . . . . -176.05(11) ?
    C8A C7A C12A C11A . . . . 2.40(19) ?
    C8A C9A C10A F3A . . . . -179.31(12) ?
    C8A C9A C10A C11A . . . . 0.9(2) ?
    C9A C10A C11A F4A . . . . -179.88(13) ?
    C9A C10A C11A C12A . . . . 1.0(2) ?
    C10A C11A C12A F5A . . . . 175.82(12) ?
    C10A C11A C12A C7A . . . . -2.7(2) ?
    C12A C7A C8A F1A . . . . -178.96(11) ?
    C12A C7A C8A C9A . . . . -0.48(19) ?
    F1B C8B C9B F2B . . . . -0.54(18) ?
    F1B C8B C9B C10B . . . . 177.51(11) ?
    F2B C9B C10B F3B . . . . -1.66(19) ?
    F2B C9B C10B C11B . . . . 177.47(12) ?
    F3B C10B C11B F4B . . . . -1.27(19) ?
    F3B C10B C11B C12B . . . . 179.32(12) ?
    F4B C11B C12B F5B . . . . 0.60(18) ?
    F4B C11B C12B C7B . . . . -178.40(11) ?
    O1B C1B C2B C3B . . . . 139.95(13) ?
    O1B C1B C2B C6B . . . . -36.60(17) ?
    N1B C1B C2B C3B . . . . -39.79(17) ?
    N1B C1B C2B C6B . . . . 143.66(12) ?
    N1B C7B C8B F1B . . . . 3.66(18) ?
    N1B C7B C8B C9B . . . . -178.66(12) ?
    N1B C7B C12B F5B . . . . -0.70(18) ?
    N1B C7B C12B C11B . . . . 178.28(12) ?
    N2B C5B C6B C2B . . . . -2.1(2) ?
    C1B N1B C7B C8B . . . . 55.10(17) ?
    C1B N1B C7B C12B . . . . -124.91(13) ?
    C1B C2B C3B C4B . . . . -176.66(12) ?
    C1B C2B C6B C5B . . . . 178.36(12) ?
    C2B C3B C4B N2B . . . . -1.2(2) ?
    C3B C2B C6B C5B . . . . 1.66(19) ?
    C4B N2B C5B C6B . . . . 0.8(2) ?
    C5B N2B C4B C3B . . . . 0.8(2) ?
    C6B C2B C3B C4B . . . . -0.14(19) ?
    C7B N1B C1B O1B . . . . -5.13(18) ?
    C7B N1B C1B C2B . . . . 174.60(11) ?
    C7B C8B C9B F2B . . . . -178.26(11) ?
    C7B C8B C9B C10B . . . . -0.2(2) ?
    C8B C7B C12B F5B . . . . 179.28(11) ?
    C8B C7B C12B C11B . . . . -1.74(19) ?
    C8B C9B C10B F3B . . . . -179.71(12) ?
    C8B C9B C10B C11B . . . . -0.6(2) ?
    C9B C10B C11B F4B . . . . 179.60(12) ?
    C9B C10B C11B C12B . . . . 0.2(2) ?
    C10B C11B C12B F5B . . . . 180.00(12) ?
    C10B C11B C12B C7B . . . . 1.0(2) ?
    C12B C7B C8B F1B . . . . -176.33(11) ?
    C12B C7B C8B C9B . . . . 1.35(19) ?
loop_
    _geom_hbond_atom_site_label_D
    _geom_hbond_atom_site_label_H
    _geom_hbond_atom_site_label_A
    _geom_hbond_site_symmetry_A
    _geom_hbond_distance_DH
    _geom_hbond_distance_HA
    _geom_hbond_distance_DA
    _geom_hbond_angle_DHA
    N1A H1A N2B 1_554 0.872(18) 2.004(19) 2.8261(16) 156.9(16)
    N1B H1B N2A 1_646 0.844(18) 2.047(19) 2.8643(16) 163.1(17)
    C3A H3A O1A 2_576 0.95 2.44 3.2075(17) 138
    C5A H5A O1B 2_676 0.95 2.54 3.4785(17) 170
    C6B H6B F4B 1_565 0.95 2.43 3.0669(16) 124
_shelx_space_group_comment
;
The symmetry employed for this shelxl refinement is uniquely defined
by the following loop, which should always be used as a source of
symmetry information in preference to the above space-group names.
They are only intended as comments.
;
_shelx_estimated_absorpt_T_min     0.852
_shelx_estimated_absorpt_T_max     0.971
_shelx_hkl_file
;
  -1   0   0 1662.63   37.50
  -1   0   0 1670.93   34.00
  -1   0   0 1665.53   39.10
  -1   0   0 1651.33   40.60
   1   0   0 1715.33   38.70
   1   0   0 1624.94   41.10
   1   0   0 1706.93   34.90
   1   0   0 1703.53   40.00
   1   0   0 1688.13   41.30
   1   0   0 1659.13   37.50
   1   0   0 1716.03   37.00
   1   0   0 1702.03   37.00
   1   0   0 1688.73   41.30
   1   0   0 1687.03   38.90
  -2   0   0    0.60    0.30
  -2   0   0    0.50    0.50
  -2   0   0    1.60    0.30
  -2   0   0    4.00    0.50
  -2   0   0    1.20    0.50
   2   0   0    0.60    0.50
   2   0   0    0.30    0.50
   2   0   0    0.50    0.40
   2   0   0    0.20    0.60
   2   0   0    0.80    0.50
   2   0   0    0.70    0.50
   2   0   0    0.10    0.30
   2   0   0    0.40    0.50
   2   0   0    0.80    0.60
   2   0   0    0.40    0.60
  -3   0   0   86.69    2.90
  -3   0   0   88.99    2.50
  -3   0   0   89.69    3.10
  -3   0   0   90.09    2.10
  -3   0   0   92.39    3.10
  -3   0   0   91.19    2.60
  -3   0   0   91.19    3.20
  -3   0   0   92.39    2.20
  -3   0   0   95.39    2.60
   3   0   0   89.19    3.40
   3   0   0   91.89    3.20
   3   0   0   91.19    3.70
   3   0   0   92.29    3.10
   3   0   0   93.59    3.60
   3   0   0   95.19    3.50
   3   0   0   86.39    3.00
  -4   0   0    0.30    0.50
  -4   0   0    0.00    0.60
  -4   0   0   -0.30    0.40
  -4   0   0    0.40    0.70
  -4   0   0    0.10    0.60
  -4   0   0    0.20    0.50
  -4   0   0    1.00    0.60
  -4   0   0   -0.40    0.40
  -4   0   0    1.00    0.50
   4   0   0    0.50    0.80
   4   0   0    0.80    0.70
   4   0   0   -0.10    0.60
   4   0   0    0.30    0.60
   4   0   0   -0.10    0.70
   4   0   0    0.00    0.70
  -5   0   0   59.19    3.00
  -5   0   0   58.09    3.10
  -5   0   0   56.09    3.00
  -5   0   0   51.39    3.40
   5   0   0   53.59    3.40
   5   0   0   50.79    3.20
   5   0   0   60.59    3.10
   5   0   0   58.89    3.40
   6   0   0    1.50    1.00
   6   0   0    1.60    1.00
   6   0   0    3.00    1.30
   6   0   0    0.10    0.90
   6   0   0   -0.90    1.00
   6   0   0   -0.60    0.90
   6   0   0   -1.00    0.90
   6   0   0   -0.10    1.00
   6   0   0    1.00    1.10
   7   0   0  186.88    6.30
   7   0   0  184.78    6.30
   7   0   0  191.68    6.50
   7   0   0  185.78    6.50
   7   0   0  188.38    6.70
   7   0   0  194.28    6.50
   7   0   0  190.78    6.30
   7   0   0  190.28    6.20
   8   0   0    4.40    1.10
   8   0   0    5.10    1.30
   8   0   0    5.70    1.20
   8   0   0    4.80    1.10
   8   0   0    3.40    1.10
   8   0   0    5.20    1.20
   8   0   0    5.20    1.20
   8   0   0    4.00    1.20
   8  -1   0   54.59    2.70
   8  -1   0   52.09    2.60
   8  -1   0   55.39    2.70
   8  -1   0   52.29    2.50
   8  -1   0   52.59    2.60
   8  -1   0   51.79    2.60
   8  -1   0   50.69    2.60
   7  -1   0   39.40    2.90
   7  -1   0   37.60    2.90
   7  -1   0   30.30    2.70
   7  -1   0   35.20    2.90
   7  -1   0   38.50    2.90
   7  -1   0   32.90    2.80
   7  -1   0   37.10    2.90
   7  -1   0   36.20    2.90
   7  -1   0   34.60    2.90
   6  -1   0  816.32   19.00
   6  -1   0  798.02   18.70
   6  -1   0  815.12   19.30
   6  -1   0  772.92   18.30
   6  -1   0  797.42   18.60
   6  -1   0  826.02   18.70
   6  -1   0  811.22   19.10
   6  -1   0  795.02   17.90
   6  -1   0  800.62   19.70
   5  -1   0  259.57    9.40
   5  -1   0  258.87    9.40
   5  -1   0  262.77    9.00
  -5   1   0  260.77    6.60
  -5   1   0  259.87    6.90
  -5   1   0  260.97    5.70
  -5   1   0  274.77    6.60
  -5   1   0  261.57    8.40
  -5   1   0  265.37    5.70
  -5   1   0  265.37    7.90
  -5   1   0  282.67    8.50
   4  -1   0   45.90    2.90
   4  -1   0   43.60    2.80
   4  -1   0   44.70    2.70
   4  -1   0   41.30    2.30
   4  -1   0   44.40    2.60
  -4   1   0   47.80    2.00
  -4   1   0   46.70    2.40
  -4   1   0   50.09    1.80
  -4   1   0   44.60    1.70
  -4   1   0   46.70    2.60
  -4   1   0   45.80    2.00
  -4   1   0   48.70    2.10
  -4   1   0   46.20    2.60
   3  -1   0   12.70    1.30
   3  -1   0   13.40    1.40
   3  -1   0   13.60    1.20
   3  -1   0   12.80    1.50
   3  -1   0   14.20    1.50
   3  -1   0   12.90    1.50
   3  -1   0   13.50    1.20
   3  -1   0   13.50    1.60
  -3   1   0   11.80    1.30
  -3   1   0   13.80    1.30
  -3   1   0   12.90    1.40
  -3   1   0   12.00    0.90
   1  -1   0   57.39    1.90
   1  -1   0   57.19    1.60
   1  -1   0   58.39    2.00
   1  -1   0   56.59    1.60
   1  -1   0   58.39    2.10
   1  -1   0   61.59    1.90
   1  -1   0   58.79    1.80
   1  -1   0   57.49    1.80
   1  -1   0   56.49    1.90
  -1   1   0   57.69    1.70
  -1   1   0   58.09    1.60
  -1   1   0   59.69    1.70
  -1   1   0   58.79    1.80
  -1   1   0   62.49    2.00
   0  -1   0   96.99    2.30
   0  -1   0   98.39    2.50
   0  -1   0   95.99    2.60
   0  -1   0   98.29    2.60
   0  -1   0   95.19    2.40
   0  -1   0   98.89    2.50
   0  -1   0   97.69    2.70
   0   1   0   95.29    2.70
   0   1   0   95.29    2.50
   0   1   0   97.79    2.50
   0   1   0   99.69    2.60
   0   1   0   95.69    2.40
  -1  -1   0  135.29    3.40
  -1  -1   0  133.59    3.30
  -1  -1   0  135.19    3.80
  -1  -1   0  137.09    3.20
  -1  -1   0  128.99    3.30
   1   1   0  133.19    3.30
   1   1   0  132.49    3.40
   1   1   0  134.79    3.30
   1   1   0  135.19    3.70
   1   1   0  134.09    2.80
   1   1   0  133.79    3.70
   1   1   0  141.09    3.50
   1   1   0  130.69    3.60
  -2  -1   0 1144.99   26.40
  -2  -1   0 1199.48   29.40
  -2  -1   0 1132.89   27.40
  -2  -1   0 1202.28   26.30
  -2  -1   0 1171.68   24.70
   2   1   0 1225.38   29.40
   2   1   0 1135.79   29.10
   2   1   0 1168.18   27.60
   2   1   0 1158.18   28.40
   2   1   0 1168.98   26.30
   2   1   0 1114.99   26.40
   2   1   0 1172.68   27.50
  -3  -1   0  294.87    7.60
  -3  -1   0  289.67    7.20
  -3  -1   0  290.57    7.50
  -3  -1   0  315.67    8.80
  -3  -1   0  295.87    7.70
   3   1   0  286.67    8.20
   3   1   0  293.17    7.70
   3   1   0  299.37    8.10
   3   1   0  287.77    7.90
   3   1   0  272.57    7.10
   3   1   0  291.17    8.70
   3   1   0  297.07    8.30
  -4  -1   0  792.02   20.80
  -4  -1   0  778.32   18.40
  -4  -1   0  738.33   18.30
  -4  -1   0  762.32   17.30
  -4  -1   0  741.23   18.70
   4   1   0  759.02   19.90
   4   1   0  769.42   19.40
   4   1   0  750.02   18.40
   4   1   0  760.52   19.20
   4   1   0  731.23   19.90
   4   1   0  777.92   20.80
  -5  -1   0    0.80    0.90
  -5  -1   0    0.70    0.70
  -5  -1   0    0.80    0.80
  -5  -1   0    2.50    0.90
   5   1   0    1.60    1.00
   5   1   0    1.00    0.90
   5   1   0    0.30    0.70
   5   1   0   -0.10    0.80
   5   1   0    0.30    0.80
   6   1   0   83.49    4.00
   6   1   0   94.19    4.10
   6   1   0   85.79    3.90
   6   1   0   93.39    4.00
   6   1   0   88.29    4.00
   6   1   0   89.39    4.10
   6   1   0   91.89    4.30
   6   1   0   85.69    3.80
   6   1   0   89.49    3.70
   7   1   0   -0.10    1.00
   7   1   0   -0.30    0.90
   7   1   0   -0.20    1.00
   7   1   0    0.30    0.90
   7   1   0   -0.20    0.90
   7   1   0    1.20    1.00
   7   1   0   -0.30    1.10
   7   1   0   -0.30    0.90
   7   1   0    0.60    1.00
   8   1   0  178.08    5.80
   8   1   0  181.58    5.90
   8   1   0  181.18    6.10
   8   1   0  177.58    5.70
   8   1   0  178.98    5.70
   8   1   0  173.68    5.20
   8   1   0  173.58    5.70
   8   1   0  180.88    5.90
   8   1   0  189.08    5.70
   9   1   0   37.30    1.80
   9   1   0   31.10    1.70
   9   1   0   34.60    1.80
   9   1   0   33.60    1.70
   9   1   0   37.00    1.80
   9   1   0   34.90    1.70
   9   1   0   37.70    1.70
   8  -2   0    2.60    0.90
   8  -2   0    3.90    0.90
   8  -2   0    5.10    1.00
   8  -2   0    3.50    0.80
   8  -2   0    3.50    0.90
   8  -2   0    2.40    0.90
   8  -2   0    3.30    0.90
   7  -2   0   33.80    2.70
   7  -2   0   35.70    2.70
   7  -2   0   32.60    2.60
   7  -2   0   36.50    2.70
   7  -2   0   39.10    2.80
   7  -2   0   35.80    2.90
   7  -2   0   33.70    2.70
   7  -2   0   33.30    2.70
   6  -2   0  705.33   16.40
   6  -2   0  727.13   16.90
   6  -2   0  721.23   16.30
   6  -2   0  698.23   17.40
   6  -2   0  729.53   17.20
   6  -2   0  719.13   17.10
   6  -2   0  732.83   17.40
   6  -2   0  727.33   17.20
   6  -2   0  720.93   17.70
   5  -2   0  210.78    6.90
   5  -2   0  215.88    8.40
   5  -2   0  222.18    6.90
   5  -2   0  215.08    6.90
   5  -2   0  219.28    6.80
   5  -2   0  219.48    6.80
   5  -2   0  214.28    6.60
  -5   2   0  224.08    7.60
   4  -2   0  321.27   10.60
   4  -2   0  322.97   10.00
   4  -2   0  316.47    9.50
   4  -2   0  332.37   10.60
  -4   2   0  315.27    9.80
  -4   2   0  341.77    9.60
  -4   2   0  344.67    9.80
   3  -2   0  362.36   10.10
   3  -2   0  354.96   10.80
   3  -2   0  353.26    9.60
   3  -2   0  350.66    9.80
   3  -2   0  349.37    9.00
   3  -2   0  354.76   10.60
  -3   2   0  367.06   10.10
  -3   2   0  341.27   10.10
  -3   2   0  364.36    8.30
  -3   2   0  375.56    9.80
  -3   2   0  355.36    9.20
   2  -2   0    0.20    0.50
   2  -2   0    0.60    0.70
   2  -2   0    0.80    0.60
   2  -2   0   -0.20    0.60
   2  -2   0    0.50    0.60
   2  -2   0   -0.10    0.70
   2  -2   0   -0.40    0.40
  -2   2   0    0.60    0.60
  -2   2   0    0.40    0.40
  -2   2   0   -0.10    0.40
  -2   2   0   -0.20    0.50
  -2   2   0    0.00    0.70
   1  -2   0  376.46    9.20
   1  -2   0  375.46    9.90
   1  -2   0  387.06   10.20
   1  -2   0  359.36    9.30
   1  -2   0  386.16    9.20
   1  -2   0  384.06    9.50
   1  -2   0  383.66    8.60
  -1   2   0  378.66    9.00
  -1   2   0  382.76    8.40
  -1   2   0  374.56    9.50
  -1   2   0  374.36    9.40
  -1   2   0  379.26   10.00
   0  -2   0  607.24   13.90
   0  -2   0  612.94   13.10
   0  -2   0  653.03   14.50
   0  -2   0  635.94   14.10
   0  -2   0  601.14   15.50
   0  -2   0  605.44   15.30
   0   2   0  611.94   12.90
   0   2   0  607.04   14.20
   0   2   0  610.94   14.10
   0   2   0  589.34   15.30
   0   2   0  598.24   15.30
   0   2   0  601.74   14.50
  -1  -2   0  284.27    6.60
  -1  -2   0  277.87    6.50
  -1  -2   0  273.67    6.70
  -1  -2   0  278.07    7.40
  -1  -2   0  268.97    6.20
  -1  -2   0  286.17    6.90
  -1  -2   0  260.37    7.20
   1   2   0  280.47    6.90
   1   2   0  273.47    6.50
   1   2   0  279.97    6.70
   1   2   0  269.77    7.00
   1   2   0  276.17    6.80
   1   2   0  277.37    5.90
   1   2   0  265.97    7.30
   1   2   0  268.17    7.00
  -3  -2   0  660.13   15.40
  -3  -2   0  640.24   14.50
  -3  -2   0  681.73   17.40
  -3  -2   0  617.34   15.60
  -3  -2   0  667.33   15.50
   3   2   0  630.44   16.20
   3   2   0  657.63   16.80
   3   2   0  651.03   15.30
   3   2   0  636.74   17.10
   3   2   0  650.03   17.40
   3   2   0  668.33   15.60
  -4  -2   0 1561.94   33.90
  -4  -2   0 1604.94   40.50
  -4  -2   0 1585.24   36.10
  -4  -2   0 1535.25   36.10
   4   2   0 1559.04   38.00
   4   2   0 1642.54   40.50
   4   2   0 1549.74   40.00
   4   2   0 1542.65   36.20
   4   2   0 1624.04   37.90
   4   2   0 1527.45   39.10
  -5  -2   0  306.67    8.90
  -5  -2   0  300.77   10.00
  -5  -2   0  319.47    8.70
  -5  -2   0  302.17    8.30
   5   2   0  287.67    8.90
   5   2   0  309.87   10.20
   5   2   0  287.47    9.70
   5   2   0  309.67    9.40
   6   2   0  118.09    4.70
   6   2   0  118.49    4.50
   6   2   0  124.99    4.90
   6   2   0  121.79    4.70
   6   2   0  125.99    4.70
   6   2   0  125.79    4.80
   6   2   0  117.69    4.40
   6   2   0  119.79    5.00
   6   2   0  124.29    4.60
   7   2   0  325.37    9.40
   7   2   0  325.77    9.10
   7   2   0  329.97    9.20
   7   2   0  323.57    9.10
   7   2   0  342.37    9.50
   7   2   0  323.37    8.90
   7   2   0  318.97    9.70
   7   2   0  321.47    9.20
   7   2   0  323.37    8.60
   7   2   0  322.37    9.30
   8   2   0   75.39    3.50
   8   2   0   67.49    3.10
   8   2   0   67.09    3.30
   8   2   0   69.19    3.30
   8   2   0   62.09    3.40
   8   2   0   62.39    3.20
   8   2   0   67.49    3.20
   8   2   0   59.99    3.10
   9   2   0   16.40    1.50
   9   2   0   18.30    1.50
   9   2   0   20.30    1.60
   9   2   0   18.00    1.50
   9   2   0   17.60    1.60
   9   2   0   19.90    1.60
   9   2   0   17.60    1.30
   9   2   0   18.70    1.50
   8  -3   0  180.98    4.70
   8  -3   0  171.48    4.60
   7  -3   0   56.59    2.80
   7  -3   0   50.79    2.70
   7  -3   0   56.59    3.00
   7  -3   0   54.39    2.80
   7  -3   0   53.39    2.50
   7  -3   0   53.89    3.20
   7  -3   0   52.69    2.80
   7  -3   0   53.59    2.90
   6  -3   0    9.70    1.80
   6  -3   0   11.00    1.80
   6  -3   0    9.00    1.80
   6  -3   0    7.50    1.60
   6  -3   0    9.80    1.60
   6  -3   0   11.20    1.70
   6  -3   0    9.70    1.70
   6  -3   0    9.50    1.70
   5  -3   0  306.97    9.00
   5  -3   0  303.47    8.80
   5  -3   0  312.57    9.00
   5  -3   0  310.17    8.30
   5  -3   0  304.87    8.90
   5  -3   0  313.07    8.80
   5  -3   0  311.07    9.00
   5  -3   0  293.07    8.30
   5  -3   0  310.37    8.60
   4  -3   0    4.10    1.20
   4  -3   0    5.30    1.50
   4  -3   0    5.80    1.20
   4  -3   0    5.90    1.50
   4  -3   0   11.90    1.70
  -4   3   0    8.80    1.50
  -4   3   0    4.60    1.20
  -4   3   0    4.40    1.20
   3  -3   0   28.70    2.40
   3  -3   0   32.30    2.40
   3  -3   0   30.50    2.50
   3  -3   0   34.80    2.30
   3  -3   0   28.20    2.60
  -3   3   0   32.20    2.50
  -3   3   0   33.60    2.20
  -3   3   0   30.00    2.40
  -3   3   0   30.10    1.70
  -3   3   0   31.10    1.90
   2  -3   0   14.90    1.40
   2  -3   0   17.30    1.60
   2  -3   0   17.00    1.60
   2  -3   0   17.20    1.80
   2  -3   0   18.60    1.50
   2  -3   0   16.40    1.60
  -2   3   0   17.20    1.10
  -2   3   0   14.90    1.40
  -2   3   0   16.10    1.60
  -2   3   0   13.10    1.20
  -2   3   0   14.20    1.50
   1  -3   0    1.20    0.60
   1  -3   0    0.50    0.70
   1  -3   0    0.90    0.60
   1  -3   0    1.00    0.60
   1  -3   0    0.60    0.50
   1  -3   0    0.60    0.60
  -1   3   0    0.40    0.70
  -1   3   0    1.10    0.40
  -1   3   0    0.70    0.60
  -1   3   0    1.20    0.60
  -1   3   0    0.30    0.60
  -1   3   0    0.20    0.50
   0  -3   0   23.20    1.40
   0  -3   0   24.90    1.40
   0  -3   0   23.10    1.30
   0  -3   0   23.10    1.30
   0  -3   0   24.80    1.40
   0  -3   0   27.30    1.40
   0  -3   0   22.80    1.50
   0   3   0   21.70    1.20
   0   3   0   25.00    1.50
   0   3   0   23.70    1.30
   0   3   0   26.00    1.50
   0   3   0   24.30    1.30
  -1  -3   0   57.39    2.10
  -1  -3   0   60.19    2.00
  -1  -3   0   62.29    2.00
  -1  -3   0   60.59    2.20
  -1  -3   0   61.49    2.20
  -1  -3   0   62.09    2.40
   1   3   0   61.49    2.20
   1   3   0   63.09    2.00
   1   3   0   59.79    2.10
   1   3   0   52.79    1.90
   1   3   0   60.79    2.20
   1   3   0   64.39    2.40
   1   3   0   57.79    2.00
   1   3   0   58.29    2.20
  -2  -3   0  838.62   21.40
  -2  -3   0  836.22   20.00
  -2  -3   0  829.42   19.10
  -2  -3   0  787.12   19.50
  -2  -3   0  850.41   19.20
  -2  -3   0  844.32   18.00
   2   3   0  814.22   20.10
   2   3   0  822.42   20.60
   2   3   0  839.72   21.40
   2   3   0  814.62   19.10
   2   3   0  836.42   21.30
   2   3   0  853.41   19.50
   2   3   0  844.32   19.70
   2   3   0  835.02   17.30
  -3  -3   0  361.76    9.80
  -3  -3   0  367.26   10.50
  -3  -3   0  361.66    9.00
  -3  -3   0  371.86    9.30
  -3  -3   0  363.16    8.70
   3   3   0  362.46   10.40
   3   3   0  369.06    9.90
   3   3   0  368.16    9.40
   3   3   0  370.96   10.40
   3   3   0  362.76    9.30
   3   3   0  366.56   10.10
  -4  -3   0   48.00    2.80
  -4  -3   0   50.99    2.50
  -4  -3   0   50.69    2.20
  -4  -3   0   47.00    2.60
  -4  -3   0   50.19    2.30
   4   3   0   46.90    2.70
   4   3   0   47.00    2.80
   4   3   0   46.40    2.60
   4   3   0   45.60    2.40
   4   3   0   47.60    2.80
  -5  -3   0   26.70    2.50
  -5  -3   0   31.70    2.30
  -5  -3   0   29.30    2.70
  -5  -3   0   30.30    2.40
   5   3   0   26.60    2.50
   5   3   0   31.20    2.70
   5   3   0   29.00    2.60
   5   3   0   27.90    2.40
   5   3   0   27.80    2.60
   6   3   0    8.80    1.60
   6   3   0    4.20    1.10
   6   3   0    4.20    1.30
   6   3   0    6.50    1.40
   6   3   0    4.10    1.20
   6   3   0    4.80    1.30
   6   3   0    7.90    1.40
   6   3   0    5.80    1.30
   6   3   0    4.60    1.40
   7   3   0   40.00    3.20
   7   3   0   32.20    2.70
   7   3   0   30.80    2.60
   7   3   0   32.60    2.70
   7   3   0   37.20    3.10
   7   3   0   31.90    2.60
   7   3   0   31.20    2.80
   7   3   0   31.10    2.70
   7   3   0   37.90    2.80
   8   3   0    0.40    0.90
   8   3   0    0.40    0.90
   8   3   0   -0.40    0.80
   8   3   0    1.50    1.10
   8   3   0    0.10    0.80
   8   3   0    0.20    0.80
   8   3   0   -1.30    0.70
   8   3   0    0.20    0.80
   8   3   0    1.30    1.00
   9   3   0   49.00    2.40
   9   3   0   55.49    2.40
   9   3   0   55.59    2.40
   9   3   0   53.49    2.50
   9   3   0   52.89    2.30
   9   3   0   50.19    2.20
   9   3   0   53.79    2.40
   9   3   0   50.39    2.20
   7  -4   0    7.10    1.10
   7  -4   0    6.80    1.20
   7  -4   0    9.80    1.40
   7  -4   0    9.10    1.30
   7  -4   0    7.80    1.20
   7  -4   0   10.00    1.30
   7  -4   0    7.40    1.20
   7  -4   0    8.00    1.20
   6  -4   0   98.99    4.30
   6  -4   0   98.29    4.20
   6  -4   0  109.49    4.40
   6  -4   0  102.59    4.10
   6  -4   0   96.39    4.20
   6  -4   0   91.19    3.80
   6  -4   0  104.59    4.10
   6  -4   0   97.89    4.30
   6  -4   0   99.59    4.30
   5  -4   0  685.63   17.20
   5  -4   0  719.13   16.80
   5  -4   0  727.03   17.10
   5  -4   0  701.63   16.80
   5  -4   0  712.63   16.60
   5  -4   0  684.23   16.90
   5  -4   0  698.63   16.60
   5  -4   0  702.33   17.40
   5  -4   0  717.73   16.30
   4  -4   0  467.35   12.10
   4  -4   0  459.85   11.80
   4  -4   0  466.15   11.80
   4  -4   0  468.45   11.70
   4  -4   0  462.85   11.60
   4  -4   0  463.85   12.10
   4  -4   0  468.75   11.40
   4  -4   0  456.35   11.80
   3  -4   0   46.50    3.30
   3  -4   0   44.10    2.50
   3  -4   0   45.60    2.70
   3  -4   0   44.60    3.50
  -3   4   0   47.30    2.90
  -3   4   0   46.90    2.30
  -3   4   0   42.10    3.10
  -3   4   0   42.50    3.00
   2  -4   0  232.88    7.90
   2  -4   0  225.48    7.30
   2  -4   0  230.58    7.30
   2  -4   0  235.78    6.50
   2  -4   0  240.98    7.00
   2  -4   0  235.48    7.00
  -2   4   0  230.28    7.30
  -2   4   0  229.38    6.20
  -2   4   0  230.58    6.90
  -2   4   0  235.78    7.50
   1  -4   0   51.39    2.40
   1  -4   0   53.39    2.70
   1  -4   0   49.80    2.30
   1  -4   0   50.39    2.50
   1  -4   0   50.49    2.40
   1  -4   0   50.69    2.20
  -1   4   0   47.60    2.10
  -1   4   0   54.69    2.50
  -1   4   0   53.69    2.70
  -1   4   0   52.19    2.20
  -1   4   0   52.39    2.50
   0  -4   0    0.20    0.50
   0  -4   0   -0.20    0.50
   0  -4   0   -0.30    0.50
   0  -4   0    0.60    0.50
   0  -4   0    0.20    0.60
   0  -4   0    0.10    0.50
   0  -4   0    0.20    0.50
   0   4   0    0.50    0.70
   0   4   0   -0.50    0.50
   0   4   0   -0.30    0.60
   0   4   0   -0.10    0.50
   0   4   0    2.50    0.70
  -1  -4   0 3218.38   67.19
  -1  -4   0 3292.27   75.29
  -1  -4   0 3295.37   74.39
  -1  -4   0 3189.88   79.09
  -1  -4   0 3235.08   71.29
  -1  -4   0 3265.87   79.69
  -1  -4   0 3260.17   76.39
  -1  -4   0 3230.48   72.19
   1   4   0 3195.68   65.89
   1   4   0 3231.68   72.79
   1   4   0 3192.28   74.59
   1   4   0 3124.59   79.39
   1   4   0 3186.68   78.39
   1   4   0 3210.08   74.69
  -2  -4   0  373.86    9.30
  -2  -4   0  378.26    9.10
  -2  -4   0  360.56    9.70
  -2  -4   0  364.56    8.70
  -2  -4   0  364.56   10.20
  -2  -4   0  376.36   10.40
   2   4   0  377.36    9.10
   2   4   0  366.46    9.50
   2   4   0  365.76    9.60
   2   4   0  373.26   10.40
   2   4   0  356.76    9.60
   2   4   0  374.96    9.50
   2   4   0  372.06    8.30
   2   4   0  378.66    9.80
  -3  -4   0 1903.01   43.40
  -3  -4   0 1911.11   40.70
  -3  -4   0 1955.30   48.50
  -3  -4   0 1940.91   43.30
  -3  -4   0 1871.21   48.30
  -3  -4   0 1908.41   45.30
   3   4   0 1877.61   46.80
   3   4   0 1900.01   43.40
   3   4   0 1940.61   45.70
   3   4   0 1931.31   44.20
   3   4   0 1966.60   48.50
  -4  -4   0  160.38    4.80
  -4  -4   0  161.58    6.00
  -4  -4   0  156.48    5.60
  -4  -4   0  165.88    5.30
   4   4   0  162.68    5.70
   4   4   0  163.78    5.80
   4   4   0  171.48    5.20
   4   4   0  161.78    5.40
   4   4   0  160.98    6.00
   4   4   0  156.98    5.80
  -5  -4   0  439.76   11.90
  -5  -4   0  435.86   11.10
  -5  -4   0  426.96   12.70
  -5  -4   0  438.56   13.50
   5   4   0  422.56   12.70
   5   4   0  448.96   13.50
   5   4   0  423.96   13.40
   5   4   0  449.46   12.20
   5   4   0  449.46   13.10
   6   4   0  364.06    9.90
   6   4   0  362.76    9.40
   6   4   0  370.16    9.80
   6   4   0  364.06    9.30
   6   4   0  378.36   10.30
   6   4   0  379.26   10.10
   6   4   0  372.56    9.70
   6   4   0  382.36   10.60
   6   4   0  372.96    9.90
   6   4   0  372.96   10.10
   7   4   0    1.70    1.10
   7   4   0    1.00    1.20
   7   4   0    1.50    1.00
   7   4   0    0.80    1.00
   7   4   0    1.00    1.00
   7   4   0    1.80    1.10
   7   4   0    1.80    1.30
   7   4   0    1.20    1.00
   7   4   0    0.20    0.90
   7   4   0    0.00    0.90
   8   4   0    0.30    1.00
   8   4   0   -0.50    0.70
   8   4   0   -0.10    1.00
   8   4   0    0.40    0.80
   8   4   0    0.40    0.90
   8   4   0   -0.40    0.90
   8   4   0   -0.90    0.80
   8   4   0   -0.20    0.80
   8   4   0   -0.10    0.80
  -9  -4   0    4.10    0.80
   9   4   0    4.50    1.00
   9   4   0    2.30    0.80
   9   4   0    2.30    0.90
   9   4   0    3.60    0.90
   9   4   0    2.70    0.80
   9   4   0    2.30    0.80
   9   4   0    2.60    0.80
   9   4   0    4.10    0.90
   7  -5   0  184.68    4.90
   7  -5   0  183.18    4.80
   7  -5   0  177.48    4.70
   7  -5   0  178.38    4.70
   7  -5   0  181.78    4.90
   6  -5   0  147.19    5.00
   6  -5   0  131.89    4.50
   6  -5   0  150.58    4.80
   6  -5   0  141.49    4.90
   6  -5   0  135.19    4.90
   6  -5   0  145.09    4.90
   6  -5   0  145.19    4.80
   6  -5   0  134.59    4.50
   5  -5   0   96.09    4.30
   5  -5   0   95.49    4.20
   5  -5   0   87.99    3.90
   5  -5   0   96.79    4.00
   5  -5   0  103.69    4.50
   5  -5   0  104.19    4.60
   5  -5   0  102.89    4.20
   5  -5   0  103.29    4.50
   5  -5   0   98.89    4.10
   4  -5   0  236.88    7.50
   4  -5   0  249.88    7.70
   4  -5   0  238.68    7.20
   4  -5   0  234.38    7.30
   4  -5   0  229.28    7.50
   4  -5   0  243.58    7.20
   4  -5   0  228.58    7.00
   4  -5   0  228.48    7.30
   4  -5   0  250.87    7.60
   3  -5   0  356.16   11.30
   3  -5   0  363.26   10.10
   3  -5   0  352.16   12.10
   3  -5   0  369.86   10.80
  -3   5   0  352.56   10.80
  -3   5   0  383.26   11.80
  -3   5   0  346.87   11.10
  -3   5   0  367.86    9.60
   2  -5   0 1273.77   32.00
   2  -5   0 1295.77   34.30
   2  -5   0 1288.87   30.60
   2  -5   0 1280.67   28.60
   2  -5   0 1293.37   30.80
  -2   5   0 1228.88   32.10
  -2   5   0 1278.47   31.40
  -2   5   0 1286.17   33.40
  -2   5   0 1315.37   28.00
   1  -5   0  124.39    4.40
   1  -5   0  125.89    4.50
   1  -5   0  121.39    4.10
   1  -5   0  124.49    5.10
   1  -5   0  119.79    4.60
  -1   5   0  117.19    4.10
  -1   5   0  120.29    4.60
  -1   5   0  130.09    4.50
  -1   5   0  128.49    4.90
  -1   5   0  121.29    4.00
   0  -5   0    0.60    0.60
   0  -5   0    1.00    0.70
   0  -5   0    0.50    0.60
   0  -5   0    2.40    0.80
   0   5   0    0.10    0.70
   0   5   0    1.30    0.80
   0   5   0   -0.30    0.70
   0   5   0    0.00    0.70
   0   5   0    0.40    0.60
   0   5   0    1.50    0.70
  -1  -5   0 2473.55   60.69
  -1  -5   0 2497.85   54.29
  -1  -5   0 2407.76   51.09
  -1  -5   0 2433.16   54.69
  -1  -5   0 2455.85   56.99
  -1  -5   0 2395.76   56.49
   1   5   0 2352.06   50.09
   1   5   0 2385.66   59.49
   1   5   0 2375.66   60.19
   1   5   0 2511.25   55.39
   1   5   0 2315.37   56.59
  -2  -5   0  191.88    5.20
  -2  -5   0  179.88    5.80
  -2  -5   0  187.18    6.30
  -2  -5   0  184.78    5.80
  -2  -5   0  185.38    5.50
  -2  -5   0  191.88    5.40
   2   5   0  190.08    5.70
   2   5   0  194.18    6.20
   2   5   0  185.08    4.90
   2   5   0  189.38    5.70
  -3  -5   0  319.87    9.20
  -3  -5   0  325.37    9.60
  -3  -5   0  321.07    9.90
  -3  -5   0  330.07    8.80
  -3  -5   0  340.17    8.30
   3   5   0  318.77    9.20
   3   5   0  326.27    9.30
   3   5   0  319.27    9.00
   3   5   0  331.57   10.00
   3   5   0  324.57    8.70
  -4  -5   0  572.94   13.50
  -4  -5   0  559.04   16.10
  -4  -5   0  560.64   16.20
  -4  -5   0  556.54   15.20
  -4  -5   0  568.14   14.40
   4   5   0  559.44   15.60
   4   5   0  566.64   14.60
   4   5   0  546.65   16.20
   4   5   0  578.94   14.60
   4   5   0  573.34   15.30
  -5  -5   0  173.98    7.00
  -5  -5   0  176.28    5.70
  -5  -5   0  176.28    7.10
  -5  -5   0  187.28    6.30
  -5  -5   0  177.08    6.60
   5   5   0  187.58    7.00
   5   5   0  191.68    7.30
   5   5   0  186.48    6.80
   5   5   0  179.48    6.30
   6   5   0   16.70    2.00
   6   5   0   15.20    2.00
   6   5   0   17.20    1.90
   6   5   0   15.60    1.90
   6   5   0   18.80    2.20
   6   5   0   14.20    1.80
   6   5   0   15.00    1.80
   6   5   0   17.20    2.10
   6   5   0   16.20    2.10
   6   5   0   19.80    2.20
   7   5   0  101.59    4.20
   7   5   0  111.29    4.60
   7   5   0  110.59    4.50
   7   5   0  105.99    4.50
   7   5   0  112.39    4.50
   7   5   0  111.99    4.70
   7   5   0  103.49    4.20
   7   5   0  104.59    4.40
   7   5   0  104.49    4.70
   7   5   0  107.79    4.70
   8   5   0   40.00    2.70
   8   5   0   34.50    2.60
   8   5   0   36.70    2.80
   8   5   0   38.70    2.80
   8   5   0   37.50    2.60
   8   5   0   35.60    2.60
   8   5   0   37.80    2.90
   8   5   0   33.20    2.60
   8   5   0   34.60    2.40
  -9  -5   0    0.90    0.60
   9   5   0    1.70    0.70
   9   5   0   -0.50    0.60
   9   5   0    1.30    0.70
   9   5   0    0.10    0.70
   9   5   0   -0.20    0.70
   9   5   0    0.60    0.70
   9   5   0    1.60    0.80
   9   5   0    1.00    0.80
   6  -6   0    0.30    0.70
   6  -6   0    0.30    0.70
   6  -6   0   -1.60    0.70
   6  -6   0    0.20    0.70
   6  -6   0    1.50    0.80
   6  -6   0    0.40    0.70
   6  -6   0   -0.30    0.80
   6  -6   0    0.40    0.80
   5  -6   0   63.29    3.30
   5  -6   0   63.79    3.10
   5  -6   0   64.89    3.20
   5  -6   0   61.69    3.60
   5  -6   0   58.99    3.00
   5  -6   0   56.79    3.10
   5  -6   0   69.09    3.20
   5  -6   0   61.89    3.30
   5  -6   0   59.19    3.10
   4  -6   0   23.70    2.40
   4  -6   0   25.70    2.40
   4  -6   0   20.40    2.30
   4  -6   0   24.10    2.50
   4  -6   0   22.60    2.30
   4  -6   0   23.70    2.50
   4  -6   0   22.20    2.50
   4  -6   0   19.90    2.40
   4  -6   0   24.50    2.30
   3  -6   0    6.30    1.40
   3  -6   0    6.70    1.50
   3  -6   0    7.60    1.40
   3  -6   0    6.10    1.50
   3  -6   0    7.20    1.50
   3  -6   0    7.80    1.60
   3  -6   0    7.30    1.60
   3  -6   0    7.20    1.40
   3  -6   0    9.30    1.60
   3  -6   0   10.60    1.90
   2  -6   0  137.39    5.40
   2  -6   0  143.79    6.30
   2  -6   0  141.29    6.00
   2  -6   0  138.39    5.10
   2  -6   0  142.89    5.50
  -2   6   0  146.89    5.60
  -2   6   0  135.29    5.70
  -2   6   0  139.39    6.10
  -2   6   0  144.99    5.10
   1  -6   0    2.50    1.10
   1  -6   0    2.80    1.00
   1  -6   0    1.90    0.80
   1  -6   0    0.10    0.90
   1  -6   0    3.10    1.00
  -1   6   0    1.90    0.90
  -1   6   0    2.70    1.00
  -1   6   0    1.80    1.10
  -1   6   0    2.00    1.00
  -1   6   0    1.50    1.10
   0  -6   0   75.09    3.40
   0  -6   0   77.09    3.30
   0  -6   0   79.19    3.20
   0  -6   0   83.09    3.60
   0  -6   0   77.19    3.90
   0   6   0   77.39    3.50
   0   6   0   81.69    3.50
   0   6   0   77.59    3.20
   0   6   0   76.89    3.60
   0   6   0   78.89    3.70
  -1  -6   0   93.29    3.80
  -1  -6   0   92.29    3.50
  -1  -6   0   97.99    3.70
  -1  -6   0   96.59    4.20
  -1  -6   0   94.09    3.50
   1   6   0   87.09    3.80
   1   6   0   88.79    3.80
   1   6   0   94.89    3.90
   1   6   0  102.19    3.90
   1   6   0   91.69    3.40
  -2  -6   0  661.83   18.20
  -2  -6   0  642.64   16.70
  -2  -6   0  653.83   16.10
  -2  -6   0  674.23   15.10
   2   6   0  633.74   16.50
   2   6   0  638.14   16.60
   2   6   0  643.84   17.90
   2   6   0  650.23   14.60
  -3  -6   0 1880.61   49.20
  -3  -6   0 1955.10   44.10
  -3  -6   0 1899.21   45.90
  -3  -6   0 1926.51   41.40
   3   6   0 1980.10   49.30
   3   6   0 1900.71   45.00
  -4  -6   0  628.14   18.90
  -4  -6   0  655.63   17.60
  -4  -6   0  694.63   17.00
  -4  -6   0  678.53   15.80
   4   6   0  677.73   17.20
   4   6   0  678.13   17.90
   4   6   0  655.93   16.80
   4   6   0  658.53   19.10
  -5  -6   0  583.94   14.40
  -5  -6   0  555.84   16.20
   5   6   0  574.44   13.90
   5   6   0  609.24   15.70
   5   6   0  606.04   14.40
   5   6   0  561.64   14.20
  -6  -6   0   74.39    3.40
   6   6   0   78.39    3.90
   6   6   0   79.49    3.80
   6   6   0   77.39    3.90
   6   6   0   82.59    3.70
   6   6   0   76.39    3.70
   6   6   0   80.59    3.60
   6   6   0   73.49    3.80
   6   6   0   82.19    3.90
   6   6   0   77.29    3.50
   6   6   0   79.09    3.80
  -7  -6   0   94.09    3.70
   7   6   0   85.39    3.70
   7   6   0   88.89    4.10
   7   6   0   86.99    4.20
   7   6   0   83.99    3.90
   7   6   0   89.19    3.90
   7   6   0   91.69    4.10
   7   6   0   93.79    3.70
   7   6   0   81.49    3.80
   7   6   0   81.39    4.00
   7   6   0   85.49    4.10
  -8  -6   0    5.60    1.10
   8   6   0    1.60    0.90
   8   6   0    3.00    1.10
   8   6   0    4.70    1.10
   8   6   0    4.40    1.20
   8   6   0    4.40    1.30
   8   6   0    5.10    1.40
   8   6   0    4.50    1.20
   8   6   0    4.20    1.20
   8   6   0    3.50    1.10
  -9  -6   0   19.90    1.40
   9   6   0   16.90    1.50
   9   6   0   18.10    1.50
   9   6   0   16.90    1.40
   9   6   0   17.30    1.30
   9   6   0   19.20    1.50
   9   6   0   15.30    1.20
   9   6   0   19.50    1.40
   5  -7   0   10.10    1.40
   5  -7   0    8.50    1.40
   5  -7   0    9.20    1.40
   5  -7   0    8.80    1.40
   5  -7   0   12.20    1.50
   5  -7   0    9.60    1.30
   5  -7   0   10.90    1.40
   5  -7   0    6.70    1.30
   5  -7   0   10.20    1.30
   4  -7   0   75.59    3.30
   4  -7   0   80.19    3.70
   4  -7   0   80.39    3.90
   4  -7   0   77.29    3.70
   4  -7   0   77.59    3.50
   4  -7   0   81.69    3.70
   4  -7   0   74.39    3.70
   4  -7   0   77.59    3.60
   4  -7   0   76.89    3.40
   4  -7   0   87.29    3.90
   3  -7   0  263.87    7.90
   3  -7   0  257.97    8.00
   3  -7   0  272.67    8.20
   3  -7   0  264.07    8.10
   3  -7   0  272.27    8.10
   3  -7   0  261.87    7.70
   3  -7   0  268.17    7.90
   3  -7   0  269.47    7.90
   3  -7   0  266.27    7.60
   3  -7   0  252.77    7.90
   2  -7   0   17.70    2.10
   2  -7   0   15.10    2.00
   2  -7   0   12.20    1.80
   2  -7   0   12.20    1.70
   2  -7   0   11.50    1.70
   2  -7   0   16.80    2.10
   2  -7   0   17.70    2.10
   2  -7   0   15.10    1.90
   2  -7   0   15.80    1.90
   2  -7   0   15.40    2.00
   2  -7   0   13.10    1.90
   1  -7   0  154.58    5.50
   1  -7   0  163.78    5.50
   1  -7   0  155.68    5.50
   1  -7   0  159.38    5.90
  -1   7   0  151.88    6.10
   0  -7   0   58.99    3.00
   0  -7   0   57.99    3.60
   0  -7   0   62.49    3.40
   0  -7   0   64.79    3.30
   0   7   0   61.09    3.00
   0   7   0   56.29    3.50
   0   7   0   61.69    3.20
   0   7   0   53.99    3.20
  -1  -7   0  583.94   15.70
  -1  -7   0  590.64   14.30
  -1  -7   0  567.24   17.10
  -1  -7   0  592.04   15.20
   1   7   0  569.84   15.80
   1   7   0  576.84   13.90
   1   7   0  603.64   15.50
  -2  -7   0   19.80    2.00
  -2  -7   0   22.00    1.90
  -2  -7   0   18.10    1.90
  -2  -7   0   17.60    2.10
   2   7   0   18.50    1.70
   2   7   0   18.50    2.00
   2   7   0   19.50    2.00
   2   7   0   22.40    2.30
  -3  -7   0  711.03   17.90
  -3  -7   0  702.33   20.30
  -3  -7   0  705.93   18.60
  -3  -7   0  729.33   16.90
   3   7   0  727.23   20.20
   3   7   0  677.23   18.30
  -4  -7   0  478.15   13.10
  -4  -7   0  493.75   12.30
  -4  -7   0  472.05   13.60
   4   7   0  473.45   13.30
  -5  -7   0    3.40    1.10
  -5  -7   0    2.50    1.00
   5   7   0    4.80    1.30
   5   7   0    5.00    1.40
   5   7   0    0.60    1.20
   5   7   0    3.70    1.30
   5   7   0    5.50    1.40
   5   7   0    3.20    1.10
  -6  -7   0    5.40    1.20
   6   7   0    6.40    1.40
   6   7   0    4.50    1.40
   6   7   0    7.00    1.50
   6   7   0    5.80    1.50
   6   7   0    4.20    1.30
   6   7   0    5.20    1.40
   6   7   0    7.70    1.60
  -7  -7   0  253.77    7.00
   7   7   0  243.08    7.60
   7   7   0  257.37    7.70
   7   7   0  257.97    6.90
   7   7   0  253.57    7.40
   7   7   0  237.48    7.40
   7   7   0  247.88    7.30
   7   7   0  247.68    7.40
  -8  -7   0    6.40    1.20
  -8  -7   0    6.80    1.10
   8   7   0    5.10    1.10
   8   7   0    5.50    1.30
   8   7   0    4.80    1.20
   8   7   0    5.10    1.20
   8   7   0    4.50    1.10
   8   7   0    5.20    1.10
  -9  -7   0   19.00    1.30
   9   7   0   20.20    1.50
   5  -8   0    1.30    0.70
   5  -8   0    1.90    0.70
   5  -8   0    0.70    0.60
   5  -8   0    1.30    0.60
   5  -8   0    1.10    0.70
   5  -8   0    1.50    0.70
   5  -8   0    1.30    0.60
   4  -8   0    2.80    1.10
   4  -8   0    1.40    1.00
   4  -8   0    2.20    1.00
   4  -8   0    2.00    0.90
   4  -8   0    1.00    0.90
   4  -8   0   -0.40    0.80
   4  -8   0    2.10    0.90
   4  -8   0    1.20    0.90
   4  -8   0    2.10    1.00
  -4   8   0    1.50    0.90
   3  -8   0   19.40    2.10
   3  -8   0   21.10    2.20
   3  -8   0   20.40    2.20
   3  -8   0   20.00    2.20
   3  -8   0   17.60    1.90
   3  -8   0   17.50    1.90
   3  -8   0   18.70    2.00
   3  -8   0   18.10    2.10
   3  -8   0   15.40    1.90
   3  -8   0   17.40    1.90
   2  -8   0    3.50    1.40
   2  -8   0    6.00    1.30
   2  -8   0    2.40    1.20
   2  -8   0    2.80    1.10
   2  -8   0    3.50    1.30
   2  -8   0    3.90    1.30
   2  -8   0    4.80    1.30
   2  -8   0    4.70    1.40
   2  -8   0    4.50    1.50
   2  -8   0    4.90    1.40
   1  -8   0  146.39    5.40
   1  -8   0  143.59    5.10
   1  -8   0  137.59    5.20
   1  -8   0  146.59    5.40
   1  -8   0  146.19    5.40
   1  -8   0  142.09    5.20
   1  -8   0  135.99    5.30
   1  -8   0  141.09    5.20
   1  -8   0  145.19    5.20
   0  -8   0   96.19    4.10
   0  -8   0   95.99    4.20
   0  -8   0   96.89    4.20
   0  -8   0  100.29    4.20
   0  -8   0   99.89    4.10
   0  -8   0   94.89    4.10
   0  -8   0   97.69    4.30
   0   8   0   92.19    4.00
  -1  -8   0    9.90    1.50
  -1  -8   0   11.40    1.70
  -1  -8   0   10.00    1.60
  -1  -8   0   10.20    1.60
  -1  -8   0   10.60    1.60
  -1  -8   0   10.60    1.60
   1   8   0    9.80    1.70
   1   8   0   15.00    1.80
  -2  -8   0  536.05   12.80
  -2  -8   0  523.65   13.20
   2   8   0  540.35   13.00
   2   8   0  528.25   13.60
  -3  -8   0  381.86    9.80
  -3  -8   0  365.76    9.60
  -3  -8   0  353.86    9.30
  -3  -8   0  365.46    9.50
   3   8   0  361.46   10.10
   3   8   0  358.16    9.50
   3   8   0  370.66    9.60
  -4  -8   0  210.18    6.50
  -4  -8   0  209.58    6.40
  -4  -8   0  210.78    6.70
   4   8   0  212.58    6.60
   4   8   0  203.58    6.50
   4   8   0  226.98    6.80
   4   8   0  215.28    7.00
   4   8   0  207.58    6.40
  -5  -8   0   25.10    2.40
  -5  -8   0   25.90    2.30
   5   8   0   25.60    2.40
   5   8   0   28.70    2.60
   5   8   0   34.30    2.80
   5   8   0   26.20    2.40
  -6  -8   0  127.49    4.90
  -6  -8   0  130.19    4.60
   6   8   0  140.19    5.10
   6   8   0  125.79    5.00
   6   8   0  131.79    4.90
   6   8   0  135.09    5.10
   6   8   0  135.19    5.10
   6   8   0  128.49    5.20
  -7  -8   0   33.70    2.30
  -7  -8   0   31.00    2.40
   7   8   0   28.90    2.50
   7   8   0   27.80    2.30
   7   8   0   34.00    2.60
   7   8   0   31.20    2.50
   7   8   0   28.20    2.50
  -8  -8   0   20.60    1.70
   8   8   0   21.00    1.50
   8   8   0   21.10    1.70
   8   8   0   17.60    1.80
   8   8   0   20.70    1.70
   8   8   0   17.60    1.70
   4  -9   0  159.78    4.60
   4  -9   0  166.08    4.50
   4  -9   0  162.58    4.30
   4  -9   0  162.88    4.30
   4  -9   0  167.38    4.40
   4  -9   0  155.88    4.40
   4  -9   0  161.18    4.50
   3  -9   0  621.04   13.90
   3  -9   0  629.24   14.40
   3  -9   0  632.44   14.40
   3  -9   0  621.24   14.70
   3  -9   0  647.64   14.80
   3  -9   0  632.34   14.40
   3  -9   0  613.64   14.60
   3  -9   0  601.24   14.00
  -3   9   0  617.74   14.30
   2  -9   0    0.70    1.00
   2  -9   0    2.30    1.20
   2  -9   0    0.10    1.00
   2  -9   0   -0.90    1.00
   2  -9   0    0.70    0.90
   2  -9   0    0.60    1.10
   2  -9   0    0.80    0.90
   2  -9   0    0.40    0.90
   2  -9   0    0.20    0.90
   2  -9   0   -0.30    1.10
  -2   9   0    0.20    0.90
   1  -9   0    0.90    1.10
   1  -9   0   -0.60    1.00
   1  -9   0    2.50    1.20
   1  -9   0    2.50    1.30
   1  -9   0    2.10    1.20
   1  -9   0    3.50    1.30
   1  -9   0    5.30    1.30
   1  -9   0    2.70    1.20
  -1   9   0    2.60    1.10
   0  -9   0    0.90    1.10
   0  -9   0    2.50    1.20
   0  -9   0    1.40    1.10
   0  -9   0    4.50    1.30
   0  -9   0    3.00    1.20
   0   9   0    2.20    1.10
  -1  -9   0  202.58    6.50
  -1  -9   0  208.78    6.50
  -1  -9   0  200.48    6.60
  -1  -9   0  197.38    6.50
   1   9   0  205.08    6.40
   1   9   0  192.18    6.40
   1   9   0  203.98    6.20
  -2  -9   0    1.10    1.00
  -2  -9   0    0.50    0.90
  -2  -9   0    0.60    1.00
   2   9   0    1.20    1.10
   2   9   0    0.80    1.00
   2   9   0    0.70    1.00
  -3  -9   0   46.60    3.00
  -3  -9   0   47.60    3.30
  -3  -9   0   49.40    3.20
  -3  -9   0   42.70    3.00
   3   9   0   40.70    2.90
   3   9   0   44.50    3.20
   3   9   0   50.89    3.20
   3   9   0   46.90    2.90
  -4  -9   0  499.95   12.80
  -4  -9   0  486.45   12.00
  -4  -9   0  509.45   12.40
  -4  -9   0  493.85   12.30
   4   9   0  498.55   12.50
   4   9   0  506.75   13.30
   4   9   0  492.35   12.40
  -5  -9   0  115.29    4.70
  -5  -9   0  120.09    4.60
  -5  -9   0  116.69    4.40
   5   9   0  120.09    4.60
   5   9   0  115.19    4.30
   5   9   0  125.99    5.00
   5   9   0  109.89    4.60
  -6  -9   0   41.10    2.90
  -6  -9   0   43.90    3.00
  -6  -9   0   47.70    2.50
   6   9   0   41.60    3.00
   6   9   0   44.30    3.10
   6   9   0   40.50    2.80
   6   9   0   46.10    3.00
  -7  -9   0   35.40    2.40
  -7  -9   0   34.90    2.30
   7   9   0   34.90    2.40
   7   9   0   37.40    2.60
   7   9   0   35.50    2.40
  -8  -9   0    8.70    1.00
  -8  -9   0   12.00    1.10
   8   9   0   11.10    1.20
   8   9   0   13.20    1.30
   8   9   0   13.40    1.20
   3 -10   0    2.00    0.70
   3 -10   0    1.40    0.70
   3 -10   0    1.10    0.60
   3 -10   0    1.60    0.70
  -3  10   0    2.10    0.70
   2 -10   0   28.70    2.10
   2 -10   0   28.00    2.10
   2 -10   0   28.40    2.00
   2 -10   0   28.00    2.10
   2 -10   0   30.80    2.10
   2 -10   0   41.60    2.30
  -2  10   0   29.30    1.80
  -2  10   0   29.60    2.10
   1 -10   0   66.89    3.30
   1 -10   0   67.39    3.10
   1 -10   0   67.59    3.20
   1 -10   0   66.89    3.30
  -1  10   0   65.59    3.00
   0 -10   0   95.29    4.00
   0 -10   0  100.09    4.00
   0 -10   0  101.59    4.30
   0 -10   0  103.09    4.20
   0 -10   0   99.29    4.10
   0  10   0  106.89    4.00
   0  10   0   97.79    3.90
  -1 -10   0    3.80    1.20
  -1 -10   0    4.00    1.20
  -1 -10   0    3.70    1.30
   1  10   0    4.20    1.30
   1  10   0    2.30    1.10
  -2 -10   0  160.28    5.50
  -2 -10   0  155.98    5.70
  -2 -10   0  156.88    5.50
   2  10   0  167.28    5.70
   2  10   0  161.28    5.30
   2  10   0  158.78    5.70
  -3 -10   0  126.79    5.00
  -3 -10   0  126.09    4.70
  -3 -10   0  132.99    4.80
   3  10   0  130.69    4.90
   3  10   0  123.69    5.00
   3  10   0  121.99    4.40
  -4 -10   0    1.30    1.10
  -4 -10   0    1.30    1.00
  -4 -10   0   -0.90    0.90
   4  10   0    1.20    1.10
   4  10   0    0.00    0.90
   4  10   0    1.40    1.10
  -5 -10   0  431.86   10.60
  -5 -10   0  416.66   10.80
   5  10   0  420.06   10.70
   5  10   0  430.76   11.30
   5  10   0  398.26   10.30
  -6 -10   0   43.20    2.70
  -6 -10   0   42.70    2.60
   6  10   0   44.00    2.80
   6  10   0   43.60    2.70
   6  10   0   40.30    2.70
  -7 -10   0    0.80    0.70
  -7 -10   0    1.00    0.70
   7  10   0    0.50    0.80
   7  10   0   -0.10    0.80
   7  10   0    0.80    0.80
   1 -11   0  202.28    5.40
   1 -11   0  200.48    5.60
   1 -11   0  190.28    5.40
  -1  11   0  199.78    5.50
  -1  11   0  204.08    5.20
   0 -11   0  117.59    4.10
   0 -11   0  124.09    4.10
   0 -11   0  127.69    4.40
   0  11   0  120.19    4.10
   0  11   0  115.49    3.90
   0  11   0  134.69    4.20
  -1 -11   0   -0.20    0.80
  -1 -11   0   -0.10    0.80
  -1 -11   0    1.20    0.90
   1  11   0    0.10    0.90
   1  11   0    1.90    0.90
   1  11   0    0.60    0.90
  -2 -11   0   44.70    2.80
  -2 -11   0   42.80    2.90
  -2 -11   0   36.50    2.40
   2  11   0   44.40    2.80
   2  11   0   41.40    2.70
   2  11   0   47.30    2.50
  -3 -11   0   56.99    2.80
  -3 -11   0   55.89    3.00
  -3 -11   0   54.69    2.70
   3  11   0   54.19    2.60
   3  11   0   53.39    3.00
   3  11   0   56.09    2.90
  -4 -11   0   37.60    2.50
  -4 -11   0   43.30    2.80
   4  11   0   48.30    2.70
   4  11   0   33.20    2.30
   4  11   0   39.00    2.50
  -5 -11   0   97.59    3.60
  -5 -11   0  103.59    3.80
   5  11   0  101.29    3.50
   5  11   0   99.39    3.90
   5  11   0   98.69    3.60
  -6 -11   0   73.99    2.80
  -6 -11   0   75.59    2.80
   6  11   0   68.79    2.90
   6  11   0   73.39    2.80
  -1 -12   0    1.10    0.70
  -1 -12   0    1.20    0.70
   1  12   0    0.80    0.70
   1  12   0    1.10    0.70
  -2 -12   0   28.80    1.90
  -2 -12   0   40.30    2.10
   2  12   0   36.40    1.90
   2  12   0   39.60    2.00
  -3 -12   0    1.80    0.90
  -3 -12   0    2.90    0.80
   3  12   0    3.10    0.80
   3  12   0    3.30    0.90
   3  12   0    2.10    0.90
  -4 -12   0    2.10    0.80
  -4 -12   0    2.40    0.80
   4  12   0    3.20    0.90
   4  12   0    2.00    0.80
  -5 -12   0    1.50    0.70
  -5 -12   0    2.80    0.70
   5  12   0    2.10    0.70
   5  12  -1   99.99    3.10
  -5 -12   1   92.89    3.00
   4  12  -1    3.30    0.80
   4  12  -1    3.90    0.90
  -4 -12   1    2.40    0.70
  -4 -12   1    3.00    0.80
   3  12  -1   31.10    1.70
   3  12  -1   35.30    1.90
  -3 -12   1   30.70    1.90
  -3 -12   1   29.80    1.80
   2  12  -1  111.69    3.50
   2  12  -1  104.59    3.30
  -2 -12   1  104.99    3.30
  -2 -12   1  107.59    3.50
  -2 -12   1  107.19    3.30
   1  12  -1  117.29    3.40
   1  12  -1  118.89    3.40
  -1 -12   1  113.89    3.60
   6  11  -1    7.60    1.10
   6  11  -1   10.60    1.20
  -6 -11   1    8.80    1.10
  -6 -11   1    7.50    1.00
   5  11  -1   21.70    1.80
   5  11  -1   19.40    1.60
   5  11  -1   21.40    1.80
  -5 -11   1   22.10    1.80
  -5 -11   1   19.60    1.60
  -5 -11   1   20.40    1.60
   4  11  -1   75.29    3.00
   4  11  -1   75.39    3.20
   4  11  -1   79.69    3.50
  -4 -11   1   79.99    3.40
  -4 -11   1   75.89    3.10
  -4 -11   1   78.29    3.20
   3  11  -1   79.29    3.50
   3  11  -1   71.09    2.90
   3  11  -1   78.19    3.30
  -3 -11   1   76.39    3.40
  -3 -11   1   73.09    3.20
  -3 -11   1   76.09    3.20
   2  11  -1   86.09    3.40
   2  11  -1   84.09    3.50
   2  11  -1   93.79    3.70
  -2 -11   1   87.49    3.50
  -2 -11   1   85.69    3.50
  -2 -11   1   93.79    3.80
   1  11  -1   91.09    3.40
   1  11  -1   86.59    3.40
   1  11  -1   82.89    3.30
  -1 -11   1   92.39    3.70
  -1 -11   1   84.79    3.40
  -1 -11   1   89.09    3.50
   0  11  -1  471.15   10.60
   0  11  -1  445.16   10.50
   0  11  -1  456.45   10.90
   0 -11   1  448.26   10.70
   0 -11   1  465.85   11.20
   0 -11   1  464.85   10.80
  -1  11  -1   16.70    1.30
  -1  11  -1   18.00    1.30
   1 -11   1   16.50    1.40
   1 -11   1   15.70    1.40
   1 -11   1   17.20    1.40
   7  10  -1   12.60    1.30
   7  10  -1    9.40    1.20
  -7 -10   1   11.90    1.20
  -7 -10   1    9.10    1.10
   6  10  -1   60.59    2.90
   6  10  -1   66.09    3.00
   6  10  -1   60.29    3.00
  -6 -10   1   63.89    2.80
  -6 -10   1   66.09    3.00
  -6 -10   1   64.59    2.80
   5  10  -1   27.90    2.30
   5  10  -1   25.60    2.30
   5  10  -1   23.20    1.90
  -5 -10   1   22.60    2.00
  -5 -10   1   24.20    2.00
  -5 -10   1   29.40    2.40
   4  10  -1   20.00    2.00
   4  10  -1   20.60    2.00
   4  10  -1   20.20    2.20
  -4 -10   1   23.00    2.30
  -4 -10   1   20.00    2.00
  -4 -10   1   20.10    2.00
   3  10  -1   39.10    3.00
   3  10  -1   34.80    2.70
   3  10  -1   37.10    2.50
  -3 -10   1   34.90    2.70
  -3 -10   1   36.40    2.80
  -3 -10   1   34.10    2.60
   2  10  -1  330.77    8.90
   2  10  -1  309.97    9.00
   2  10  -1  311.97    8.40
  -2 -10   1  322.67    9.10
  -2 -10   1  316.77    8.70
  -2 -10   1  322.17    9.00
   1  10  -1   24.10    2.30
   1  10  -1   25.10    2.20
  -1 -10   1   22.50    2.10
  -1 -10   1   21.90    2.20
  -1 -10   1   23.80    2.30
  -1 -10   1   22.70    2.20
   0  10  -1   38.10    2.60
   0  10  -1   39.10    2.60
   0 -10   1   38.10    2.70
   0 -10   1   37.60    2.60
   0 -10   1   37.60    2.50
   0 -10   1   34.30    2.60
   0 -10   1   37.20    2.80
  -1  10  -1  245.68    6.60
   1 -10   1  250.97    7.00
   1 -10   1  247.58    6.90
   1 -10   1  246.08    6.90
   1 -10   1  240.28    6.90
   1 -10   1  241.98    7.10
   1 -10   1  218.08    6.70
  -2  10  -1    2.20    0.90
  -2  10  -1    1.50    0.80
   2 -10   1    2.80    1.10
   2 -10   1    1.70    0.90
   2 -10   1    2.00    0.80
   2 -10   1    1.20    0.90
   2 -10   1    1.70    0.80
   2 -10   1    1.90    0.90
   3 -10   1   12.70    1.10
   8   9  -1  160.88    4.50
  -8  -9   1  159.88    4.20
  -8  -9   1  160.78    4.40
   7   9  -1    0.90    0.90
   7   9  -1    1.40    1.00
   7   9  -1    0.90    0.90
  -7  -9   1    1.90    0.80
  -7  -9   1    2.20    0.90
  -7  -9   1    1.00    0.80
   6   9  -1   65.89    3.30
   6   9  -1   67.39    3.30
   6   9  -1   66.39    3.40
  -6  -9   1   73.49    3.40
  -6  -9   1   67.99    3.20
  -6  -9   1   74.79    3.20
   5   9  -1   31.30    2.70
   5   9  -1   37.00    2.80
   5   9  -1   33.80    2.70
  -5  -9   1   31.70    2.50
  -5  -9   1   32.80    2.50
  -5  -9   1   32.90    2.70
   4   9  -1  353.46   10.10
   4   9  -1  356.26    9.60
   4   9  -1  336.87    9.30
  -4  -9   1  347.87    9.50
  -4  -9   1  351.56    9.40
  -4  -9   1  352.06    9.70
   3   9  -1   48.00    2.80
   3   9  -1   45.30    3.30
   3   9  -1   48.70    3.20
   3   9  -1   41.80    3.00
  -3  -9   1   45.60    3.20
  -3  -9   1   47.20    3.10
  -3  -9   1   47.20    3.20
   2   9  -1   39.90    2.70
   2   9  -1   37.20    3.00
   2   9  -1   36.90    2.90
  -2  -9   1   37.90    2.90
  -2  -9   1   39.10    2.80
  -2  -9   1   38.70    3.00
   1   9  -1  173.38    5.80
   1   9  -1  169.78    6.00
  -1  -9   1  165.08    6.00
  -1  -9   1  178.58    5.90
  -1  -9   1  171.28    5.90
  -1  -9   1  176.18    6.00
   0   9  -1    2.10    1.10
   0  -9   1    2.10    1.20
   0  -9   1    1.70    1.10
   0  -9   1    2.50    1.20
   0  -9   1   -0.30    1.00
   0  -9   1    1.00    1.00
   0  -9   1    1.40    1.10
   0  -9   1    1.40    1.10
  -1   9  -1  139.79    4.70
   1  -9   1  139.29    5.20
   1  -9   1  140.59    5.20
   1  -9   1  144.59    5.50
   1  -9   1  139.99    4.90
   1  -9   1  143.49    5.20
   1  -9   1  135.99    5.10
   1  -9   1  147.39    5.30
  -2   9  -1  131.99    4.40
   2  -9   1  134.29    4.60
   2  -9   1  145.59    5.10
   2  -9   1  148.09    5.10
   2  -9   1  135.09    5.10
   2  -9   1  135.59    4.90
   2  -9   1  134.29    4.50
   2  -9   1  137.79    4.90
   2  -9   1  138.69    4.90
   2  -9   1  132.89    4.80
   3  -9   1   19.30    1.90
   3  -9   1   18.00    1.60
   3  -9   1   19.50    1.80
   3  -9   1   21.10    1.90
   3  -9   1   18.40    1.70
   3  -9   1   18.70    1.60
   3  -9   1   18.30    1.80
   3  -9   1   17.50    1.70
   4  -9   1   61.09    2.40
   4  -9   1   65.49    2.30
   4  -9   1   63.29    2.30
   8   8  -1    4.60    1.10
   8   8  -1    5.20    1.00
   8   8  -1    4.40    1.00
  -8  -8   1    2.90    0.80
  -8  -8   1    3.50    0.90
  -8  -8   1    4.10    0.90
   7   8  -1   53.89    2.90
   7   8  -1   57.69    2.90
   7   8  -1   59.99    3.20
   7   8  -1   52.89    2.90
  -7  -8   1   61.59    3.00
  -7  -8   1   59.69    2.80
   6   8  -1  431.46   10.80
   6   8  -1  423.96   11.20
   6   8  -1  406.96   11.10
   6   8  -1  431.66   11.50
   6   8  -1  428.66   11.10
  -6  -8   1  408.46   10.70
  -6  -8   1  445.96   11.20
   5   8  -1   65.09    3.50
   5   8  -1   65.49    3.60
   5   8  -1   66.09    3.60
  -5  -8   1   67.19    3.30
  -5  -8   1   66.39    3.40
  -5  -8   1   60.79    3.20
   4   8  -1   12.00    1.80
   4   8  -1   12.70    1.80
   4   8  -1   10.80    1.80
   4   8  -1   11.00    1.60
  -4  -8   1   10.80    1.60
  -4  -8   1   16.30    1.90
  -4  -8   1   12.00    1.70
   3   8  -1    0.20    1.10
   3   8  -1    1.20    1.10
   3   8  -1    0.90    1.00
  -3  -8   1   -0.70    0.90
  -3  -8   1    0.70    0.90
  -3  -8   1    0.50    0.90
   2   8  -1    5.00    1.40
   2   8  -1    6.30    1.50
  -2  -8   1    5.50    1.40
  -2  -8   1    6.10    1.30
  -2  -8   1    7.10    1.40
  -2  -8   1    3.80    1.20
   1   8  -1  150.38    5.30
   1   8  -1  141.29    5.30
  -1  -8   1  153.08    5.30
  -1  -8   1  149.19    5.20
  -1  -8   1  146.89    5.20
  -1  -8   1  146.29    5.30
  -1  -8   1  145.89    5.30
   0   8  -1   36.90    2.80
   0  -8   1   35.80    2.80
   0  -8   1   36.90    2.90
   0  -8   1   38.00    2.80
   0  -8   1   40.60    3.00
   0  -8   1   37.20    2.80
   0  -8   1   38.80    3.00
   0  -8   1   34.10    2.80
  -1   8  -1   21.00    2.10
   1  -8   1   25.10    2.40
   1  -8   1   26.20    2.60
   1  -8   1   20.70    2.10
   1  -8   1   26.80    2.50
   1  -8   1   22.30    2.20
   1  -8   1   25.50    2.50
   1  -8   1   21.80    2.30
   1  -8   1   24.90    2.50
   1  -8   1   26.80    2.40
   1  -8   1   24.20    2.50
   2  -8   1   55.59    3.00
   2  -8   1   53.59    3.60
   2  -8   1   59.79    3.80
   2  -8   1   59.19    3.70
   2  -8   1   48.20    3.20
   2  -8   1   57.39    3.00
   2  -8   1   54.59    3.50
   2  -8   1   53.09    3.50
   2  -8   1   54.29    3.20
   2  -8   1   52.59    3.50
   3  -8   1  124.59    4.60
   3  -8   1  126.99    4.50
   3  -8   1  127.99    4.70
   3  -8   1  122.39    4.70
   3  -8   1  131.09    4.90
   3  -8   1  131.69    5.00
   3  -8   1  125.49    4.80
   3  -8   1  132.49    4.80
   3  -8   1  132.99    4.80
  -4   8  -1   15.50    1.50
   4  -8   1   16.70    1.80
   4  -8   1   20.60    1.90
   4  -8   1   15.90    1.70
   4  -8   1   19.80    1.70
   4  -8   1   18.10    1.70
   4  -8   1   17.50    1.80
   4  -8   1   16.40    1.70
   4  -8   1   18.10    1.70
   8   7  -1    6.80    1.20
   8   7  -1    7.20    1.20
   8   7  -1    6.40    1.30
   8   7  -1    4.80    1.10
   8   7  -1    6.10    1.30
  -8  -7   1    6.40    1.00
  -8  -7   1    6.10    1.10
   7   7  -1  283.37    8.30
   7   7  -1  280.87    8.00
   7   7  -1  282.27    7.40
   7   7  -1  281.37    8.30
   7   7  -1  283.17    8.20
   7   7  -1  291.57    7.90
  -7  -7   1  283.07    7.80
   6   7  -1   16.90    2.00
   6   7  -1   15.40    2.00
   6   7  -1   17.40    2.20
   6   7  -1   17.70    2.00
   6   7  -1   15.80    2.00
  -6  -7   1   17.10    1.80
   5   7  -1    2.00    1.10
   5   7  -1   -0.30    1.10
   5   7  -1    2.60    1.20
   5   7  -1    0.80    1.10
   5   7  -1    0.70    1.20
   5   7  -1   -0.40    1.00
  -5  -7   1    0.10    0.80
  -5  -7   1    0.50    0.90
   4   7  -1    4.30    1.30
   4   7  -1    5.10    1.30
   4   7  -1    4.70    1.40
  -4  -7   1    4.30    1.20
   3   7  -1   58.89    3.50
   3   7  -1   48.60    3.00
  -3  -7   1   57.29    2.90
  -3  -7   1   50.39    3.30
  -3  -7   1   55.39    3.00
   2   7  -1 1453.45   37.30
   2   7  -1 1418.76   34.80
   2   7  -1 1375.26   34.30
  -2  -7   1 1483.45   33.80
  -2  -7   1 1468.25   31.80
  -2  -7   1 1342.17   37.50
   1   7  -1  941.41   24.80
   1   7  -1 1013.10   24.40
   1   7  -1  976.70   21.90
  -1  -7   1  942.51   26.70
  -1  -7   1  949.60   22.40
  -1  -7   1 1001.40   23.90
   0   7  -1  201.98    7.40
   0   7  -1  195.18    7.10
   0   7  -1  215.78    7.00
   0   7  -1  190.48    6.30
   0  -7   1  198.68    6.40
   0  -7   1  193.18    7.70
   0  -7   1  204.98    7.00
   0  -7   1  216.58    6.90
   1  -7   1   -0.30    1.00
   1  -7   1    2.10    1.10
   1  -7   1   -1.80    0.90
   1  -7   1   -1.50    0.90
   1  -7   1    0.70    1.10
   1  -7   1    0.10    1.10
   1  -7   1    0.40    1.00
   1  -7   1    0.60    1.00
   1  -7   1    0.00    1.00
   1  -7   1   -1.00    0.90
   1  -7   1    1.50    1.10
   2  -7   1   28.70    2.70
   2  -7   1   28.20    2.60
   2  -7   1   29.50    2.60
   2  -7   1   28.50    2.70
   2  -7   1   22.30    2.30
   2  -7   1   32.50    2.70
   2  -7   1   29.80    2.60
   2  -7   1   27.40    2.40
   2  -7   1   25.70    2.50
   2  -7   1   23.20    2.20
   3  -7   1    3.80    1.20
   3  -7   1    5.10    1.40
   3  -7   1    4.10    1.30
   3  -7   1    2.10    1.20
   3  -7   1    5.30    1.40
   3  -7   1    4.00    1.20
   3  -7   1    5.90    1.60
   3  -7   1    5.40    1.40
   3  -7   1    3.40    1.40
   4  -7   1   10.70    1.80
   4  -7   1   10.60    1.70
   4  -7   1    9.90    1.50
   4  -7   1   11.70    1.60
   4  -7   1   11.50    1.70
   4  -7   1    6.20    1.30
   4  -7   1   11.10    1.70
   4  -7   1   11.30    1.80
   4  -7   1    9.30    1.60
   4  -7   1    9.80    1.60
   5  -7   1   -0.20    0.70
   5  -7   1    2.10    0.90
   5  -7   1    1.50    0.80
   5  -7   1    1.00    0.70
   5  -7   1    0.80    0.90
   5  -7   1    1.40    0.90
   5  -7   1    0.80    0.80
   5  -7   1    1.90    1.00
   9   6  -1   19.20    1.50
   9   6  -1   20.10    1.50
   9   6  -1   20.50    1.60
   9   6  -1   19.50    1.40
  -9  -6   1   18.50    1.40
   8   6  -1  173.28    5.40
   8   6  -1  164.58    5.40
   8   6  -1  164.08    5.20
   8   6  -1  162.78    5.40
   8   6  -1  164.48    5.50
   8   6  -1  170.48    5.60
   8   6  -1  165.68    5.00
   8   6  -1  164.88    5.20
   8   6  -1  159.28    4.80
  -8  -6   1  164.18    5.10
   7   6  -1  114.79    4.60
   7   6  -1  117.29    4.50
   7   6  -1  123.49    4.60
   7   6  -1  119.59    4.80
   7   6  -1  116.59    4.80
   7   6  -1  116.69    4.40
   7   6  -1  116.99    4.60
   7   6  -1  112.19    4.80
   7   6  -1  121.69    4.90
  -7  -6   1  114.19    4.30
   6   6  -1    1.40    1.10
   6   6  -1    2.80    1.20
   6   6  -1    1.90    1.20
   6   6  -1    3.50    1.30
   6   6  -1    4.30    1.20
   6   6  -1    2.00    1.20
   6   6  -1    2.10    1.20
  -6  -6   1    4.20    1.10
   5   6  -1   89.29    4.00
   5   6  -1   85.49    4.00
   5   6  -1   95.69    3.90
   5   6  -1   83.49    3.90
   5   6  -1   90.29    4.00
  -5  -6   1   89.89    3.60
   4   6  -1    2.20    1.10
   4   6  -1    1.00    1.00
   4   6  -1    1.70    1.10
  -4  -6   1    2.00    0.80
  -4  -6   1    1.50    0.90
  -4  -6   1    2.10    0.90
  -4  -6   1    0.60    0.80
   3   6  -1   19.90    2.00
   3   6  -1   21.70    2.30
   3   6  -1   21.40    2.00
  -3  -6   1   19.70    1.90
  -3  -6   1   19.80    1.90
  -3  -6   1   20.90    1.80
  -3  -6   1   20.60    2.20
   2   6  -1   69.29    3.40
   2   6  -1   71.89    3.20
   2   6  -1   68.89    2.70
   2   6  -1   62.99    3.10
  -2  -6   1   70.29    2.90
  -2  -6   1   75.19    3.20
  -2  -6   1   68.19    3.50
  -2  -6   1   71.29    3.10
  -2  -6   1   67.09    2.90
   1   6  -1  405.86   11.70
   1   6  -1  390.36   11.70
   1   6  -1  398.96   10.00
   1   6  -1  423.76   11.10
   1   6  -1  399.66   11.30
  -1  -6   1  411.26   11.00
  -1  -6   1  407.46   12.30
  -1  -6   1  412.86   11.20
  -1  -6   1  413.56   10.30
  -1  -6   1  407.86   10.80
   0   6  -1    2.70    0.90
   0   6  -1    1.80    0.90
   0   6  -1    1.60    1.00
   0   6  -1    1.50    0.90
   0   6  -1    1.60    0.90
   0  -6   1    2.60    0.90
   0  -6   1    1.90    0.90
   0  -6   1    1.90    0.80
   0  -6   1    1.40    0.90
   0  -6   1    2.80    0.90
  -1   6  -1 1560.14   41.20
  -1   6  -1 1609.74   37.60
  -1   6  -1 1621.64   39.00
  -1   6  -1 1561.94   39.60
  -1   6  -1 1612.14   34.60
   1  -6   1 1622.54   35.40
   1  -6   1 1586.54   42.10
   1  -6   1 1632.14   37.90
   1  -6   1 1583.44   37.60
  -2   6  -1  250.17    8.30
   2  -6   1  252.87    8.20
   3  -6   1   79.59    3.90
   3  -6   1   79.59    3.90
   3  -6   1   75.59    3.50
   3  -6   1   70.19    3.50
   3  -6   1   77.59    3.70
   3  -6   1   66.89    3.60
   3  -6   1   74.29    3.90
   3  -6   1   76.69    3.70
   3  -6   1   77.39    3.80
   3  -6   1   77.89    3.80
   4  -6   1  438.76   11.80
   4  -6   1  439.66   11.50
   4  -6   1  444.86   11.70
   4  -6   1  443.06   11.40
   4  -6   1  445.86   11.60
   4  -6   1  444.56   11.20
   4  -6   1  429.36   11.30
   4  -6   1  431.56   11.80
   4  -6   1  448.06   11.60
   4  -6   1  453.25   11.70
   5  -6   1   94.69    3.90
   5  -6   1   86.09    3.90
   5  -6   1   86.29    3.80
   5  -6   1   98.79    3.80
   5  -6   1   87.39    3.90
   5  -6   1   82.79    3.50
   5  -6   1   78.49    3.50
   5  -6   1   86.49    3.60
   5  -6   1   85.59    3.70
   6  -6   1   50.59    2.30
   6  -6   1   49.90    2.20
   6  -6   1   52.19    2.30
   6  -6   1   48.90    2.30
   6  -6   1   48.00    2.20
   6  -6   1   50.19    2.20
   6  -6   1   44.30    2.00
   9   5  -1  184.48    5.10
   9   5  -1  199.68    5.00
   9   5  -1  183.98    5.40
   9   5  -1  202.28    5.50
   9   5  -1  192.18    5.10
   9   5  -1  186.38    5.40
   9   5  -1  196.68    5.20
   9   5  -1  187.58    4.80
  -9  -5   1  187.68    4.90
   8   5  -1  465.45   11.00
   8   5  -1  464.05   11.70
   8   5  -1  493.75   11.10
   8   5  -1  468.95   12.30
   8   5  -1  466.85   11.40
   8   5  -1  472.75   12.00
   8   5  -1  457.35   11.60
   8   5  -1  472.85   12.10
   8   5  -1  479.85   11.70
   7   5  -1   45.90    3.00
   7   5  -1   40.10    2.90
   7   5  -1   42.10    2.80
   7   5  -1   40.90    3.10
   7   5  -1   42.80    3.00
   7   5  -1   40.70    2.90
   7   5  -1   48.00    3.20
   7   5  -1   39.40    3.10
   7   5  -1   41.60    3.20
   7   5  -1   46.00    3.40
   6   5  -1   56.49    3.50
   6   5  -1   53.99    3.30
   6   5  -1   51.99    3.30
   6   5  -1   59.19    3.30
   6   5  -1   51.89    3.50
   6   5  -1   51.49    3.10
   6   5  -1   49.00    3.30
   6   5  -1   50.59    3.10
   6   5  -1   50.49    3.40
   6   5  -1   52.79    3.20
   6   5  -1   54.09    3.50
   5   5  -1  855.91   23.80
   5   5  -1  828.32   22.30
   5   5  -1  863.71   22.90
  -5  -5   1  855.91   19.70
  -5  -5   1  845.02   23.60
  -5  -5   1  879.41   21.20
  -5  -5   1  793.02   23.50
  -5  -5   1  828.22   22.10
   4   5  -1  111.69    4.90
   4   5  -1  125.89    4.60
   4   5  -1  123.19    4.80
   4   5  -1  120.69    4.40
   4   5  -1  110.79    4.60
  -4  -5   1  116.69    5.00
  -4  -5   1  120.09    4.50
  -4  -5   1  120.69    4.10
  -4  -5   1  121.89    4.90
  -4  -5   1  116.39    4.60
   3   5  -1  277.97    7.50
   3   5  -1  261.37    7.90
   3   5  -1  281.87    8.70
   3   5  -1  271.07    8.00
   3   5  -1  273.87    7.80
  -3  -5   1  273.67    7.40
  -3  -5   1  269.97    8.60
  -3  -5   1  266.97    7.90
  -3  -5   1  262.57    7.60
  -3  -5   1  257.97    7.10
   2   5  -1    1.40    0.80
   2   5  -1    1.10    0.70
   2   5  -1    1.10    0.80
   2   5  -1    0.80    0.80
   2   5  -1    2.40    0.70
  -2  -5   1    1.80    0.70
  -2  -5   1    1.00    0.60
  -2  -5   1    1.80    0.70
  -2  -5   1    2.00    0.60
  -2  -5   1    0.70    0.70
   1   5  -1 2364.36   61.59
   1   5  -1 2462.75   60.89
   1   5  -1 2543.95   56.69
   1   5  -1 2450.25   51.29
   1   5  -1 2438.36   57.99
  -1  -5   1 2512.95   58.49
  -1  -5   1 2443.06   56.19
  -1  -5   1 2487.15   55.59
  -1  -5   1 2465.35   57.69
  -1  -5   1 2555.34   52.39
  -1  -5   1 2491.35   62.09
   0   5  -1 1146.29   29.50
   0   5  -1 1183.08   27.50
   0   5  -1 1155.08   25.10
   0   5  -1 1143.69   28.30
   0   5  -1 1137.19   29.80
   0  -5   1 1221.58   30.50
   0  -5   1 1191.68   27.20
   0  -5   1 1158.48   25.60
   0  -5   1 1148.79   28.10
   0  -5   1 1139.89   28.50
   0  -5   1 1149.58   27.40
  -1   5  -1  857.91   21.60
  -1   5  -1  936.51   24.00
  -1   5  -1  922.51   20.00
  -1   5  -1  870.21   22.90
  -1   5  -1  917.41   22.60
   1  -5   1  909.11   22.00
   1  -5   1  856.01   24.30
   1  -5   1  907.01   20.50
   1  -5   1  897.01   22.60
   1  -5   1  924.81   21.90
  -2   5  -1  349.37   10.80
  -2   5  -1  358.06    9.20
  -2   5  -1  369.96   10.40
  -2   5  -1  368.26   11.20
   2  -5   1  354.56    9.70
   2  -5   1  366.46   10.40
   2  -5   1  344.37   11.50
   2  -5   1  353.36   10.30
   2  -5   1  367.96   10.80
  -3   5  -1  111.79    4.20
   3  -5   1  107.79    5.00
   4  -5   1  203.78    6.70
   4  -5   1  199.38    6.90
   4  -5   1  212.98    6.90
   4  -5   1  220.18    6.80
   4  -5   1  209.68    7.00
   4  -5   1  210.28    6.50
   4  -5   1  213.08    7.00
   4  -5   1  209.58    6.70
   4  -5   1  216.58    6.90
   5  -5   1    5.30    1.50
   5  -5   1    4.20    1.30
   5  -5   1    4.90    1.30
   5  -5   1    6.00    1.40
   5  -5   1    5.90    1.30
   5  -5   1    3.90    1.30
   5  -5   1    5.60    1.50
   5  -5   1    3.10    1.20
   5  -5   1    4.80    1.40
   6  -5   1   49.60    2.70
   6  -5   1   54.29    3.10
   6  -5   1   49.20    2.70
   6  -5   1   50.49    2.60
   6  -5   1   52.59    2.70
   6  -5   1   53.49    2.60
   6  -5   1   50.59    2.60
   6  -5   1   50.89    3.10
   7  -5   1    7.20    0.90
   7  -5   1    6.70    0.90
   9   4  -1  117.99    3.80
   9   4  -1  115.19    3.60
   9   4  -1  127.89    3.80
   9   4  -1  118.19    3.70
   9   4  -1  123.39    4.10
   9   4  -1  124.89    3.90
   9   4  -1  110.69    3.80
   9   4  -1  119.69    3.60
  -9  -4   1  113.39    3.50
   8   4  -1    7.40    1.30
   8   4  -1    4.50    1.20
   8   4  -1    6.40    1.30
   8   4  -1    6.10    1.40
   8   4  -1    6.90    1.30
   8   4  -1    7.30    1.30
   8   4  -1    4.90    1.20
   8   4  -1    8.90    1.50
   8   4  -1    6.40    1.50
   7   4  -1    8.40    1.50
   7   4  -1    6.60    1.50
   7   4  -1    7.00    1.50
   7   4  -1    6.40    1.40
   7   4  -1    7.10    1.50
   7   4  -1    8.00    1.60
   7   4  -1    5.20    1.30
   7   4  -1    8.20    1.70
   7   4  -1    7.50    1.40
   7   4  -1    7.60    1.60
   6   4  -1  221.28    6.90
   6   4  -1  219.58    7.20
   6   4  -1  220.98    6.80
   6   4  -1  219.28    6.60
   6   4  -1  208.98    6.90
   6   4  -1  216.88    6.30
   6   4  -1  216.88    7.00
   6   4  -1  221.68    6.50
   6   4  -1  220.28    6.80
   6   4  -1  211.18    6.70
   5   4  -1   65.79    3.40
   5   4  -1   63.79    3.70
   5   4  -1   66.89    3.80
   5   4  -1   60.59    3.50
   5   4  -1   68.49    3.70
  -5  -4   1   65.39    3.70
  -5  -4   1   63.49    3.20
  -5  -4   1   61.89    3.40
  -5  -4   1   67.19    3.00
   4   4  -1  316.27    8.60
   4   4  -1  306.57    9.50
   4   4  -1  321.37    8.90
   4   4  -1  307.77    9.70
   4   4  -1  323.87    9.30
   4   4  -1  317.57    9.90
  -4  -4   1  316.97    8.50
  -4  -4   1  318.97   10.00
  -4  -4   1  317.87    8.20
  -4  -4   1  324.47    8.80
  -4  -4   1  306.07    9.20
   3   4  -1    1.80    0.80
   3   4  -1    1.50    0.80
   3   4  -1    0.60    0.70
   3   4  -1   -0.20    0.70
   3   4  -1    0.50    0.70
  -3  -4   1    0.60    0.60
  -3  -4   1    1.00    0.60
  -3  -4   1    1.10    0.70
  -3  -4   1    0.20    0.60
  -3  -4   1    0.90    0.60
   2   4  -1  965.30   23.50
   2   4  -1  970.40   24.70
   2   4  -1  924.31   23.10
   2   4  -1  942.51   20.10
   2   4  -1  913.51   22.40
   2   4  -1  971.00   21.90
   2   4  -1  936.51   23.60
   2   4  -1  948.81   22.80
  -2  -4   1  947.51   22.90
  -2  -4   1  931.61   22.20
  -2  -4   1  908.21   24.20
  -2  -4   1  954.00   24.70
  -2  -4   1  949.40   22.80
  -2  -4   1 1019.30   20.90
  -2  -4   1 1017.20   22.20
   1   4  -1 1767.32   41.90
   1   4  -1 1793.12   44.10
   1   4  -1 1804.12   42.00
   1   4  -1 1796.22   37.10
   1   4  -1 1845.12   41.00
   1   4  -1 1729.03   44.70
  -1  -4   1 1771.22   44.10
  -1  -4   1 1777.32   40.70
  -1  -4   1 1815.72   45.00
  -1  -4   1 1832.62   41.80
  -1  -4   1 1773.32   42.30
  -1  -4   1 1811.32   40.30
  -1  -4   1 1746.73   37.90
   0   4  -1  337.97    9.10
   0   4  -1  350.76    8.90
   0   4  -1  341.67    9.40
   0   4  -1  347.87    8.10
   0   4  -1  340.67    9.70
   0  -4   1  344.37    9.10
   0  -4   1  349.77    8.90
   0  -4   1  333.47    8.90
   0  -4   1  349.27    8.30
   0  -4   1  324.97    9.20
   0  -4   1  340.57    9.90
  -1   4  -1  663.73   16.70
  -1   4  -1  683.53   14.90
  -1   4  -1  662.23   17.80
  -1   4  -1  654.43   16.10
   1  -4   1  657.83   16.20
   1  -4   1  667.03   15.30
   1  -4   1  671.63   17.00
   1  -4   1  661.43   16.70
   1  -4   1  648.74   18.10
   1  -4   1  686.03   16.40
  -2   4  -1  364.16    8.80
  -2   4  -1  360.06    9.90
  -2   4  -1  346.07   10.30
  -2   4  -1  364.66   10.70
   2  -4   1  358.86   10.30
   2  -4   1  336.07   10.90
   2  -4   1  360.16    9.90
   2  -4   1  356.16    9.90
   2  -4   1  351.66    9.20
  -3   4  -1  303.87    9.40
  -3   4  -1  302.97    7.80
  -3   4  -1  298.77    8.70
  -3   4  -1  297.27    9.60
   3  -4   1  278.27    9.90
   3  -4   1  283.67    9.20
   3  -4   1  305.67    9.00
   3  -4   1  288.47    9.00
   3  -4   1  300.17    8.40
   4  -4   1  306.87    8.80
   4  -4   1  313.47    8.80
   4  -4   1  312.67    8.60
   4  -4   1  318.17    8.70
   4  -4   1  311.37    9.00
   4  -4   1  312.27    8.70
   4  -4   1  308.27    9.00
   4  -4   1  313.47    8.80
   4  -4   1  313.37    8.40
   5  -4   1   25.10    2.50
   5  -4   1   25.10    2.50
   5  -4   1   24.30    2.60
   5  -4   1   27.20    2.50
   5  -4   1   25.90    2.40
   5  -4   1   29.50    2.80
   5  -4   1   30.70    2.90
   5  -4   1   25.90    2.40
   6  -4   1   89.69    4.00
   6  -4   1   95.89    4.10
   6  -4   1   88.59    3.90
   6  -4   1   88.89    3.60
   6  -4   1   84.39    3.60
   6  -4   1   86.29    4.00
   6  -4   1   85.69    3.70
   6  -4   1   90.99    3.90
   7  -4   1   32.30    2.10
   7  -4   1   32.00    2.10
   7  -4   1   31.50    1.90
   7  -4   1   30.20    2.10
   7  -4   1   29.60    2.00
   7  -4   1   30.80    2.10
   7  -4   1   31.30    2.20
   9   3  -1   73.49    2.90
   9   3  -1   76.29    2.70
   9   3  -1   74.19    3.00
   9   3  -1   76.79    2.80
   9   3  -1   74.69    2.80
   9   3  -1   76.79    2.80
   9   3  -1   73.99    2.60
   9   3  -1   69.39    2.70
   8   3  -1   68.19    3.20
   8   3  -1   70.29    3.40
   8   3  -1   78.39    3.50
   8   3  -1   66.89    3.30
   8   3  -1   64.89    3.50
   8   3  -1   75.19    3.30
   8   3  -1   71.49    3.40
   8   3  -1   69.49    3.30
   8   3  -1   66.79    3.40
   7   3  -1  236.68    7.70
   7   3  -1  235.28    7.50
   7   3  -1  238.38    7.50
   7   3  -1  244.58    7.70
   7   3  -1  243.38    7.50
   7   3  -1  245.38    8.00
   7   3  -1  242.68    7.20
   7   3  -1  264.07    7.30
   7   3  -1  240.88    7.50
   7   3  -1  245.98    7.30
   6   3  -1   85.39    3.70
   6   3  -1   82.09    3.90
   6   3  -1   81.19    4.10
   6   3  -1   86.59    3.80
   6   3  -1   83.09    3.80
   6   3  -1   83.29    4.10
   6   3  -1   85.99    4.00
   6   3  -1   84.79    3.80
   6   3  -1   94.29    4.00
   6   3  -1   81.09    3.60
   6   3  -1   86.39    3.90
   5   3  -1  199.68    7.20
   5   3  -1  199.18    7.20
   5   3  -1  196.18    7.00
   5   3  -1  205.88    7.50
   5   3  -1  201.38    6.60
  -5  -3   1  198.58    7.40
  -5  -3   1  193.38    6.10
  -5  -3   1  201.48    6.10
  -5  -3   1  186.68    6.90
  -5  -3   1  200.58    6.50
   4   3  -1  154.88    5.70
   4   3  -1  155.78    5.40
   4   3  -1  161.08    5.20
   4   3  -1  157.88    5.60
   4   3  -1  153.98    5.70
  -4  -3   1  154.58    5.40
  -4  -3   1  156.18    4.80
  -4  -3   1  146.59    4.80
  -4  -3   1  167.58    5.30
  -4  -3   1  157.88    5.80
   3   3  -1  141.49    4.20
   3   3  -1  140.59    4.70
   3   3  -1  129.19    4.70
   3   3  -1  146.29    4.70
   3   3  -1  137.79    4.40
   3   3  -1  138.59    4.80
  -3  -3   1  132.19    4.50
  -3  -3   1  136.09    4.10
  -3  -3   1  141.29    4.90
  -3  -3   1  140.59    4.10
  -3  -3   1  148.29    4.40
   2   3  -1 1333.37   33.10
   2   3  -1 1241.38   31.90
   2   3  -1 1302.37   29.60
   2   3  -1 1311.97   27.00
   2   3  -1 1289.67   31.90
   2   3  -1 1339.27   30.20
   2   3  -1 1291.87   31.20
   2   3  -1 1314.47   32.80
   2   3  -1 1341.87   30.60
  -2  -3   1 1293.87   29.90
  -2  -3   1 1351.86   33.20
  -2  -3   1 1297.87   30.90
  -2  -3   1 1338.57   29.70
  -2  -3   1 1322.77   30.90
  -2  -3   1 1312.67   27.90
   1   3  -1  690.03   17.10
   1   3  -1  723.23   18.00
   1   3  -1  703.83   17.20
   1   3  -1  706.83   17.40
   1   3  -1  717.43   15.20
   1   3  -1  770.62   16.20
   1   3  -1  728.53   18.40
   1   3  -1  712.93   16.90
  -1  -3   1  711.33   16.70
  -1  -3   1  742.53   17.10
  -1  -3   1  671.63   17.90
  -1  -3   1  721.43   15.60
  -1  -3   1  723.53   18.50
  -1  -3   1  719.23   17.30
  -1  -3   1  718.03   16.60
   0   3  -1  148.99    4.00
   0   3  -1  156.28    4.60
   0   3  -1  154.38    4.80
   0   3  -1  161.38    4.10
   0   3  -1  160.48    4.40
   0   3  -1  151.28    4.60
   0  -3   1  161.98    4.50
   0  -3   1  156.38    4.10
   0  -3   1  158.38    4.90
   0  -3   1  159.98    4.60
   0  -3   1  157.38    4.40
   0  -3   1  149.99    4.30
   0  -3   1  157.28    4.40
  -1   3  -1   41.20    2.20
  -1   3  -1   41.10    1.70
  -1   3  -1   41.60    1.90
  -1   3  -1   42.10    1.80
  -1   3  -1   42.50    2.10
   1  -3   1   40.50    2.00
   1  -3   1   39.30    1.90
   1  -3   1   39.20    1.70
   1  -3   1   44.80    1.90
   1  -3   1   47.90    2.10
   1  -3   1   35.50    2.10
   1  -3   1   42.00    2.10
  -2   3  -1 4316.47  100.29
  -2   3  -1 4348.37   97.59
  -2   3  -1 4404.76  101.99
  -2   3  -1 4342.37   88.89
  -2   3  -1 4420.66  106.09
   2  -3   1 4183.98  107.39
   2  -3   1 4465.35   97.69
   2  -3   1 4356.56  100.39
   2  -3   1 4378.66   96.39
   2  -3   1 4346.77   90.79
   2  -3   1 4212.18  106.69
  -3   3  -1  376.06   10.50
  -3   3  -1  363.76   10.70
  -3   3  -1  350.16    9.70
  -3   3  -1  356.56    8.80
   3  -3   1  356.06   10.70
   3  -3   1  358.56   10.00
   3  -3   1  365.26   10.00
   3  -3   1  346.27   11.10
   3  -3   1  364.76    9.40
   3  -3   1  354.86   10.40
  -4   3  -1  223.78    7.40
  -4   3  -1  243.28    7.80
  -4   3  -1  214.98    7.60
   4  -3   1  221.68    8.40
   4  -3   1  222.28    7.50
   4  -3   1  218.68    6.90
   4  -3   1  228.68    7.80
   5  -3   1   62.39    3.40
   5  -3   1   70.09    3.30
   5  -3   1   68.39    3.40
   5  -3   1   68.69    3.60
   5  -3   1   64.99    3.60
   5  -3   1   64.69    3.30
   5  -3   1   71.19    3.70
   5  -3   1   67.69    3.60
   5  -3   1   68.39    4.10
   6  -3   1   61.99    3.40
   6  -3   1   66.29    4.00
   6  -3   1   66.59    4.10
   6  -3   1   56.59    3.00
   6  -3   1   61.39    3.40
   6  -3   1   64.89    3.30
   6  -3   1   65.59    3.60
   6  -3   1   65.69    4.00
   7  -3   1    2.60    1.00
   7  -3   1    0.60    0.90
   7  -3   1    1.60    0.90
   7  -3   1    1.80    1.00
   7  -3   1    2.30    1.00
   7  -3   1    1.60    0.90
   7  -3   1    1.70    0.90
   9   2  -1   28.00    1.70
   9   2  -1   28.50    1.80
   9   2  -1   25.20    1.80
   9   2  -1   23.40    1.70
   9   2  -1   27.20    1.60
   9   2  -1   27.60    1.80
   9   2  -1   28.20    1.90
   9   2  -1   29.50    1.80
   8   2  -1    1.40    1.00
   8   2  -1    1.00    0.90
   8   2  -1    0.50    1.00
   8   2  -1    2.90    1.10
   8   2  -1    1.30    0.90
   8   2  -1    1.10    1.00
   8   2  -1    0.40    0.80
   8   2  -1    0.50    0.90
   8   2  -1    1.20    1.00
   7   2  -1  109.19    4.50
   7   2  -1  118.69    4.50
   7   2  -1  111.69    5.00
   7   2  -1  106.09    4.40
   7   2  -1  116.09    4.70
   7   2  -1  103.49    4.40
   7   2  -1  107.69    4.50
   7   2  -1  108.39    4.60
   7   2  -1  116.09    4.80
   7   2  -1  112.39    4.70
   6   2  -1   21.90    2.10
   6   2  -1   20.90    2.10
   6   2  -1   17.70    2.00
   6   2  -1   16.00    1.90
   6   2  -1   18.50    2.10
   6   2  -1   17.20    2.20
   6   2  -1   22.50    2.40
   6   2  -1   22.70    2.20
   6   2  -1   20.60    2.20
   6   2  -1   18.70    2.10
   5   2  -1  152.88    6.00
   5   2  -1  157.98    6.30
   5   2  -1  152.28    5.50
   5   2  -1  160.78    5.80
  -5  -2   1  154.38    5.20
  -5  -2   1  153.08    5.50
  -5  -2   1  159.28    5.20
  -5  -2   1  148.19    6.10
   4   2  -1    1.00    0.80
   4   2  -1    0.50    0.70
   4   2  -1    2.10    0.80
   4   2  -1    1.30    0.80
   4   2  -1    1.60    0.90
   4   2  -1    0.50    0.80
  -4  -2   1    0.90    0.70
  -4  -2   1    1.40    0.90
  -4  -2   1    1.40    0.70
  -4  -2   1    0.50    0.60
   3   2  -1  711.53   18.20
   3   2  -1  702.13   17.90
   3   2  -1  678.33   16.20
   3   2  -1  682.43   18.40
   3   2  -1  696.63   17.30
   3   2  -1  715.33   16.60
   3   2  -1  682.83   17.20
  -3  -2   1  700.93   18.50
  -3  -2   1  664.23   16.70
  -3  -2   1  724.33   16.50
  -3  -2   1  697.43   15.50
  -3  -2   1  675.63   16.40
   2   2  -1    7.40    0.60
   2   2  -1    7.10    0.80
   2   2  -1    7.40    0.90
   2   2  -1    7.40    0.90
   2   2  -1    6.80    0.90
   2   2  -1    8.90    1.00
   2   2  -1    8.00    0.80
  -2  -2   1    8.40    1.00
  -2  -2   1    9.80    1.00
  -2  -2   1    7.40    0.80
  -2  -2   1    7.30    0.70
  -2  -2   1   10.50    0.90
  -2  -2   1    7.50    0.90
   1   2  -1 2211.88   48.70
   1   2  -1 2181.38   52.49
   1   2  -1 2158.08   45.00
   1   2  -1 2243.38   49.80
   1   2  -1 2318.47   50.89
   1   2  -1 2214.68   54.39
   1   2  -1 2159.28   51.29
   1   2  -1 2207.68   54.09
  -1  -2   1 2237.58   48.80
  -1  -2   1 2213.58   49.40
  -1  -2   1 2207.48   53.49
  -1  -2   1 2222.68   46.00
  -1  -2   1 2247.68   54.49
  -1  -2   1 2122.79   51.49
   0   2  -1  176.88    4.80
   0   2  -1  180.68    5.00
   0   2  -1  174.58    4.50
   0   2  -1  180.18    4.70
   0   2  -1  182.38    4.30
   0  -2   1  172.28    4.60
   0  -2   1  175.38    4.60
   0  -2   1  182.48    4.30
   0  -2   1  183.58    4.90
   0  -2   1  176.88    5.10
   0  -2   1  174.98    5.10
   0  -2   1  184.38    4.70
   0  -2   1  174.68    4.60
  -1   2  -1 1547.85   37.90
  -1   2  -1 1552.34   35.90
  -1   2  -1 1592.34   37.80
  -1   2  -1 1548.74   31.80
  -1   2  -1 1512.05   34.80
   1  -2   1 1548.05   38.40
   1  -2   1 1529.45   32.40
   1  -2   1 1551.54   36.40
   1  -2   1 1393.46   37.80
   1  -2   1 1550.84   34.90
   1  -2   1 1555.94   34.40
   1  -2   1 1536.25   35.70
  -2   2  -1  468.75   12.50
  -2   2  -1  479.25   12.20
  -2   2  -1  481.25   13.10
  -2   2  -1  484.35   10.90
  -2   2  -1  502.35   11.70
   2  -2   1  504.75   12.20
   2  -2   1  485.15   13.10
   2  -2   1  485.85   12.30
   2  -2   1  476.35   11.30
   2  -2   1  494.15   12.50
   2  -2   1  494.85   13.40
   2  -2   1  489.75   11.30
   2  -2   1  503.45   12.10
  -3   2  -1  188.18    6.10
  -3   2  -1  196.78    5.60
  -3   2  -1  186.78    5.00
  -3   2  -1  198.68    6.20
   3  -2   1  195.98    6.00
   3  -2   1  187.18    6.30
   3  -2   1  186.38    5.50
   3  -2   1  193.88    6.70
   3  -2   1  177.68    6.00
  -4   2  -1  147.79    5.20
  -4   2  -1  145.69    5.30
  -4   2  -1  134.09    5.10
   4  -2   1  143.69    4.90
   4  -2   1  143.89    5.50
   4  -2   1  134.29    5.20
   4  -2   1  140.69    5.60
   4  -2   1  129.89    5.70
   5  -2   1    0.10    1.10
   5  -2   1    2.20    1.10
   5  -2   1    1.90    1.00
   5  -2   1    1.70    1.10
   5  -2   1    1.30    1.20
   5  -2   1    2.10    1.10
   5  -2   1    1.30    1.10
   6  -2   1   99.79    4.20
   6  -2   1  101.29    4.10
   6  -2   1   97.39    4.40
   6  -2   1  104.59    4.50
   6  -2   1   99.39    4.40
   6  -2   1  100.19    4.20
   6  -2   1  104.49    4.50
   6  -2   1  102.99    4.50
   6  -2   1  101.19    4.50
   7  -2   1    4.10    1.20
   7  -2   1    3.40    1.20
   7  -2   1    3.50    1.20
   7  -2   1    4.00    1.20
   7  -2   1    3.00    1.10
   7  -2   1    5.40    1.30
   7  -2   1    4.90    1.30
   8  -2   1    4.10    0.90
   8  -2   1    2.90    0.90
   8  -2   1    3.60    0.90
   8  -2   1    3.30    0.90
   8  -2   1    3.50    0.90
   8  -2   1    2.40    0.80
   9   1  -1   59.49    2.40
   9   1  -1   56.59    2.30
   9   1  -1   59.29    2.20
   9   1  -1   64.39    2.30
   9   1  -1   60.79    2.40
   9   1  -1   65.89    2.40
   9   1  -1   58.49    2.40
   8   1  -1   14.40    1.70
   8   1  -1   13.90    1.70
   8   1  -1   15.10    1.80
   8   1  -1   13.50    1.80
   8   1  -1   16.70    1.90
   8   1  -1   13.10    1.60
   8   1  -1   14.30    1.80
   8   1  -1   15.60    1.80
   8   1  -1   14.50    1.80
   7   1  -1   73.79    3.80
   7   1  -1   77.59    3.60
   7   1  -1   80.39    3.90
   7   1  -1   70.79    3.60
   7   1  -1   76.49    3.80
   7   1  -1   72.49    3.80
   7   1  -1   71.69    3.70
   7   1  -1   76.19    3.70
   7   1  -1   80.59    4.10
   6   1  -1   75.19    3.50
   6   1  -1   72.79    3.60
   6   1  -1   66.89    3.30
   6   1  -1   68.69    3.50
   6   1  -1   71.69    3.40
   6   1  -1   69.29    3.70
   6   1  -1   63.09    3.80
   6   1  -1   70.89    3.50
   6   1  -1   65.99    3.50
   5   1  -1    4.00    1.30
   5   1  -1    4.70    1.10
   5   1  -1    4.30    1.20
   5   1  -1    5.20    1.30
   5   1  -1    4.50    1.30
  -5  -1   1    4.20    1.10
  -5  -1   1    8.50    1.30
  -5  -1   1    5.30    1.10
  -5  -1   1    4.00    1.20
   4   1  -1 1123.49   27.40
   4   1  -1 1098.79   27.30
   4   1  -1 1116.49   28.30
   4   1  -1 1078.29   29.20
   4   1  -1 1082.69   26.10
  -4  -1   1 1112.59   24.50
  -4  -1   1 1110.09   29.30
  -4  -1   1 1136.59   26.20
  -4  -1   1 1118.19   26.10
  -4  -1   1 1110.59   26.90
   3   1  -1  276.47    8.20
   3   1  -1  267.27    7.70
   3   1  -1  269.37    7.80
   3   1  -1  268.27    7.50
   3   1  -1  276.57    7.70
   3   1  -1  265.17    7.20
  -3  -1   1  277.97    6.80
  -3  -1   1  271.57    7.20
  -3  -1   1  264.67    7.10
  -3  -1   1  268.97    7.10
  -3  -1   1  269.57    8.10
   2   1  -1    5.90    0.70
   2   1  -1    6.70    1.00
   2   1  -1    4.70    0.90
   2   1  -1    6.10    1.00
   2   1  -1    4.10    1.00
   2   1  -1    6.80    1.10
   2   1  -1    5.60    1.10
  -2  -1   1    8.40    1.00
  -2  -1   1    6.00    0.90
  -2  -1   1    5.80    1.00
  -2  -1   1    6.00    1.10
  -2  -1   1    5.70    0.80
   0   1  -1 1704.13   39.20
   0   1  -1 1715.93   41.70
   0   1  -1 1715.83   39.20
   0   1  -1 1740.43   38.20
   0   1  -1 1676.63   37.20
   0  -1   1 1704.13   38.00
   0  -1   1 1649.63   37.40
   0  -1   1 1725.43   34.60
   0  -1   1 1659.83   38.80
   0  -1   1 1682.93   41.70
   0  -1   1 1694.23   41.30
   0  -1   1 1694.73   39.70
  -1   1  -1  153.68    4.20
  -1   1  -1  151.58    3.90
  -1   1  -1  152.48    4.10
  -1   1  -1  145.99    3.60
   1  -1   1  147.39    4.20
   1  -1   1  153.28    3.70
   1  -1   1  151.68    4.10
   1  -1   1  153.38    4.00
   1  -1   1  150.88    3.90
   1  -1   1  131.09    4.10
   1  -1   1  149.39    4.40
   1  -1   1  150.48    4.20
   1  -1   1  152.88    3.80
   1  -1   1  152.38    4.40
   1  -1   1  153.18    4.00
  -2   1  -1 5797.52  117.79
  -2   1  -1 5872.01  129.79
  -2   1  -1 5862.01  133.09
   2  -1   1 6112.79  142.49
   2  -1   1 5909.81  142.09
   2  -1   1 6068.39  133.19
   2  -1   1 5079.79  141.69
  -3   1  -1  179.28    5.40
  -3   1  -1  175.58    5.40
  -3   1  -1  177.88    5.40
  -3   1  -1  173.18    4.90
  -3   1  -1  170.48    4.40
   3  -1   1  177.38    5.00
   3  -1   1  176.68    5.00
   3  -1   1  170.88    5.00
   3  -1   1  174.88    5.30
   3  -1   1  166.18    5.50
   3  -1   1  172.18    5.80
   3  -1   1  177.48    6.00
   3  -1   1  175.08    5.40
  -4   1  -1  522.05   10.50
  -4   1  -1  520.05    9.00
  -4   1  -1  530.85   13.40
  -4   1  -1  517.75    9.00
  -4   1  -1  517.15   12.60
  -4   1  -1  520.85   10.90
  -4   1  -1  524.45   13.80
  -4   1  -1  519.25   10.40
   4  -1   1  513.15   13.30
   4  -1   1  495.85   14.80
   4  -1   1  496.75   12.80
   4  -1   1  490.05   13.90
   4  -1   1  477.25   14.80
   4  -1   1  500.85   14.00
  -5   1  -1  143.79    4.30
  -5   1  -1  135.69    5.40
  -5   1  -1  139.39    4.40
  -5   1  -1  135.79    4.20
  -5   1  -1  140.09    5.10
  -5   1  -1  138.89    3.60
  -5   1  -1  144.99    3.70
  -5   1  -1  139.89    5.30
   5  -1   1  131.09    5.70
   5  -1   1  137.59    6.10
   5  -1   1  134.49    6.10
   6  -1   1  962.60   21.70
   6  -1   1  979.00   22.70
   6  -1   1  980.40   22.20
   6  -1   1  963.00   22.40
   6  -1   1  979.50   22.00
   6  -1   1  980.60   21.90
   6  -1   1  978.30   21.10
   6  -1   1  977.10   22.10
   7  -1   1    1.00    1.00
   7  -1   1    1.10    1.10
   7  -1   1    0.70    1.00
   7  -1   1    0.60    0.90
   7  -1   1    0.30    0.90
   7  -1   1   -0.70    0.90
   7  -1   1    1.80    1.10
   7  -1   1    0.70    0.90
   8  -1   1   22.80    1.90
   8  -1   1   20.00    1.80
   8  -1   1   24.90    2.00
   8  -1   1   25.10    2.00
   8  -1   1   21.00    1.90
   8  -1   1   25.50    2.00
   8  -1   1   25.50    2.00
   8   0  -1    9.60    1.50
   8   0  -1   10.80    1.50
   8   0  -1    6.80    1.30
   8   0  -1    6.40    1.30
   8   0  -1    7.70    1.40
   8   0  -1    8.90    1.30
   8   0  -1    9.70    1.40
   8   0  -1    7.10    1.30
   7   0  -1  175.18    6.10
   7   0  -1  170.78    6.30
   7   0  -1  170.78    6.10
   7   0  -1  168.88    5.90
   7   0  -1  171.98    5.90
   7   0  -1  175.88    5.90
   7   0  -1  158.18    5.80
   7   0  -1  163.38    5.50
   7   0  -1  162.58    5.90
   6   0  -1   38.50    3.00
   6   0  -1   36.10    2.80
   6   0  -1   39.60    2.90
   6   0  -1   40.00    3.20
   6   0  -1   36.30    2.90
   6   0  -1   33.60    2.80
   6   0  -1   37.40    2.70
   6   0  -1   37.20    2.90
   6   0  -1   34.10    2.90
   6   0  -1   34.80    2.80
   5   0  -1  355.26   11.00
   5   0  -1  365.16   10.10
   5   0  -1  337.67   11.60
   5   0  -1  358.96   10.90
  -5   0   1  352.76    9.60
  -5   0   1  344.77   11.50
  -5   0   1  349.37   10.20
  -5   0   1  353.66   10.10
   4   0  -1  547.95   14.00
   4   0  -1  560.94   15.80
   4   0  -1  550.64   14.50
   4   0  -1  572.04   14.90
   4   0  -1  540.95   15.20
   4   0  -1  542.35   15.90
  -4   0   1  574.74   13.40
  -4   0   1  570.14   14.20
  -4   0   1  561.44   14.20
  -4   0   1  540.15   14.40
   3   0  -1  121.69    4.40
   3   0  -1  109.69    3.80
   3   0  -1  117.59    3.70
   3   0  -1  121.19    4.40
   3   0  -1  107.19    3.60
   3   0  -1  112.99    4.10
   3   0  -1  120.39    4.10
  -3   0   1  123.19    3.20
  -3   0   1  119.89    2.60
  -3   0   1  117.69    2.60
  -3   0   1  110.59    3.70
  -3   0   1  113.69    3.50
  -3   0   1  119.19    3.90
  -3   0   1  121.09    3.00
  -3   0   1  119.59    3.10
  -3   0   1  128.39    3.70
  -3   0   1  119.99    3.80
   2   0  -1   90.99    3.00
   2   0  -1   88.49    3.20
   2   0  -1   93.09    2.80
   2   0  -1   88.69    2.70
   2   0  -1   89.89    3.20
   2   0  -1   89.89    3.00
   2   0  -1   87.99    2.80
  -2   0   1   91.79    1.90
  -2   0   1   88.89    2.80
  -2   0   1   90.79    2.30
  -2   0   1   88.09    2.80
  -2   0   1   85.59    2.30
  -2   0   1   88.69    2.70
  -2   0   1   88.79    2.70
  -2   0   1   87.19    1.90
  -2   0   1   90.79    2.20
  -2   0   1   88.19    2.10
   1   0  -1  276.97    6.70
   1   0  -1  277.87    6.90
   1   0  -1  278.97    6.70
   1   0  -1  282.97    7.20
   1   0  -1  275.17    7.10
   1   0  -1  271.87    6.90
   1   0  -1  275.97    6.40
  -1   0   1  264.97    6.00
  -1   0   1  273.37    6.50
  -1   0   1  269.47    4.30
  -1   0   1  263.17    5.00
  -1   0   1  271.07    4.30
  -1   0   1  275.37    6.70
  -1   0   1  267.77    6.80
  -1   0   1  265.67    5.00
  -1   0   1  268.77    5.20
  -1   0   1  269.57    5.60
   0   0  -1    5.90    0.40
   0   0  -1    5.40    0.50
   0   0  -1    6.20    0.50
   0   0  -1    5.70    0.50
   0   0  -1    5.00    0.40
   0   0   1    5.20    0.30
   0   0   1    5.20    0.40
   0   0   1    5.70    0.40
   0   0   1    6.50    0.40
   0   0   1    5.70    0.50
   0   0   1    6.00    0.50
   1   0   1   45.60    1.50
   1   0   1   43.60    1.40
   1   0   1   44.90    1.40
   1   0   1   44.50    1.30
   1   0   1   44.30    1.40
   1   0   1   43.30    1.40
   1   0   1   44.90    1.40
   1   0   1   44.50    1.60
   1   0   1   43.90    1.50
   1   0   1   44.20    1.50
   1   0   1   43.10    1.50
   1   0   1   44.00    1.30
   1   0   1   42.10    1.40
   1   0   1   42.70    1.60
   1   0   1   41.60    1.40
   2   0   1 5577.14  112.89
  -3   0  -1 1234.78   28.80
  -3   0  -1 1209.18   29.00
  -3   0  -1 1249.88   29.90
  -3   0  -1 1252.27   30.80
  -3   0  -1 1215.38   25.70
   3   0   1 1214.08   29.70
   3   0   1 1275.47   29.90
   3   0   1 1278.77   31.90
   3   0   1 1234.68   31.20
   3   0   1 1192.48   28.30
   3   0   1 1242.18   28.40
   3   0   1 1282.87   31.90
   3   0   1 1281.97   28.50
   3   0   1 1254.07   30.70
  -4   0  -1  613.24   10.30
  -4   0  -1  621.04   12.00
  -4   0  -1  630.94   12.60
  -4   0  -1  622.34   15.40
  -4   0  -1  627.44   12.10
  -4   0  -1  626.64   14.50
  -4   0  -1  597.94   15.70
  -4   0  -1  632.44   15.50
  -4   0  -1  626.24   10.40
   4   0   1  606.24   17.30
   4   0   1  609.34   16.50
   4   0   1  616.54   17.30
   4   0   1  617.14   16.30
   4   0   1  613.44   15.20
   4   0   1  593.24   15.70
  -5   0  -1  101.59    5.00
  -5   0  -1  118.49    4.70
  -5   0  -1  114.49    4.50
  -5   0  -1  114.89    4.30
   5   0   1  106.09    4.30
   5   0   1  112.59    4.80
   5   0   1  104.39    5.00
   5   0   1   99.19    4.70
   6   0   1  413.16   10.70
   6   0   1  403.36   10.90
   6   0   1  400.26   11.30
   6   0   1  408.96   10.70
   6   0   1  420.36   11.00
   6   0   1  410.86   10.40
   6   0   1  392.56   10.80
   6   0   1  406.86   10.70
   7   0   1    5.20    1.40
   7   0   1    6.70    1.50
   7   0   1    8.50    1.60
   7   0   1    6.20    1.50
   7   0   1    5.30    1.40
   7   0   1    5.00    1.30
   7   0   1    6.20    1.40
   7   0   1    7.90    1.50
   8   0   1    5.90    1.20
   8   0   1    3.20    1.00
   8   0   1    2.70    1.10
   8   0   1    3.50    1.00
   8   0   1    4.20    1.10
   8   0   1    3.40    1.10
   8   0   1    3.20    1.10
   8   0   1    3.20    1.00
   8  -1  -1    3.60    1.00
   8  -1  -1    3.80    1.00
   8  -1  -1    3.90    1.10
   8  -1  -1    3.80    1.00
   8  -1  -1    5.70    1.10
   8  -1  -1    5.20    1.10
   8  -1  -1    5.00    1.10
   8  -1  -1    5.70    1.10
   7  -1  -1    3.90    1.20
   7  -1  -1    3.10    1.30
   7  -1  -1    3.20    1.30
   7  -1  -1    2.50    1.10
   7  -1  -1    2.90    1.20
   7  -1  -1    4.30    1.30
   7  -1  -1    2.70    1.30
   7  -1  -1    3.10    1.20
   7  -1  -1    2.40    1.10
   6  -1  -1  995.60   22.10
   6  -1  -1  980.70   22.30
   6  -1  -1  998.50   21.50
   6  -1  -1  985.00   22.20
   6  -1  -1 1000.10   22.30
   6  -1  -1  981.50   22.90
   6  -1  -1  977.70   22.70
   6  -1  -1  972.00   22.50
   6  -1  -1  963.00   23.50
   5  -1  -1   95.29    5.00
   5  -1  -1  105.89    5.10
   5  -1  -1   96.79    4.70
   5  -1  -1  104.59    4.80
  -5   1   1  103.59    4.40
  -5   1   1  102.79    4.50
  -5   1   1   99.09    4.20
  -5   1   1  106.09    4.40
   4  -1  -1   63.19    3.30
   4  -1  -1   64.79    3.50
   4  -1  -1   63.49    3.20
   4  -1  -1   68.69    3.50
   4  -1  -1   68.19    3.00
  -4   1   1   65.89    2.50
  -4   1   1   62.99    3.00
  -4   1   1   61.19    3.10
  -4   1   1   62.79    2.90
  -4   1   1   63.19    2.50
  -4   1   1   68.89    2.10
  -4   1   1   69.19    2.50
  -4   1   1   64.29    2.10
  -4   1   1   67.09    3.10
   3  -1  -1    1.50    0.60
   3  -1  -1    2.10    0.80
   3  -1  -1    1.80    0.90
   3  -1  -1    3.20    0.90
   3  -1  -1    1.60    0.70
   3  -1  -1    1.70    0.80
   3  -1  -1    2.60    0.80
  -3   1   1    1.40    0.70
  -3   1   1    1.70    0.50
  -3   1   1    2.20    0.70
  -3   1   1    2.60    0.80
   2  -1  -1  213.78    6.00
   2  -1  -1  207.38    5.50
   2  -1  -1  225.28    6.10
   2  -1  -1  206.38    5.60
   2  -1  -1  219.08    6.40
   2  -1  -1  211.78    5.40
   2  -1  -1  219.38    5.80
   2  -1  -1  223.78    6.50
  -2   1   1  219.38    5.80
  -2   1   1  216.48    6.00
  -2   1   1  210.58    4.90
  -2   1   1  225.58    5.50
  -2   1   1  213.58    6.10
   1  -1  -1  572.24   13.00
   1  -1  -1  550.94   14.40
   1  -1  -1  592.74   14.50
   1  -1  -1  563.94   12.80
   1  -1  -1  562.24   12.20
   1  -1  -1  563.34   13.90
   1  -1  -1  561.04   13.60
   1  -1  -1  559.64   13.30
  -1   1   1  543.75   13.30
  -1   1   1  557.64   13.20
  -1   1   1  549.54   12.80
  -1   1   1  571.94   13.80
  -1   1   1  617.14   14.30
  -1   1   1  562.04   11.90
   0  -1  -1   61.69    1.60
   0  -1  -1   61.19    1.50
   0  -1  -1   61.99    1.80
   0  -1  -1   61.69    1.80
   0  -1  -1   61.69    1.60
   0  -1  -1   60.79    1.90
   0  -1  -1   61.59    1.80
   0  -1  -1   57.69    1.60
   0   1   1   61.09    1.80
   0   1   1   61.59    1.70
   0   1   1   59.49    1.80
   0   1   1   64.59    1.70
   0   1   1   61.99    1.70
  -1  -1  -1 1502.45   32.30
  -1  -1  -1 1457.75   36.10
  -1  -1  -1 1469.55   30.40
  -1  -1  -1 1426.56   32.60
  -1  -1  -1 1480.05   33.80
   1   1   1 1510.15   35.00
   1   1   1 1482.55   36.10
   1   1   1 1462.95   33.00
   1   1   1 1461.15   32.40
   1   1   1 1457.15   34.10
   1   1   1 1430.76   35.40
   1   1   1 1444.36   29.80
   1   1   1 1452.35   33.70
   1   1   1 1482.65   36.10
   2   1   1 6901.71  157.58
  -3  -1  -1 6920.31  157.98
  -3  -1  -1 6344.67  163.98
  -3  -1  -1 6755.22  151.48
   3   1   1 6793.82  152.18
   3   1   1 6910.41  161.78
   3   1   1 7028.50  156.28
   3   1   1 6882.61  166.68
   3   1   1 6595.94  155.58
   3   1   1 6805.92  149.79
   3   1   1 6946.10  166.98
   3   1   1 6998.80  157.48
  -4  -1  -1    5.70    0.90
  -4  -1  -1    4.60    1.10
  -4  -1  -1    3.60    0.90
  -4  -1  -1    3.50    0.80
   4   1   1    3.20    0.90
   4   1   1    5.40    1.20
   4   1   1    2.20    0.90
   4   1   1    2.90    0.90
   4   1   1    3.40    0.90
   4   1   1    4.20    1.00
  -5  -1  -1   52.79    2.80
  -5  -1  -1   49.30    2.60
  -5  -1  -1   50.09    3.20
  -5  -1  -1   47.40    2.60
   5   1   1   46.60    3.10
   5   1   1   43.00    3.20
   5   1   1   49.40    2.90
   5   1   1   43.70    3.30
   5   1   1   49.60    2.80
   6   1   1    2.30    1.20
   6   1   1    1.80    1.10
   6   1   1    4.30    1.30
   6   1   1    2.90    1.20
   6   1   1    2.30    1.10
   6   1   1    0.00    1.00
   6   1   1    1.80    1.10
   6   1   1    3.30    1.20
   6   1   1    0.30    1.00
   7   1   1  165.68    5.40
   7   1   1  165.98    5.70
   7   1   1  168.78    6.00
   7   1   1  158.98    5.70
   7   1   1  165.88    5.80
   7   1   1  169.58    5.80
   7   1   1  169.68    5.70
   7   1   1  166.48    5.90
   7   1   1  163.58    6.10
   8   1   1  232.38    7.00
   8   1   1  238.08    6.90
   8   1   1  236.48    7.10
   8   1   1  228.78    6.90
   8   1   1  234.08    6.80
   8   1   1  236.48    6.70
   8   1   1  238.48    7.30
   9   1   1    0.60    0.60
   9   1   1    0.30    0.60
   9   1   1   -0.10    0.60
   9   1   1    0.40    0.60
   9   1   1    0.20    0.60
   8  -2  -1   20.50    1.70
   8  -2  -1   25.90    1.90
   8  -2  -1   20.40    1.70
   8  -2  -1   24.90    1.80
   8  -2  -1   22.70    1.80
   8  -2  -1   22.60    1.60
   8  -2  -1   21.30    1.60
   8  -2  -1   23.90    1.80
   7  -2  -1    2.30    1.10
   7  -2  -1    2.00    1.10
   7  -2  -1    4.70    1.30
   7  -2  -1    3.00    1.10
   7  -2  -1    2.40    1.10
   7  -2  -1    3.90    1.20
   7  -2  -1    3.00    1.20
   7  -2  -1    2.90    1.20
   6  -2  -1  173.08    6.10
   6  -2  -1  171.18    6.10
   6  -2  -1  174.78    6.00
   6  -2  -1  173.88    5.90
   6  -2  -1  178.88    6.30
   6  -2  -1  175.18    6.10
   6  -2  -1  148.79    5.40
   6  -2  -1  183.88    6.20
   6  -2  -1  163.08    5.80
   5  -2  -1  988.30   22.20
   5  -2  -1  991.30   22.00
   5  -2  -1  981.70   22.70
   5  -2  -1 1009.10   22.50
   5  -2  -1  990.70   22.80
   5  -2  -1  973.50   22.10
   5  -2  -1  977.00   21.90
  -5   2   1 1010.10   25.60
   4  -2  -1    8.80    1.50
   4  -2  -1    6.40    1.20
   4  -2  -1   10.00    1.70
   4  -2  -1    6.90    1.50
  -4   2   1    8.10    1.10
  -4   2   1    4.80    0.90
  -4   2   1    5.60    1.10
  -4   2   1    7.30    0.90
  -4   2   1    8.80    0.90
  -4   2   1    6.70    1.30
  -4   2   1    7.70    1.00
  -4   2   1    8.10    1.30
   3  -2  -1 2134.19   52.39
   3  -2  -1 2024.70   50.09
   3  -2  -1 2103.69   44.10
   3  -2  -1 2050.69   52.09
   3  -2  -1 2084.79   46.80
   3  -2  -1 2008.80   46.20
   3  -2  -1 2050.09   48.90
  -3   2   1 2084.89   47.40
  -3   2   1 2044.60   42.60
  -3   2   1 2006.40   51.09
  -3   2   1 2080.99   49.40
   2  -2  -1    1.40    0.50
   2  -2  -1    0.80    0.60
   2  -2  -1    1.70    0.60
   2  -2  -1    1.80    0.80
   2  -2  -1   -0.20    0.60
   2  -2  -1    4.60    0.80
   2  -2  -1    4.00    0.50
   2  -2  -1    0.70    0.60
  -2   2   1    0.40    0.70
  -2   2   1    1.00    0.60
  -2   2   1    0.80    0.50
  -2   2   1    0.90    0.60
  -2   2   1    1.50    0.30
  -2   2   1    2.00    0.50
   1  -2  -1    5.80    0.60
   1  -2  -1    5.60    0.80
   1  -2  -1    6.90    0.80
   1  -2  -1    6.20    0.90
   1  -2  -1    9.50    0.90
   1  -2  -1    5.90    0.80
   1  -2  -1    6.50    0.80
   1  -2  -1    6.30    0.60
  -1   2   1    7.10    0.80
  -1   2   1    5.90    0.70
  -1   2   1    7.10    0.90
  -1   2   1    7.70    0.60
  -1   2   1    5.90    0.80
   0  -2  -1  275.07    6.70
   0  -2  -1  258.47    6.70
   0  -2  -1  242.58    5.90
   0  -2  -1  252.27    6.30
   0  -2  -1  256.27    6.30
   0  -2  -1  242.88    5.60
   0  -2  -1  233.08    5.70
   0   2   1  242.68    6.40
   0   2   1  244.58    5.90
   0   2   1  218.68    6.00
   0   2   1  255.77    6.30
   0   2   1  247.28    6.60
   0   2   1  247.38    6.30
   0   2   1  254.37    5.60
  -1  -2  -1  396.16    9.10
  -1  -2  -1  395.36    8.60
  -1  -2  -1  405.96   10.40
  -1  -2  -1  418.56    9.80
  -1  -2  -1  368.36    9.20
  -1  -2  -1  388.86   10.40
   1   2   1  405.96    9.80
   1   2   1  402.16   10.00
   1   2   1  386.76    8.50
   1   2   1  386.86   10.40
   1   2   1  414.56    9.30
   1   2   1  430.76   10.10
  -2  -2  -1  135.39    3.40
  -2  -2  -1  129.39    3.40
  -2  -2  -1  138.49    4.30
  -2  -2  -1  140.99    4.10
  -2  -2  -1  137.79    3.70
   2   2   1  138.89    4.20
   2   2   1  128.99    3.60
   2   2   1  134.99    4.30
   2   2   1  126.49    3.10
   2   2   1  138.49    4.10
   2   2   1  138.09    4.30
   2   2   1  136.39    3.80
   2   2   1  137.89    3.90
  -3  -2  -1 1680.43   36.20
  -3  -2  -1 1719.83   40.40
  -3  -2  -1 1685.53   38.60
  -3  -2  -1 1667.33   38.50
  -3  -2  -1 1750.92   43.10
   3   2   1 1786.02   41.80
   3   2   1 1750.32   43.10
   3   2   1 1700.53   40.60
   3   2   1 1659.13   38.90
   3   2   1 1690.23   43.00
   3   2   1 1731.83   38.70
  -4  -2  -1  584.84   14.50
  -4  -2  -1  579.54   14.10
  -4  -2  -1  584.34   13.50
  -4  -2  -1  604.14   16.30
   4   2   1  588.44   16.40
   4   2   1  570.94   15.20
   4   2   1  573.44   14.60
   4   2   1  582.04   15.80
   4   2   1  573.94   16.00
  -5  -2  -1  729.03   20.30
  -5  -2  -1  739.43   18.10
  -5  -2  -1  741.33   19.30
  -5  -2  -1  738.03   16.90
   5   2   1  698.43   18.20
   5   2   1  711.73   19.00
   5   2   1  687.73   19.60
   5   2   1  705.23   20.40
   6   2   1  243.28    7.30
   6   2   1  241.98    7.30
   6   2   1  230.08    7.30
   6   2   1  241.08    7.20
   6   2   1  244.28    7.20
   6   2   1  235.48    7.00
   6   2   1  233.08    6.70
   6   2   1  241.28    7.00
   6   2   1  231.08    7.60
   7   2   1  146.29    5.40
   7   2   1  146.29    5.10
   7   2   1  139.29    5.40
   7   2   1  145.49    5.70
   7   2   1  140.69    5.10
   7   2   1  148.09    5.30
   7   2   1  142.89    5.30
   7   2   1  147.49    5.50
   7   2   1  143.39    5.30
   8   2   1   72.39    3.60
   8   2   1   69.59    3.40
   8   2   1   66.79    3.20
   8   2   1   69.29    3.10
   8   2   1   68.49    3.20
   8   2   1   66.59    3.30
   8   2   1   67.69    3.20
   8   2   1   71.49    3.40
   9   2   1   53.79    2.30
   9   2   1   51.49    2.40
   9   2   1   56.49    2.40
   9   2   1   53.49    2.30
   9   2   1   49.00    2.10
   9   2   1   53.29    2.20
   9   2   1   54.19    2.40
   8  -3  -1    1.20    0.60
   8  -3  -1    1.30    0.60
   8  -3  -1    1.40    0.60
   8  -3  -1    0.90    0.60
   8  -3  -1    1.50    0.70
   7  -3  -1  105.89    3.80
   7  -3  -1  108.99    4.10
   7  -3  -1  107.59    4.20
   7  -3  -1   98.39    3.70
   7  -3  -1  109.79    4.20
   7  -3  -1  103.19    4.10
   7  -3  -1  109.39    4.20
   7  -3  -1  101.49    3.90
   7  -3  -1  102.89    4.00
   6  -3  -1   41.60    3.20
   6  -3  -1   44.40    3.30
   6  -3  -1   51.09    3.60
   6  -3  -1   48.20    3.20
   6  -3  -1   47.90    3.30
   6  -3  -1   50.49    3.50
   6  -3  -1   50.29    3.60
   6  -3  -1   39.60    3.30
   6  -3  -1   46.50    3.30
   5  -3  -1  271.37    8.00
   5  -3  -1  259.37    7.90
   5  -3  -1  259.77    7.40
   5  -3  -1  267.27    8.20
   5  -3  -1  249.68    7.40
   5  -3  -1  264.07    7.70
   5  -3  -1  268.47    8.00
   5  -3  -1  256.97    7.90
   5  -3  -1  250.27    7.40
   5  -3  -1  266.07    7.80
   4  -3  -1    2.00    1.10
   4  -3  -1    2.40    1.00
   4  -3  -1    3.90    1.20
   4  -3  -1    3.90    1.30
  -4   3   1    3.70    1.20
  -4   3   1    4.10    1.20
  -4   3   1    5.80    1.30
   3  -3  -1   75.99    3.80
   3  -3  -1   76.99    3.80
   3  -3  -1   78.69    3.60
   3  -3  -1   84.09    3.20
   3  -3  -1   78.59    3.40
  -3   3   1   73.69    2.80
  -3   3   1   75.39    3.50
  -3   3   1   78.49    3.40
  -3   3   1   76.99    3.50
   2  -3  -1  553.34   14.60
   2  -3  -1  580.64   15.00
   2  -3  -1  596.34   14.30
   2  -3  -1  596.04   16.10
   2  -3  -1  577.04   15.70
   2  -3  -1  598.34   14.40
   2  -3  -1  604.24   13.40
  -2   3   1  582.74   15.10
  -2   3   1  563.34   14.40
  -2   3   1  568.44   12.90
  -2   3   1  586.14   15.60
   1  -3  -1  813.42   22.30
   1  -3  -1  933.61   21.50
   1  -3  -1  922.11   23.80
   1  -3  -1  927.31   20.10
   1  -3  -1  945.31   21.30
   1  -3  -1  965.20   23.60
   1  -3  -1  920.11   22.20
  -1   3   1  939.81   22.60
  -1   3   1  946.41   23.50
  -1   3   1  917.21   21.20
  -1   3   1  936.11   19.60
  -1   3   1  916.51   22.00
   0  -3  -1 1660.13   37.70
   0  -3  -1 1708.43   40.80
   0  -3  -1 1754.02   42.50
   0  -3  -1 1746.03   39.90
   0  -3  -1 1663.53   38.10
   0  -3  -1 1754.62   42.70
   0  -3  -1 1699.43   38.60
   0  -3  -1 1706.43   35.90
   0   3   1 1752.72   42.10
   0   3   1 1757.52   35.40
   0   3   1 1685.23   42.20
   0   3   1 1697.33   38.80
   0   3   1 1767.42   40.00
   0   3   1 1737.13   40.40
   0   3   1 1628.54   39.50
  -1  -3  -1   13.90    0.90
  -1  -3  -1   14.10    1.10
  -1  -3  -1   13.30    1.00
  -1  -3  -1   14.80    0.90
  -1  -3  -1   13.50    1.10
  -1  -3  -1   14.50    1.20
   1   3   1   12.20    1.00
   1   3   1   13.40    1.00
   1   3   1   13.10    1.20
   1   3   1   12.90    1.20
   1   3   1   12.40    1.00
   1   3   1   12.70    1.00
   1   3   1   15.00    1.10
   1   3   1   12.90    1.20
   1   3   1   14.20    0.90
  -2  -3  -1 1689.73   38.90
  -2  -3  -1 1649.83   34.90
  -2  -3  -1 1638.34   41.50
  -2  -3  -1 1656.93   37.10
  -2  -3  -1 1678.83   41.50
  -2  -3  -1 1708.83   37.20
   2   3   1 1685.33   41.50
   2   3   1 1667.63   40.10
   2   3   1 1648.44   38.60
   2   3   1 1650.63   39.20
   2   3   1 1671.63   37.20
   2   3   1 1661.63   34.00
   2   3   1 1609.64   40.20
   2   3   1 1625.14   37.90
  -3  -3  -1 3771.12   90.79
  -3  -3  -1 3713.43   81.19
  -3  -3  -1 3597.34   81.79
  -3  -3  -1 3568.44   76.39
  -3  -3  -1 3758.42   84.99
   3   3   1 3654.63   90.59
   3   3   1 3614.84   81.49
   3   3   1 3716.53   85.59
   3   3   1 3669.93   90.69
   3   3   1 3616.94   82.69
   3   3   1 3673.93   87.89
  -4  -3  -1  896.81   23.90
  -4  -3  -1  873.61   19.90
  -4  -3  -1  893.81   21.30
  -4  -3  -1  913.41   22.50
   4   3   1  906.31   21.50
   4   3   1  920.21   23.30
   4   3   1  896.21   22.50
   4   3   1  878.01   21.30
   4   3   1  873.71   23.80
   4   3   1  893.41   24.00
  -5  -3  -1  853.01   23.10
  -5  -3  -1  853.91   20.50
  -5  -3  -1  837.92   19.20
  -5  -3  -1  806.82   21.70
   5   3   1  848.32   22.90
   5   3   1  791.82   20.70
   5   3   1  839.12   23.20
   5   3   1  833.42   21.80
   5   3   1  832.32   22.40
   6   3   1   10.30    1.50
   6   3   1    9.90    1.70
   6   3   1   10.10    1.70
   6   3   1   12.90    1.90
   6   3   1   10.40    1.60
   6   3   1   10.10    1.60
   6   3   1    7.00    1.40
   6   3   1   10.30    1.60
   6   3   1   11.50    1.70
   7   3   1    4.80    1.40
   7   3   1    4.70    1.30
   7   3   1    4.80    1.30
   7   3   1    3.90    1.30
   7   3   1    6.30    1.40
   7   3   1    4.60    1.30
   7   3   1    4.70    1.30
   7   3   1    5.70    1.40
   7   3   1    3.30    1.20
   8   3   1  102.79    3.90
   8   3   1   91.59    4.00
   8   3   1  100.49    4.10
   8   3   1   97.79    4.30
   8   3   1   93.89    3.80
   8   3   1   96.79    4.00
   8   3   1   97.09    3.90
   8   3   1   93.09    4.10
   8   3   1   95.59    3.90
   9   3   1    2.00    0.70
   9   3   1    2.50    0.80
   9   3   1    1.80    0.80
   9   3   1    1.30    0.70
   9   3   1    1.20    0.70
   9   3   1    2.90    0.90
   9   3   1    2.00    0.90
   9   3   1    2.80    0.80
   7  -4  -1    7.20    1.20
   7  -4  -1    9.40    1.30
   7  -4  -1    8.00    1.30
   7  -4  -1    7.60    1.20
   7  -4  -1    7.70    1.30
   7  -4  -1    8.70    1.30
   7  -4  -1    7.10    1.10
   7  -4  -1   10.60    1.30
   6  -4  -1  133.69    4.80
   6  -4  -1  126.09    5.00
   6  -4  -1  128.29    4.70
   6  -4  -1  120.79    4.90
   6  -4  -1  135.69    5.10
   6  -4  -1  134.59    5.10
   6  -4  -1  131.09    5.10
   6  -4  -1  129.09    4.60
   6  -4  -1  134.49    4.90
   5  -4  -1   57.89    3.90
   5  -4  -1   53.99    3.40
   5  -4  -1   60.09    3.20
   5  -4  -1   57.79    3.80
   5  -4  -1   59.69    3.60
   5  -4  -1   55.49    3.90
   5  -4  -1   52.89    3.60
   5  -4  -1   57.49    3.80
   5  -4  -1   56.29    3.80
   4  -4  -1  116.79    4.50
   4  -4  -1  117.69    4.70
   4  -4  -1  115.99    4.30
   4  -4  -1  112.39    4.60
   4  -4  -1  111.79    4.50
   4  -4  -1  115.69    4.40
   4  -4  -1  118.29    4.70
  -4   4   1  121.69    5.20
   3  -4  -1  386.16   12.10
   3  -4  -1  385.86   10.30
   3  -4  -1  405.06   11.10
   3  -4  -1  377.86   11.60
   3  -4  -1  392.36   12.40
  -3   4   1  389.46    9.70
  -3   4   1  399.16   11.90
  -3   4   1  391.16   11.10
  -3   4   1  412.86   11.60
   2  -4  -1  255.47    7.50
   2  -4  -1  257.47    8.00
   2  -4  -1  264.97    7.60
   2  -4  -1  257.47    8.20
   2  -4  -1  273.27    8.70
   2  -4  -1  261.17    7.10
  -2   4   1  258.77    7.60
  -2   4   1  258.07    8.00
  -2   4   1  268.57    6.80
  -2   4   1  270.87    8.30
   1  -4  -1 3536.95   77.59
   1  -4  -1 3419.86   78.49
   1  -4  -1 3629.54   86.69
   1  -4  -1 3550.84   72.99
   1  -4  -1 3385.56   80.89
   1  -4  -1 3535.05   86.19
  -1   4   1 3329.37   81.99
  -1   4   1 3408.36   78.59
  -1   4   1 3498.35   80.89
  -1   4   1 3583.94   71.69
  -1   4   1 3503.75   85.39
   0  -4  -1  157.78    4.40
   0  -4  -1  163.48    5.00
   0  -4  -1  169.58    5.10
   0  -4  -1  154.28    4.70
   0  -4  -1  168.48    5.40
   0  -4  -1  162.78    4.70
   0   4   1  160.18    4.90
   0   4   1  169.38    4.80
   0   4   1  167.78    4.50
   0   4   1  157.48    4.80
   0   4   1  175.28    5.10
   0   4   1  163.78    5.20
  -1  -4  -1  286.67    7.60
  -1  -4  -1  279.67    8.10
  -1  -4  -1  270.27    7.30
  -1  -4  -1  280.37    6.90
  -1  -4  -1  273.77    7.80
  -1  -4  -1  283.57    7.10
  -1  -4  -1  264.37    6.60
   1   4   1  287.17    7.40
   1   4   1  287.77    6.70
   1   4   1  278.47    7.90
   1   4   1  287.17    7.50
   1   4   1  282.67    6.70
   1   4   1  278.27    7.80
   1   4   1  283.07    7.20
   1   4   1  263.37    7.20
  -2  -4  -1   54.99    2.20
  -2  -4  -1   56.89    2.40
  -2  -4  -1   51.79    2.00
  -2  -4  -1   52.99    1.90
  -2  -4  -1   55.29    2.50
  -2  -4  -1   54.49    2.50
   2   4   1   54.69    2.60
   2   4   1   50.79    2.30
   2   4   1   53.29    1.90
   2   4   1   67.89    2.10
   2   4   1   53.39    2.20
   2   4   1   55.99    2.40
   2   4   1   54.49    2.30
   2   4   1   56.59    2.40
  -3  -4  -1 1383.96   34.00
  -3  -4  -1 1426.06   36.30
  -3  -4  -1 1416.46   32.40
  -3  -4  -1 1446.36   36.30
  -3  -4  -1 1404.96   30.40
   3   4   1 1428.76   34.30
   3   4   1 1420.16   33.10
   3   4   1 1418.16   35.10
   3   4   1 1426.66   32.60
   3   4   1 1434.16   36.40
  -4  -4  -1 1428.96   32.90
  -4  -4  -1 1494.25   37.10
  -4  -4  -1 1397.36   34.70
  -4  -4  -1 1393.36   30.90
   4   4   1 1394.46   33.40
   4   4   1 1429.76   34.90
   4   4   1 1415.76   37.00
   4   4   1 1467.55   33.30
   4   4   1 1426.56   37.00
   4   4   1 1407.16   35.80
  -5  -4  -1  212.88    6.20
  -5  -4  -1  191.28    7.10
  -5  -4  -1  205.18    7.60
  -5  -4  -1  210.88    6.60
   5   4   1  197.58    7.20
   5   4   1  204.48    6.90
   5   4   1  211.88    7.70
   5   4   1  211.68    7.50
   5   4   1  211.78    7.70
   6   4   1   27.20    2.50
   6   4   1   29.20    2.50
   6   4   1   27.20    2.30
   6   4   1   28.20    2.60
   6   4   1   28.00    2.40
   6   4   1   29.60    2.50
   6   4   1   28.50    2.40
   6   4   1   25.80    2.40
   6   4   1   26.40    2.30
   6   4   1   31.00    2.70
   7   4   1  155.18    5.80
   7   4   1  157.28    5.80
   7   4   1  156.08    5.60
   7   4   1  150.48    5.20
   7   4   1  152.18    5.90
   7   4   1  149.79    5.50
   7   4   1  145.99    5.30
   7   4   1  160.28    5.60
   7   4   1  152.68    5.40
   7   4   1  155.68    5.50
   8   4   1    3.90    1.20
   8   4   1    3.80    1.10
   8   4   1    3.50    1.10
   8   4   1    4.20    1.20
   8   4   1    3.70    1.10
   8   4   1    5.60    1.30
   8   4   1    3.40    1.10
   8   4   1    3.50    1.10
   8   4   1    2.70    1.20
   9   4   1   36.70    1.90
   9   4   1   33.40    2.00
   9   4   1   31.10    2.00
   9   4   1   31.10    2.00
   9   4   1   36.10    2.10
   9   4   1   34.10    2.10
   9   4   1   36.70    2.10
   9   4   1   39.70    2.00
   7  -5  -1   13.20    1.20
   7  -5  -1   12.40    1.20
   7  -5  -1   12.20    1.20
   7  -5  -1   12.70    1.20
   7  -5  -1   13.50    1.20
   7  -5  -1   13.20    1.30
   6  -5  -1  182.88    5.90
   6  -5  -1  188.68    5.90
   6  -5  -1  183.48    5.80
   6  -5  -1  184.48    5.60
   6  -5  -1  186.58    5.90
   6  -5  -1  171.48    5.40
   6  -5  -1  170.08    5.40
   6  -5  -1  184.08    5.70
   6  -5  -1  196.48    6.00
   5  -5  -1  350.86    9.30
   5  -5  -1  361.06    9.90
   5  -5  -1  352.76    9.90
   5  -5  -1  332.57    9.80
   5  -5  -1  342.57    9.40
   5  -5  -1  355.86    9.90
   5  -5  -1  358.26    9.70
   5  -5  -1  353.76    9.50
   5  -5  -1  332.97    9.70
   4  -5  -1   -0.80    1.00
   4  -5  -1    0.60    1.00
   4  -5  -1    2.20    1.20
   4  -5  -1    0.40    1.20
   4  -5  -1    0.30    0.80
   4  -5  -1    0.50    1.00
   4  -5  -1    1.40    1.00
   4  -5  -1    1.70    1.10
   4  -5  -1    1.20    0.90
   4  -5  -1    2.40    1.30
   3  -5  -1   42.40    3.00
   3  -5  -1   36.50    2.90
   3  -5  -1   37.00    3.40
   3  -5  -1   38.10    3.30
  -3   5   1   40.30    2.60
  -3   5   1   39.30    3.20
  -3   5   1   31.90    2.80
  -3   5   1   38.10    3.00
   2  -5  -1    1.90    0.90
   2  -5  -1   -0.40    0.70
   2  -5  -1    0.60    0.70
   2  -5  -1   -0.30    0.80
  -2   5   1   -0.50    0.90
  -2   5   1    0.50    0.90
  -2   5   1   -0.30    0.80
  -2   5   1   -0.80    0.60
   1  -5  -1   80.39    3.10
   1  -5  -1   87.39    3.40
   1  -5  -1   79.39    3.30
   1  -5  -1   76.69    3.50
   1  -5  -1   83.19    3.90
   1  -5  -1   79.69    3.60
  -1   5   1   79.59    3.50
  -1   5   1   81.79    3.80
  -1   5   1   83.49    3.50
  -1   5   1   81.99    3.20
  -1   5   1   80.89    3.10
   0  -5  -1  950.00   23.70
   0  -5  -1  889.51   23.00
   0  -5  -1  899.31   22.00
   0  -5  -1  869.51   21.00
   0  -5  -1  903.91   19.80
   0  -5  -1  876.81   21.00
   0   5   1  903.31   22.00
   0   5   1  857.31   22.00
   0   5   1  893.01   21.30
   0   5   1  840.72   23.00
   0   5   1  897.61   19.50
  -1  -5  -1 1129.79   26.00
  -1  -5  -1 1138.89   29.20
  -1  -5  -1 1132.39   24.50
  -1  -5  -1 1111.39   28.60
  -1  -5  -1 1137.59   27.20
  -1  -5  -1 1131.79   26.00
   1   5   1 1150.78   26.60
   1   5   1 1111.69   27.10
   1   5   1 1130.39   28.50
   1   5   1 1111.99   28.80
   1   5   1 1121.69   27.30
   1   5   1 1105.29   24.00
  -2  -5  -1   28.50    1.80
  -2  -5  -1   24.50    1.90
  -2  -5  -1   25.30    1.70
  -2  -5  -1   29.60    2.00
  -2  -5  -1   25.50    1.60
   2   5   1   25.70    1.90
   2   5   1   26.20    1.60
   2   5   1   27.90    1.70
   2   5   1   29.30    1.70
   2   5   1   25.10    2.00
   2   5   1   28.30    1.80
   2   5   1   27.30    1.60
  -3  -5  -1 1247.48   30.70
  -3  -5  -1 1264.67   29.20
  -3  -5  -1 1303.47   32.80
  -3  -5  -1 1253.47   27.40
  -3  -5  -1 1277.67   32.60
   3   5   1 1243.68   30.80
   3   5   1 1287.97   30.00
   3   5   1 1208.28   31.40
   3   5   1 1300.37   32.90
   3   5   1 1239.08   29.20
  -4  -5  -1  186.28    5.40
  -4  -5  -1  184.08    6.70
  -4  -5  -1  187.38    6.70
  -4  -5  -1  177.98    6.30
  -4  -5  -1  190.18    5.90
   4   5   1  184.48    6.40
   4   5   1  191.38    6.10
   4   5   1  190.58    6.50
   4   5   1  185.98    6.00
   4   5   1  184.68    6.80
  -5  -5  -1  682.73   16.90
  -5  -5  -1  644.74   18.00
  -5  -5  -1  644.64   19.00
  -5  -5  -1  666.23   15.70
  -5  -5  -1  673.23   19.30
   5   5   1  655.73   19.20
   5   5   1  664.23   18.50
   5   5   1  654.63   18.10
   5   5   1  668.23   17.20
   6   5   1   35.70    2.70
   6   5   1   44.90    3.20
   6   5   1   41.90    3.20
   6   5   1   44.70    3.20
   6   5   1   44.90    3.00
   6   5   1   41.60    2.80
   6   5   1   42.70    3.10
   6   5   1   38.00    2.70
   6   5   1   41.00    3.00
   6   5   1   38.10    2.80
   6   5   1   40.80    3.10
   7   5   1   21.00    2.30
   7   5   1   23.10    2.20
   7   5   1   21.20    2.20
   7   5   1   24.00    2.20
   7   5   1   26.70    2.50
   7   5   1   22.10    2.20
   7   5   1   22.10    2.20
   7   5   1   25.60    2.60
   7   5   1   21.90    2.40
   7   5   1   27.80    2.70
   8   5   1   19.30    2.00
   8   5   1   16.80    1.80
   8   5   1   19.40    2.10
   8   5   1   18.80    2.00
   8   5   1   20.10    2.00
   8   5   1   21.60    2.30
   8   5   1   22.50    2.20
   8   5   1   19.60    2.00
   8   5   1   22.90    2.00
   9   5   1    8.00    1.20
   9   5   1    6.50    1.00
   9   5   1    5.70    0.90
   9   5   1    7.10    1.10
   9   5   1    7.90    1.10
   9   5   1    6.20    1.00
   9   5   1    7.20    1.00
   9   5   1    6.80    1.20
   6  -6  -1   14.80    1.50
   6  -6  -1   15.80    1.60
   6  -6  -1   15.90    1.50
   6  -6  -1   15.70    1.50
   6  -6  -1   14.00    1.50
   6  -6  -1   16.20    1.60
   6  -6  -1   12.90    1.50
   6  -6  -1   11.50    1.30
   5  -6  -1  550.74   13.50
   5  -6  -1  561.04   13.90
   5  -6  -1  563.14   13.60
   5  -6  -1  558.04   13.50
   5  -6  -1  575.64   13.80
   5  -6  -1  564.14   13.30
   5  -6  -1  565.64   13.50
   5  -6  -1  539.85   13.40
   5  -6  -1  571.74   13.90
   5  -6  -1  531.15   13.40
   4  -6  -1    1.30    1.00
   4  -6  -1    6.40    1.50
   4  -6  -1    0.50    1.20
   4  -6  -1    0.90    1.10
   4  -6  -1   -0.40    1.10
   4  -6  -1    0.20    0.90
   4  -6  -1    0.80    1.20
   4  -6  -1    1.30    1.30
   4  -6  -1    0.80    1.00
   4  -6  -1    1.40    1.00
   3  -6  -1    2.80    1.30
   3  -6  -1    2.70    1.10
   3  -6  -1    2.50    1.20
   3  -6  -1    0.20    1.00
   3  -6  -1    0.50    1.00
   3  -6  -1    1.20    1.10
   3  -6  -1    1.50    1.20
   3  -6  -1    0.10    1.00
   3  -6  -1    3.10    1.10
   3  -6  -1    2.10    1.10
   2  -6  -1 1682.33   39.60
   2  -6  -1 1665.03   41.60
   2  -6  -1 1668.83   37.10
   2  -6  -1 1679.03   44.40
  -2   6   1 1633.64   41.70
  -2   6   1 1728.93   36.40
  -2   6   1 1691.13   43.50
  -2   6   1 1668.33   40.00
  -2   6   1 1702.53   40.90
   1  -6  -1  258.97    7.80
   1  -6  -1  251.67    7.60
   1  -6  -1  245.18    8.10
   1  -6  -1  245.88    8.70
   1  -6  -1  250.77    7.30
  -1   6   1  260.77    8.70
  -1   6   1  246.98    8.10
  -1   6   1  250.37    7.10
  -1   6   1  258.77    8.00
   0  -6  -1  118.59    4.00
   0  -6  -1  116.39    4.90
   0  -6  -1  103.99    3.90
   0  -6  -1  111.59    4.40
   0  -6  -1  115.69    4.30
   0   6   1  115.49    4.30
   0   6   1  103.09    3.80
   0   6   1  112.19    4.70
   0   6   1  112.79    4.20
   0   6   1  113.19    4.40
  -1  -6  -1   73.09    3.20
  -1  -6  -1   71.59    2.90
  -1  -6  -1   75.59    3.10
  -1  -6  -1   68.59    3.50
   1   6   1   76.99    3.30
   1   6   1   67.09    3.10
   1   6   1   71.79    3.20
   1   6   1   70.79    3.20
   1   6   1   67.19    2.80
  -2  -6  -1   42.50    2.20
  -2  -6  -1   42.70    2.60
  -2  -6  -1   37.60    2.00
  -2  -6  -1   38.40    2.30
   2   6   1   39.50    2.40
   2   6   1   39.70    2.30
   2   6   1   39.70    2.50
   2   6   1   38.90    2.00
  -3  -6  -1  319.17    9.80
  -3  -6  -1  304.57    7.90
  -3  -6  -1  300.87    9.10
  -3  -6  -1  301.07    8.50
  -3  -6  -1  307.67    9.40
   3   6   1  303.07    8.90
   3   6   1  321.97    9.90
   3   6   1  302.87    9.00
  -4  -6  -1    4.80    1.20
  -4  -6  -1    3.60    1.20
  -4  -6  -1    3.80    1.10
  -4  -6  -1    4.20    1.00
  -4  -6  -1    3.70    1.00
   4   6   1    4.80    1.10
   4   6   1    4.80    1.30
   4   6   1    6.20    1.30
   4   6   1    3.80    1.30
   4   6   1    3.70    1.10
  -5  -6  -1   83.09    4.40
  -5  -6  -1   78.69    4.10
  -5  -6  -1   75.59    3.40
  -5  -6  -1   78.19    3.70
   5   6   1   78.79    4.10
   5   6   1   84.49    4.30
   5   6   1   77.09    3.90
   6   6   1  487.45   12.70
   6   6   1  478.55   12.80
   6   6   1  466.05   12.40
   6   6   1  484.25   11.40
   6   6   1  486.65   12.30
   6   6   1  498.25   12.40
   6   6   1  494.55   12.60
   6   6   1  488.75   12.10
   6   6   1  464.95   11.50
   7   6   1    6.10    1.50
   7   6   1    5.40    1.40
   7   6   1   10.50    1.80
   7   6   1    2.30    1.20
   7   6   1    5.10    1.30
   7   6   1    7.00    1.40
   7   6   1    6.80    1.50
   7   6   1    7.50    1.70
   7   6   1    6.60    1.40
   7   6   1    5.70    1.30
   8   6   1  122.09    4.60
   8   6   1  130.79    4.70
   8   6   1  121.79    4.50
   8   6   1  121.29    4.20
   8   6   1  123.19    4.70
   8   6   1  128.19    4.50
   8   6   1  126.79    4.30
   8   6   1  119.49    4.50
   8   6   1  125.09    4.80
  -9  -6  -1    0.70    0.60
   9   6   1    1.10    0.60
   9   6   1    0.70    0.70
   9   6   1    0.40    0.60
   9   6   1    0.30    0.70
   9   6   1    1.00    0.60
   9   6   1    1.20    0.70
   9   6   1    0.20    0.80
   5  -7  -1  182.88    5.50
   5  -7  -1  184.38    5.70
   5  -7  -1  180.08    5.50
   5  -7  -1  185.78    5.40
   5  -7  -1  183.48    5.40
   5  -7  -1  182.68    5.70
   5  -7  -1  189.58    5.70
   5  -7  -1  185.08    5.50
   4  -7  -1    2.30    1.30
   4  -7  -1    2.10    1.20
   4  -7  -1    0.90    1.00
   4  -7  -1    1.20    1.00
   4  -7  -1    0.90    0.90
   4  -7  -1    1.10    1.20
   4  -7  -1    2.30    1.00
   4  -7  -1    0.60    1.10
   4  -7  -1    2.20    1.10
   3  -7  -1  347.17    9.70
   3  -7  -1  343.67    9.70
   3  -7  -1  344.87    9.50
   3  -7  -1  349.27    9.20
   3  -7  -1  355.16    9.80
   3  -7  -1  343.87    9.30
   3  -7  -1  338.77    9.60
   3  -7  -1  342.57    9.70
   3  -7  -1  333.47    9.50
   3  -7  -1  334.17    9.40
   2  -7  -1   65.19    3.90
   2  -7  -1   61.99    3.40
   2  -7  -1   56.19    3.20
   2  -7  -1   54.99    3.40
   2  -7  -1   58.29    3.10
   2  -7  -1   56.39    3.00
   2  -7  -1   61.79    3.80
   2  -7  -1   61.59    3.30
   2  -7  -1   67.29    3.50
   2  -7  -1   55.49    2.90
   2  -7  -1   59.29    3.70
   1  -7  -1    9.00    1.80
   1  -7  -1    9.40    1.60
   1  -7  -1    8.20    1.50
  -1   7   1   13.60    2.00
  -1   7   1    9.10    1.70
  -1   7   1   12.20    1.80
   0  -7  -1  193.78    6.80
   0  -7  -1  190.88    6.10
   0  -7  -1  198.38    7.50
   0  -7  -1  204.38    6.70
   0   7   1  205.38    6.90
   0   7   1  202.78    6.60
   0   7   1  183.18    7.10
   0   7   1  186.38    6.00
  -1  -7  -1   21.80    1.90
  -1  -7  -1   20.30    2.00
  -1  -7  -1   20.50    2.30
  -1  -7  -1   17.00    1.90
   1   7   1   20.50    2.10
   1   7   1   22.90    2.10
   1   7   1   21.40    1.90
   1   7   1   19.10    2.00
  -2  -7  -1    7.70    1.20
  -2  -7  -1    5.20    1.20
  -2  -7  -1    7.20    1.30
  -2  -7  -1    8.10    1.50
   2   7   1    6.40    1.30
   2   7   1    6.90    1.50
   2   7   1    5.00    1.20
   2   7   1    7.00    1.20
  -3  -7  -1  575.94   14.50
  -3  -7  -1  566.44   16.50
  -3  -7  -1  529.85   15.10
  -3  -7  -1  569.34   13.50
   3   7   1  568.44   16.40
   3   7   1  528.45   14.80
  -4  -7  -1  279.17    8.40
  -4  -7  -1  265.37    8.80
  -4  -7  -1  285.97    7.80
  -4  -7  -1  257.17    9.40
   4   7   1  267.67    8.60
   4   7   1  285.87    8.90
   4   7   1  270.47    9.60
   5   7   1   71.39    3.70
   5   7   1   80.29    3.90
   5   7   1   76.89    3.70
   5   7   1   71.69    3.50
   5   7   1   72.89    3.70
   5   7   1   74.79    3.60
   5   7   1   77.89    3.60
   6   7   1  339.87    9.50
   6   7   1  323.67    9.20
   6   7   1  320.07    9.50
   6   7   1  333.57    8.60
   6   7   1  340.57    9.80
   6   7   1  348.37    9.40
   6   7   1  331.57    9.60
   6   7   1  350.86    9.50
   6   7   1  339.47    9.40
   7   7   1   21.30    2.30
   7   7   1   18.00    2.20
   7   7   1   19.90    2.10
   7   7   1   19.40    2.10
   7   7   1   19.70    1.90
   7   7   1   20.60    2.00
   7   7   1   21.20    2.20
   7   7   1   17.90    2.00
   7   7   1   22.60    2.30
  -8  -7  -1  119.99    4.20
   8   7   1  119.89    4.10
   8   7   1  119.79    4.00
   8   7   1  116.79    3.90
   8   7   1  118.29    4.20
   8   7   1  122.59    4.40
   8   7   1  117.59    4.20
   8   7   1  117.49    4.30
   8   7   1  122.89    4.50
   8   7   1  123.09    4.40
   9   7   1   16.50    1.20
   9   7   1   13.50    1.30
   9   7   1   12.70    1.10
   5  -8  -1   10.70    1.10
   5  -8  -1   11.20    1.10
   5  -8  -1   11.10    1.10
   5  -8  -1   11.10    1.20
   5  -8  -1   11.00    1.20
   5  -8  -1   12.50    1.20
   5  -8  -1   12.20    1.20
   4  -8  -1   10.20    1.50
   4  -8  -1   11.70    1.50
   4  -8  -1   14.60    1.70
   4  -8  -1   10.30    1.60
   4  -8  -1   11.20    1.50
   4  -8  -1   11.60    1.60
   4  -8  -1   10.70    1.50
   4  -8  -1   10.20    1.40
   4  -8  -1   13.50    1.70
  -4   8   1    9.80    1.30
   3  -8  -1   76.39    3.70
   3  -8  -1   77.19    3.60
   3  -8  -1   75.99    3.70
   3  -8  -1   81.89    3.70
   3  -8  -1   79.39    3.80
   3  -8  -1   76.19    3.40
   3  -8  -1   78.49    3.70
   3  -8  -1   72.79    3.50
   3  -8  -1   75.89    3.40
   3  -8  -1   78.79    3.60
   2  -8  -1   14.20    1.90
   2  -8  -1   13.00    1.90
   2  -8  -1   13.60    1.80
   2  -8  -1   15.60    2.00
   2  -8  -1   17.90    2.10
   2  -8  -1   14.60    1.90
   2  -8  -1   14.20    2.00
   2  -8  -1   14.30    1.80
   2  -8  -1   14.70    1.90
   2  -8  -1   13.00    2.00
  -2   8   1   15.50    1.80
   1  -8  -1   73.89    3.60
   1  -8  -1   72.19    3.70
   1  -8  -1   79.89    3.80
   1  -8  -1   65.69    3.40
   1  -8  -1   71.99    3.70
   1  -8  -1   78.19    3.80
   1  -8  -1   65.09    3.60
   0  -8  -1  346.37    9.50
   0  -8  -1  359.56    9.60
   0  -8  -1  367.16    9.50
   0  -8  -1  358.36    9.70
   0  -8  -1  361.96    9.80
   0  -8  -1  372.86    9.90
   0  -8  -1  362.86    9.60
   0   8   1  355.06    9.40
  -1  -8  -1    8.40    1.50
  -1  -8  -1    6.50    1.50
  -1  -8  -1    5.60    1.30
   1   8   1    8.00    1.50
  -2  -8  -1   74.29    3.80
  -2  -8  -1   82.39    3.60
   2   8   1   87.69    3.70
  -3  -8  -1    0.30    0.80
  -3  -8  -1   -0.90    0.90
  -3  -8  -1    1.30    1.00
   3   8   1   -0.50    1.10
   3   8   1    1.00    1.10
   3   8   1   -1.80    0.90
  -4  -8  -1   33.40    2.60
  -4  -8  -1   33.90    2.70
   4   8   1   39.20    2.80
   4   8   1   28.90    2.50
   4   8   1   38.30    3.00
   4   8   1   33.20    2.60
   4   8   1   36.40    2.70
  -5  -8  -1   -1.00    0.80
   5   8   1    1.90    1.20
   5   8   1   -0.10    1.10
   5   8   1   -0.10    1.10
   5   8   1    0.10    1.00
  -6  -8  -1    0.10    0.90
   6   8   1    0.70    1.10
   6   8   1    0.40    1.00
   6   8   1    0.10    1.20
   6   8   1    0.70    1.10
   6   8   1    1.10    1.10
   6   8   1   -0.40    1.00
   6   8   1    2.00    1.20
  -7  -8  -1   69.39    3.20
   7   8   1   75.29    3.60
   7   8   1   67.49    3.00
   7   8   1   68.09    3.50
   7   8   1   66.99    3.40
   7   8   1   70.99    3.30
   7   8   1   68.89    3.30
   7   8   1   64.09    3.40
  -8  -8  -1   75.39    3.00
   8   8   1   69.29    2.70
   8   8   1   78.69    3.30
   8   8   1   75.59    2.90
   8   8   1   75.59    3.00
   8   8   1   75.29    3.20
   8   8   1   75.79    3.00
   4  -9  -1    4.70    1.00
   4  -9  -1    6.30    0.90
   4  -9  -1    4.30    0.90
   4  -9  -1    5.50    1.00
   4  -9  -1    3.30    0.80
   4  -9  -1    5.20    1.00
   4  -9  -1    4.90    0.90
  -4   9   1    6.10    1.00
   3  -9  -1  421.06   10.30
   3  -9  -1  420.96   10.40
   3  -9  -1  421.16   10.50
   3  -9  -1  404.26   10.00
   3  -9  -1  383.86    9.70
   3  -9  -1  411.56   10.20
   3  -9  -1  398.96   10.20
   3  -9  -1  420.66   10.10
   3  -9  -1  400.86    9.70
  -3   9   1  393.16   10.00
   2  -9  -1   40.10    2.80
   2  -9  -1   46.30    3.20
   2  -9  -1   39.00    2.80
   2  -9  -1   39.00    2.90
   2  -9  -1   39.90    2.60
   2  -9  -1   44.90    3.00
   2  -9  -1   40.20    3.00
   2  -9  -1   43.50    3.00
   2  -9  -1   47.10    2.90
  -2   9   1   40.60    2.50
   1  -9  -1   43.30    3.00
   1  -9  -1   43.00    2.90
   1  -9  -1   47.00    3.20
   1  -9  -1   48.40    3.30
   1  -9  -1   46.00    3.30
   1  -9  -1   41.30    3.00
   1  -9  -1   37.90    2.90
  -1   9   1   44.10    2.80
   0  -9  -1   86.59    3.80
   0  -9  -1   78.99    3.90
   0  -9  -1   74.89    3.80
   0  -9  -1   78.69    3.70
   0  -9  -1   79.69    4.00
   0  -9  -1   86.39    3.90
   0   9   1   84.49    3.70
   0   9   1   81.49    3.80
  -1  -9  -1    3.10    1.20
  -1  -9  -1    1.00    1.00
  -1  -9  -1    2.90    1.20
  -1  -9  -1    2.20    1.20
  -1  -9  -1    2.30    1.20
   1   9   1    1.30    1.10
   1   9   1    0.60    1.20
  -2  -9  -1    5.20    1.30
  -2  -9  -1    3.10    1.20
  -2  -9  -1    4.80    1.30
  -2  -9  -1    5.20    1.30
   2   9   1    4.00    1.30
   2   9   1    5.10    1.50
   2   9   1    3.40    1.30
  -3  -9  -1   22.60    2.30
  -3  -9  -1   28.70    2.50
  -3  -9  -1   25.60    2.30
   3   9   1   23.00    2.20
   3   9   1   25.40    2.20
   3   9   1   27.90    2.60
   3   9   1   23.70    2.30
  -4  -9  -1   42.70    2.90
  -4  -9  -1   39.80    2.90
  -4  -9  -1   43.70    3.00
   4   9   1   47.60    3.10
   4   9   1   49.00    3.10
   4   9   1   39.70    3.10
  -5  -9  -1    3.30    1.20
  -5  -9  -1    3.40    1.20
   5   9   1    2.20    1.20
   5   9   1    3.90    1.30
   5   9   1    4.00    1.40
   5   9   1    5.50    1.50
  -6  -9  -1   22.70    2.20
  -6  -9  -1   20.40    2.00
   6   9   1   22.40    2.30
   6   9   1   19.10    2.00
   6   9   1   20.70    2.20
   6   9   1   21.30    2.20
  -7  -9  -1  292.87    7.70
  -7  -9  -1  288.37    7.50
   7   9   1  276.47    7.70
   7   9   1  290.67    7.80
   7   9   1  269.37    7.60
   7   9   1  278.77    7.60
   7   9   1  270.47    7.70
  -8  -9  -1   83.09    2.90
  -8  -9  -1   84.29    2.90
   8   9   1   88.69    3.10
   8   9   1   81.59    3.00
   8   9   1   78.49    2.90
   3 -10  -1  110.49    3.40
   3 -10  -1  105.49    3.40
   3 -10  -1  113.79    3.50
   3 -10  -1  110.29    3.30
  -3  10   1  103.19    3.40
  -3  10   1  108.59    3.30
   2 -10  -1  306.77    8.10
   2 -10  -1  290.27    7.70
   2 -10  -1  313.47    8.10
   2 -10  -1  291.77    7.60
   2 -10  -1  301.27    7.90
   2 -10  -1  303.17    7.70
  -2  10   1  286.97    7.30
  -2  10   1  309.67    7.90
   1 -10  -1   64.19    3.20
   1 -10  -1   56.49    3.10
   1 -10  -1   58.99    3.00
   1 -10  -1   58.99    3.00
   1 -10  -1   61.59    3.20
  -1  10   1   62.89    3.10
  -1  10   1   58.29    2.80
   0 -10  -1   25.40    2.20
   0 -10  -1   20.40    2.00
   0 -10  -1   23.50    2.30
   0 -10  -1   20.50    2.10
   0 -10  -1   18.70    2.10
   0  10   1   20.20    2.00
   0  10   1   22.50    2.10
  -1 -10  -1   87.59    4.00
  -1 -10  -1   94.99    4.20
  -1 -10  -1   92.49    3.90
  -1 -10  -1   93.69    3.90
   1  10   1   92.49    3.90
   1  10   1   88.39    3.90
   1  10   1   94.29    4.00
  -2 -10  -1  112.79    4.70
  -2 -10  -1  123.59    4.70
  -2 -10  -1  123.79    4.50
   2  10   1  115.79    4.40
   2  10   1  121.89    4.70
   2  10   1  117.59    4.70
  -3 -10  -1  122.59    4.70
  -3 -10  -1  119.19    4.50
  -3 -10  -1  120.99    4.80
   3  10   1  128.89    4.90
   3  10   1  128.29    5.00
   3  10   1  118.59    4.40
  -4 -10  -1  132.19    4.80
  -4 -10  -1  119.29    4.50
  -4 -10  -1  127.99    4.90
   4  10   1  126.59    5.10
   4  10   1  127.39    4.70
   4  10   1  123.49    4.70
  -5 -10  -1    0.60    1.00
  -5 -10  -1    2.00    1.10
  -5 -10  -1    2.30    1.00
   5  10   1    2.00    1.10
   5  10   1    1.70    1.10
   5  10   1   -1.00    1.10
  -6 -10  -1   98.49    3.70
  -6 -10  -1   90.99    3.70
  -6 -10  -1   86.29    3.40
   6  10   1   92.79    3.70
   6  10   1   89.79    3.80
   6  10   1   86.29    3.60
  -7 -10  -1  174.68    5.00
  -7 -10  -1  175.28    4.90
  -7 -10  -1  184.28    5.20
   7  10   1  187.58    5.30
   7  10   1  174.48    5.30
   7  10   1  186.58    5.20
   2 -11  -1   46.40    2.00
  -2  11   1   46.50    1.90
   1 -11  -1   18.00    1.50
   1 -11  -1   17.10    1.60
   1 -11  -1   17.40    1.60
  -1  11   1   18.30    1.50
  -1  11   1   16.40    1.50
  -1  11   1   19.50    1.50
   0 -11  -1   83.09    3.30
   0 -11  -1   92.19    3.60
   0 -11  -1   89.79    3.60
   0  11   1   91.59    3.50
   0  11   1   93.19    3.40
   0  11   1   85.59    3.30
  -1 -11  -1    0.10    0.80
  -1 -11  -1    1.30    1.00
  -1 -11  -1    0.00    0.90
   1  11   1    0.70    0.90
   1  11   1    0.70    0.90
   1  11   1    0.80    0.90
  -2 -11  -1    1.30    1.00
  -2 -11  -1    2.50    1.00
  -2 -11  -1    2.10    1.00
   2  11   1    0.30    1.00
   2  11   1    3.20    1.10
   2  11   1    4.00    1.10
  -3 -11  -1  187.88    5.90
  -3 -11  -1  190.08    5.80
  -3 -11  -1  167.78    5.30
   3  11   1  182.78    5.80
   3  11   1  177.38    5.90
   3  11   1  177.28    5.40
  -4 -11  -1    3.90    1.00
  -4 -11  -1    4.50    1.10
  -4 -11  -1    3.30    1.10
   4  11   1    3.90    1.10
   4  11   1    4.90    1.30
  -5 -11  -1   30.80    2.20
  -5 -11  -1   28.10    1.90
  -5 -11  -1   28.90    2.20
   5  11   1   35.20    2.60
   5  11   1   31.50    2.20
   5  11   1   30.80    2.10
  -6 -11  -1  329.47    8.10
  -6 -11  -1  323.67    8.00
   6  11   1  315.47    8.50
   6  11   1  330.77    8.00
  -7 -11  -1   17.60    1.20
   7  11   1   19.60    1.40
   0 -12  -1   81.99    2.80
   0 -12  -1   82.49    2.80
   0  12   1   85.49    2.70
   0  12   1   80.09    2.70
  -1 -12  -1    0.00    0.70
  -1 -12  -1    0.60    0.70
   1  12   1    0.00    0.70
   1  12   1    1.30    0.70
   1  12   1    0.20    0.70
  -2 -12  -1  164.78    5.00
  -2 -12  -1  169.78    5.10
   2  12   1  176.68    4.90
   2  12   1  179.88    5.00
  -3 -12  -1   10.50    1.30
  -3 -12  -1    7.60    1.20
   3  12   1   10.10    1.30
   3  12   1   12.40    1.40
   3  12   1    9.50    1.10
  -4 -12  -1    8.70    1.20
  -4 -12  -1    8.70    1.20
   4  12   1    9.20    1.20
   4  12   1   10.50    1.30
  -5 -12  -1   18.90    1.50
  -5 -12  -1   22.40    1.50
   5  12   1   19.20    1.40
   5  12   1   21.90    1.60
   4  12  -2    9.40    1.10
  -4 -12   2    7.10    0.90
   3  12  -2   -0.10    0.60
   3  12  -2    0.00    0.60
  -3 -12   2    0.30    0.60
   2  12  -2   64.39    2.40
  -2 -12   2   65.79    2.50
   6  11  -2    1.00    0.70
   6  11  -2    2.40    0.80
  -6 -11   2    1.50    0.60
   5  11  -2   16.30    1.60
   5  11  -2   18.20    1.50
  -5 -11   2   16.30    1.40
  -5 -11   2   19.00    1.60
  -5 -11   2   18.20    1.50
   4  11  -2   51.49    2.70
   4  11  -2   56.09    2.40
   4  11  -2   50.49    2.50
  -4 -11   2   53.59    2.70
  -4 -11   2   52.29    2.60
  -4 -11   2   50.79    2.40
   3  11  -2  162.98    4.70
   3  11  -2  166.68    5.20
   3  11  -2  171.28    5.40
  -3 -11   2  165.08    5.00
  -3 -11   2  173.38    5.40
  -3 -11   2  172.88    5.20
   2  11  -2  216.48    5.90
   2  11  -2  216.38    6.20
   2  11  -2  209.08    6.20
  -2 -11   2  218.88    6.20
  -2 -11   2  217.68    6.00
  -2 -11   2  228.18    6.50
   1  11  -2  106.89    3.70
   1  11  -2  102.49    3.50
   1  11  -2  103.69    3.60
  -1 -11   2   97.19    3.80
  -1 -11   2  110.79    3.80
  -1 -11   2   94.99    3.50
   0  11  -2  183.18    5.10
   0  11  -2  193.58    5.10
   0  11  -2  183.98    5.00
   0 -11   2  177.48    5.30
   0 -11   2  176.58    5.00
   0 -11   2  188.08    5.20
  -1  11  -2    1.80    0.70
  -1  11  -2    2.20    0.70
   1 -11   2    2.10    0.70
   1 -11   2    3.20    0.70
   7  10  -2    7.00    1.00
   7  10  -2    8.10    1.10
  -7 -10   2    8.20    1.00
   6  10  -2  410.66    9.80
   6  10  -2  380.56   10.00
   6  10  -2  398.16    9.70
  -6 -10   2  408.66    9.60
  -6 -10   2  405.76    9.90
  -6 -10   2  397.26    9.40
   5  10  -2  132.39    4.90
   5  10  -2  134.69    4.60
  -5 -10   2  133.69    4.60
  -5 -10   2  132.99    4.50
  -5 -10   2  140.99    4.90
   4  10  -2    3.50    1.10
   4  10  -2    3.40    1.30
   4  10  -2    2.90    1.00
  -4 -10   2    2.90    1.10
  -4 -10   2    2.60    1.00
  -4 -10   2    2.40    1.10
   3  10  -2  144.89    5.00
   3  10  -2  145.29    5.30
   3  10  -2  131.69    4.50
  -3 -10   2  140.79    5.20
  -3 -10   2  130.59    4.90
  -3 -10   2  135.69    4.80
   2  10  -2   90.49    4.00
   2  10  -2   95.69    4.10
   2  10  -2   99.19    3.80
  -2 -10   2   94.49    4.10
  -2 -10   2   98.39    4.20
  -2 -10   2   90.49    3.90
   1  10  -2  223.48    6.50
   1  10  -2  216.68    6.30
   1  10  -2  203.18    6.40
  -1 -10   2  204.08    6.20
  -1 -10   2  215.08    6.80
  -1 -10   2  208.98    6.40
  -1 -10   2  206.88    6.60
   0  10  -2  504.45   11.80
   0  10  -2  493.65   11.90
   0 -10   2  501.45   12.00
   0 -10   2  496.45   12.40
   0 -10   2  497.15   12.30
   0 -10   2  491.95   12.50
   0 -10   2  498.95   12.10
   0 -10   2  487.05   12.20
  -1  10  -2  208.88    5.80
   1 -10   2  217.28    6.20
   1 -10   2  215.78    6.20
   1 -10   2  210.48    6.10
   1 -10   2  201.08    6.10
   1 -10   2  209.08    6.30
   1 -10   2  211.48    6.20
  -2  10  -2   95.89    3.10
   2 -10   2   98.79    3.40
   2 -10   2  103.49    3.50
   2 -10   2   96.69    3.50
   2 -10   2   99.29    3.30
   2 -10   2   96.99    3.30
   2 -10   2   95.49    3.30
   8   9  -2    8.70    1.00
  -8  -9   2    6.90    0.80
   7   9  -2   14.40    1.60
  -7  -9   2   15.40    1.50
  -7  -9   2   12.70    1.30
  -7  -9   2   14.80    1.50
   6   9  -2   43.50    2.80
   6   9  -2   45.80    2.90
   6   9  -2   49.40    3.00
  -6  -9   2   43.70    2.70
  -6  -9   2   38.30    2.50
  -6  -9   2   40.60    2.80
   5   9  -2  277.07    7.80
   5   9  -2  272.37    8.10
   5   9  -2  274.07    7.90
  -5  -9   2  249.18    7.60
  -5  -9   2  264.37    7.40
  -5  -9   2  273.07    7.90
   4   9  -2   97.49    4.20
   4   9  -2  102.09    4.50
   4   9  -2   99.49    4.00
  -4  -9   2   93.89    4.00
  -4  -9   2   93.59    4.20
  -4  -9   2  100.79    4.20
   3   9  -2   38.00    2.80
   3   9  -2   38.30    3.00
   3   9  -2   36.70    2.70
  -3  -9   2   36.90    2.90
  -3  -9   2   31.80    2.50
  -3  -9   2   40.20    3.00
   2   9  -2    3.30    1.30
   2   9  -2    3.80    1.30
  -2  -9   2    3.70    1.30
  -2  -9   2    7.70    1.50
  -2  -9   2    5.50    1.30
   1   9  -2  132.49    5.10
   1   9  -2  134.39    5.20
  -1  -9   2  142.09    5.20
  -1  -9   2  140.59    5.30
  -1  -9   2  131.89    5.20
  -1  -9   2  145.49    5.10
  -1  -9   2  137.69    5.10
  -1  -9   2  143.49    5.40
   0   9  -2    8.60    1.60
   0  -9   2    7.10    1.50
   0  -9   2    7.40    1.50
   0  -9   2    6.90    1.50
   0  -9   2    7.90    1.60
   0  -9   2    4.70    1.40
   0  -9   2    7.20    1.40
   0  -9   2   11.00    1.80
  -1   9  -2   63.39    3.20
   1  -9   2   64.19    3.40
   1  -9   2   65.59    3.10
   1  -9   2   62.49    3.00
   1  -9   2   63.59    3.30
   1  -9   2   65.09    3.40
   1  -9   2   65.39    3.60
   1  -9   2   67.09    3.20
   1  -9   2   62.89    3.30
   1  -9   2   66.89    3.50
   1  -9   2   70.19    3.30
  -2   9  -2  103.79    3.80
   2  -9   2  109.59    3.90
   2  -9   2  115.59    4.30
   2  -9   2  117.59    4.40
   2  -9   2  116.09    4.40
   2  -9   2  111.09    4.10
   2  -9   2  125.59    4.50
   2  -9   2  121.79    4.60
   2  -9   2  119.29    4.40
   2  -9   2  103.19    4.00
   3  -9   2   59.39    2.60
   3  -9   2   56.49    2.70
   3  -9   2   62.39    2.80
   3  -9   2   63.99    2.70
   3  -9   2   59.19    2.50
   3  -9   2   65.09    2.60
   3  -9   2   63.59    2.80
   3  -9   2   56.79    2.60
   8   8  -2   29.30    2.00
   8   8  -2   25.90    1.60
   8   8  -2   29.10    1.90
  -8  -8   2   26.90    1.70
  -8  -8   2   25.60    1.70
  -8  -8   2   29.10    1.70
   7   8  -2   37.20    2.50
   7   8  -2   34.40    2.60
   7   8  -2   34.20    2.50
  -7  -8   2   37.10    2.40
  -7  -8   2   30.50    2.30
  -7  -8   2   41.40    2.70
   6   8  -2   54.39    3.00
   6   8  -2   40.50    2.90
   6   8  -2   39.70    3.00
   6   8  -2   39.80    2.90
  -6  -8   2   44.80    3.10
  -6  -8   2   42.10    2.80
  -6  -8   2   36.60    2.70
   5   8  -2  466.65   12.50
   5   8  -2  475.15   12.10
   5   8  -2  474.55   12.20
  -5  -8   2  460.65   11.90
  -5  -8   2  462.95   11.60
  -5  -8   2  477.55   12.20
   4   8  -2   37.10    2.90
   4   8  -2   35.30    2.70
   4   8  -2   34.20    2.70
   4   8  -2   34.50    2.60
  -4  -8   2   30.60    2.60
  -4  -8   2   32.80    2.70
  -4  -8   2   42.40    2.90
   3   8  -2  111.99    4.70
   3   8  -2  112.89    4.40
   3   8  -2  110.59    4.40
  -3  -8   2  111.49    4.60
  -3  -8   2  119.89    4.50
  -3  -8   2  114.59    4.50
   2   8  -2    5.70    1.40
   2   8  -2    3.80    1.40
  -2  -8   2    4.00    1.30
  -2  -8   2    5.40    1.30
  -2  -8   2    4.50    1.30
  -2  -8   2    4.30    1.30
  -2  -8   2    3.90    1.30
   1   8  -2   21.20    2.20
  -1  -8   2   23.50    2.20
  -1  -8   2   21.30    2.20
  -1  -8   2   16.00    2.00
  -1  -8   2   18.10    2.10
  -1  -8   2   19.50    2.20
  -1  -8   2   25.40    2.30
   0  -8   2  249.18    7.50
   0  -8   2  246.38    7.40
   0  -8   2  244.48    7.50
   0  -8   2  246.18    7.70
   0  -8   2  248.68    7.80
   0  -8   2  247.38    7.60
   0  -8   2  245.88    7.60
  -1   8  -2   10.00    1.60
   1  -8   2    7.10    1.50
   1  -8   2    7.80    1.70
   1  -8   2    6.70    1.50
   1  -8   2    7.30    1.60
   1  -8   2    9.30    1.70
   1  -8   2    7.50    1.60
   1  -8   2    9.00    1.70
   1  -8   2    8.30    1.60
   1  -8   2   11.00    1.60
   1  -8   2    7.30    1.50
   2  -8   2   18.00    2.00
   2  -8   2   15.20    1.80
   2  -8   2   14.20    2.00
   2  -8   2   18.50    2.20
   2  -8   2   14.60    1.90
   2  -8   2   16.10    2.00
   2  -8   2   18.60    2.10
   2  -8   2   14.50    1.80
   2  -8   2   16.80    2.10
   2  -8   2   14.60    1.80
   3  -8   2   22.50    2.20
   3  -8   2   18.80    2.00
   3  -8   2   25.50    2.30
   3  -8   2   21.70    2.00
   3  -8   2   20.20    2.10
   3  -8   2   20.00    2.10
   3  -8   2   20.60    2.00
   3  -8   2   19.60    1.90
   3  -8   2   24.10    2.30
   4  -8   2   -0.30    0.70
   4  -8   2    0.80    0.90
   4  -8   2    0.00    0.70
   4  -8   2    2.60    1.00
   4  -8   2   -0.20    0.80
   4  -8   2    0.60    0.80
   4  -8   2    1.10    0.90
   8   7  -2   22.20    1.90
   8   7  -2   27.60    2.20
   8   7  -2   24.10    1.70
   8   7  -2   26.90    2.10
  -8  -7   2   22.50    1.70
  -8  -7   2   22.30    1.80
   7   7  -2    1.70    1.10
   7   7  -2    0.50    0.90
   7   7  -2    0.60    0.90
   7   7  -2    1.40    1.10
  -7  -7   2    1.30    0.90
  -7  -7   2    1.30    0.90
   6   7  -2  207.78    6.70
   6   7  -2  207.58    6.70
   6   7  -2  200.48    6.50
   6   7  -2  207.28    6.60
  -6  -7   2  204.68    6.60
  -6  -7   2  200.08    6.30
   5   7  -2  102.89    4.30
   5   7  -2   95.39    4.20
   5   7  -2   97.39    4.30
   5   7  -2   95.29    4.30
   5   7  -2   89.69    4.30
  -5  -7   2  104.79    4.30
  -5  -7   2   97.79    4.00
   4   7  -2    4.50    1.40
   4   7  -2    4.20    1.30
   4   7  -2    3.20    1.20
  -4  -7   2    5.10    1.20
  -4  -7   2    4.10    1.20
   3   7  -2   52.19    3.30
   3   7  -2   38.50    3.00
  -3  -7   2   42.00    2.80
  -3  -7   2   39.30    2.90
  -3  -7   2   35.70    3.10
   2   7  -2  147.59    5.60
   2   7  -2  157.68    6.10
   2   7  -2  144.89    5.70
  -2  -7   2  157.18    5.30
  -2  -7   2  144.59    6.20
  -2  -7   2  163.48    5.80
   1   7  -2   14.80    1.90
   1   7  -2   15.50    2.00
   1   7  -2   15.50    1.70
  -1  -7   2   16.90    1.90
  -1  -7   2   14.40    1.70
  -1  -7   2   18.40    2.30
  -1  -7   2   15.50    1.90
   0   7  -2   45.10    3.10
   0   7  -2   38.60    3.20
   0  -7   2   46.00    3.20
   0  -7   2   39.70    3.50
   1  -7   2  225.48    6.70
   1  -7   2  216.38    6.50
   1  -7   2  212.38    6.60
   1  -7   2  223.28    6.90
   1  -7   2  226.18    6.90
   1  -7   2  218.98    6.90
   1  -7   2  220.38    6.90
   1  -7   2  215.38    7.00
   1  -7   2  220.08    6.90
   1  -7   2  226.68    7.10
   1  -7   2  221.98    6.70
   2  -7   2   75.59    3.80
   2  -7   2   68.79    3.60
   2  -7   2   73.09    3.80
   2  -7   2   75.59    3.80
   2  -7   2   75.19    3.70
   2  -7   2   77.39    3.50
   2  -7   2   75.39    3.50
   2  -7   2   74.19    3.70
   2  -7   2   71.69    3.60
   2  -7   2   75.19    3.90
   3  -7   2   95.89    4.30
   3  -7   2   94.49    4.30
   3  -7   2   87.59    3.90
   3  -7   2   87.19    4.10
   3  -7   2   94.49    3.90
   3  -7   2   89.59    4.10
   3  -7   2   83.99    3.60
   3  -7   2   91.29    4.20
   3  -7   2   86.79    4.00
   3  -7   2   95.59    4.10
   4  -7   2   15.40    1.80
   4  -7   2   13.10    1.70
   4  -7   2   15.70    1.80
   4  -7   2   14.50    1.80
   4  -7   2   16.50    1.80
   4  -7   2   13.80    1.80
   4  -7   2   18.80    2.10
   4  -7   2   14.60    1.90
   4  -7   2   13.80    1.70
   5  -7   2    2.60    1.00
   5  -7   2    2.80    0.80
   5  -7   2    3.00    0.90
   5  -7   2    1.40    0.90
   5  -7   2    3.50    1.00
   5  -7   2    3.00    1.00
   5  -7   2    1.30    0.80
   5  -7   2    3.90    1.00
   9   6  -2   43.70    1.80
   9   6  -2   45.30    2.00
  -9  -6   2   42.40    1.80
   8   6  -2  253.97    7.00
   8   6  -2  249.78    6.60
   8   6  -2  261.17    7.40
   8   6  -2  259.77    7.30
   8   6  -2  243.28    6.70
   8   6  -2  238.68    7.10
   8   6  -2  248.88    7.10
  -8  -6   2  257.57    6.80
   7   6  -2  242.38    6.90
   7   6  -2  231.88    6.60
   7   6  -2  244.58    7.50
   7   6  -2  231.98    6.90
   7   6  -2  246.28    7.40
   7   6  -2  222.38    7.20
   7   6  -2  232.38    7.20
   7   6  -2  237.98    7.40
  -7  -6   2  233.78    6.90
   6   6  -2   16.50    1.90
   6   6  -2   17.50    2.00
   6   6  -2   15.90    2.10
   6   6  -2   13.20    1.90
   6   6  -2   14.00    2.00
   6   6  -2   16.80    2.10
   6   6  -2   15.90    1.90
  -6  -6   2   14.90    1.80
   5   6  -2    9.30    1.60
   5   6  -2    7.50    1.50
   5   6  -2    6.80    1.50
   5   6  -2    3.40    1.20
   5   6  -2    8.00    1.60
  -5  -6   2    5.20    1.20
   4   6  -2   38.80    3.30
   4   6  -2   45.10    2.80
  -4  -6   2   47.90    2.80
  -4  -6   2   46.20    3.10
  -4  -6   2   45.90    2.60
   3   6  -2  112.19    4.80
   3   6  -2  109.19    4.40
  -3  -6   2  106.09    4.80
  -3  -6   2  111.39    4.10
  -3  -6   2  112.29    4.30
   2   6  -2   29.90    2.50
   2   6  -2   27.00    2.30
   2   6  -2   31.30    2.30
   2   6  -2   24.90    1.80
  -2  -6   2   33.60    2.50
  -2  -6   2   33.10    2.20
  -2  -6   2   30.10    2.60
  -2  -6   2   29.10    2.20
   1   6  -2   89.09    3.90
   1   6  -2   93.19    3.80
   1   6  -2   83.59    3.30
   1   6  -2   92.19    4.00
   1   6  -2   86.89    3.80
  -1  -6   2   84.49    4.10
  -1  -6   2   91.29    3.60
  -1  -6   2   90.39    3.70
  -1  -6   2   85.29    3.70
   0   6  -2  436.46   12.80
   0   6  -2  427.46   12.20
   0   6  -2  449.06   11.80
   0   6  -2  423.36   10.80
   0  -6   2  436.86   11.20
   0  -6   2  424.96   12.10
   0  -6   2  433.36   11.90
   0  -6   2  426.16   13.30
   0  -6   2  430.46   11.90
  -1   6  -2  202.98    7.40
  -1   6  -2  199.48    6.20
  -1   6  -2  196.78    7.10
  -1   6  -2  200.98    7.00
  -1   6  -2  202.88    6.50
   1  -6   2  210.58    6.90
   1  -6   2  208.78    7.90
   1  -6   2  206.38    6.50
   1  -6   2  196.68    6.80
   2  -6   2   76.59    3.50
   2  -6   2   77.99    3.80
   2  -6   2   78.09    3.50
   2  -6   2   75.79    3.60
   2  -6   2   74.99    3.60
   2  -6   2   77.89    3.60
   2  -6   2   77.39    3.80
   2  -6   2   74.39    3.40
   2  -6   2   77.19    3.70
   2  -6   2   73.09    3.70
   3  -6   2   23.00    2.30
   3  -6   2   20.40    2.30
   3  -6   2   21.70    2.30
   3  -6   2   20.50    2.40
   3  -6   2   22.10    2.30
   3  -6   2   21.80    2.30
   3  -6   2   23.20    2.30
   3  -6   2   23.40    2.50
   3  -6   2   18.90    2.10
   4  -6   2   66.09    3.50
   4  -6   2   61.69    3.20
   4  -6   2   64.39    3.40
   4  -6   2   60.19    3.40
   4  -6   2   62.69    3.50
   4  -6   2   68.79    3.40
   4  -6   2   71.59    3.70
   4  -6   2   68.59    3.30
   4  -6   2   64.19    4.00
   5  -6   2   23.00    2.00
   5  -6   2   24.50    2.10
   5  -6   2   27.00    2.30
   5  -6   2   20.10    2.10
   5  -6   2   23.10    2.10
   5  -6   2   22.20    2.00
   5  -6   2   20.50    2.10
   5  -6   2   21.30    2.00
   6  -6   2    0.20    0.60
   6  -6   2    1.20    0.70
   6  -6   2    1.40    0.80
   6  -6   2    2.40    0.80
   6  -6   2    2.30    0.80
   6  -6   2    1.90    0.70
   6  -6   2    1.00    0.70
   9   5  -2  256.57    6.10
   9   5  -2  252.67    6.60
   9   5  -2  246.18    6.60
   9   5  -2  265.37    6.40
  -9  -5   2  250.37    6.20
   8   5  -2  430.76   10.80
   8   5  -2  452.55   11.60
   8   5  -2  437.46   10.70
   8   5  -2  459.65   10.50
   8   5  -2  468.05   11.50
   8   5  -2  432.86   11.60
   8   5  -2  439.96   10.40
   8   5  -2  441.26   11.20
   8   5  -2  471.25   11.20
  -8  -5   2  439.26   10.80
   7   5  -2   39.80    2.90
   7   5  -2   48.40    3.10
   7   5  -2   52.19    3.50
   7   5  -2   46.60    3.20
   7   5  -2   42.60    2.80
   7   5  -2   44.10    2.90
   7   5  -2   47.20    3.30
   7   5  -2   42.60    3.20
   7   5  -2   44.00    3.00
   7   5  -2   37.70    3.00
   6   5  -2   15.60    2.00
   6   5  -2   14.10    1.80
   6   5  -2   10.80    1.70
   6   5  -2   16.70    1.90
   6   5  -2   15.40    2.00
   6   5  -2   13.30    2.00
   6   5  -2   14.80    1.80
   6   5  -2   14.30    2.00
   6   5  -2   17.70    2.10
  -6  -5   2   17.80    1.90
   5   5  -2   65.19    3.80
   5   5  -2   64.39    3.50
   5   5  -2   63.19    3.60
   5   5  -2   63.89    3.90
  -5  -5   2   62.79    3.30
  -5  -5   2   61.29    3.70
  -5  -5   2   63.29    3.10
   4   5  -2  191.58    6.10
   4   5  -2  181.48    6.90
   4   5  -2  186.08    6.50
   4   5  -2  191.38    6.60
  -4  -5   2  179.68    6.20
  -4  -5   2  182.98    6.30
  -4  -5   2  197.38    5.90
  -4  -5   2  197.08    7.10
   3   5  -2   14.60    1.60
   3   5  -2   11.90    1.40
   3   5  -2   11.40    1.60
  -3  -5   2   12.70    1.40
  -3  -5   2   11.50    1.40
  -3  -5   2   12.20    1.40
  -3  -5   2   12.70    1.40
  -3  -5   2   11.90    1.60
   2   5  -2  893.71   19.30
   2   5  -2  893.71   22.00
   2   5  -2  895.51   23.80
   2   5  -2  897.71   22.20
   2   5  -2  896.41   21.70
  -2  -5   2  892.01   21.40
  -2  -5   2  892.01   23.90
  -2  -5   2  893.31   21.90
  -2  -5   2  908.11   21.60
  -2  -5   2  918.41   20.20
   1   5  -2  701.13   17.50
   1   5  -2  702.23   17.10
   1   5  -2  682.93   15.40
   1   5  -2  693.23   18.30
   1   5  -2  683.03   18.50
  -1  -5   2  679.43   18.80
  -1  -5   2  712.43   16.00
  -1  -5   2  694.33   17.00
  -1  -5   2  710.33   17.10
  -1  -5   2  673.23   17.50
  -1  -5   2  681.23   17.20
   0   5  -2  428.36   12.20
   0   5  -2  459.75   12.10
   0   5  -2  441.96   11.60
   0   5  -2  438.96   10.60
   0   5  -2  433.76   12.60
   0  -5   2  459.95   10.90
   0  -5   2  454.55   13.10
   0  -5   2  425.86   11.50
   0  -5   2  428.66   12.00
   0  -5   2  454.35   11.70
  -1   5  -2    2.80    1.00
  -1   5  -2    4.20    1.00
  -1   5  -2    2.80    1.10
  -1   5  -2    2.40    0.90
   1  -5   2    3.70    0.90
   1  -5   2    4.30    1.10
   1  -5   2    3.20    1.10
   1  -5   2    3.70    1.00
   1  -5   2    4.60    1.00
  -2   5  -2    9.60    1.50
  -2   5  -2   10.50    1.70
  -2   5  -2   12.60    1.90
  -2   5  -2    9.10    1.40
   2  -5   2   12.00    1.60
   2  -5   2   10.30    1.60
   2  -5   2   11.60    1.90
   2  -5   2    9.60    1.40
   3  -5   2  432.16   10.90
   3  -5   2  413.36   10.70
   3  -5   2  412.96   10.90
   3  -5   2  416.86   10.90
   3  -5   2  415.86   11.20
   3  -5   2  412.76   10.80
   3  -5   2  416.66   10.90
   3  -5   2  422.66   11.20
   3  -5   2  421.16   10.60
   4  -5   2    1.70    1.20
   4  -5   2   -0.20    0.90
   4  -5   2    1.70    1.10
   4  -5   2    1.50    1.10
   4  -5   2    1.00    1.00
   4  -5   2    1.40    1.10
   4  -5   2   -0.60    0.90
   4  -5   2    0.30    1.10
   5  -5   2  242.48    7.10
   5  -5   2  239.88    7.50
   5  -5   2  237.98    6.90
   5  -5   2  241.78    7.30
   5  -5   2  229.08    7.00
   5  -5   2  239.48    7.40
   5  -5   2  238.38    7.40
   5  -5   2  237.28    7.00
   5  -5   2  227.68    7.10
   6  -5   2   10.50    1.50
   6  -5   2    8.80    1.30
   6  -5   2   10.50    1.40
   6  -5   2    9.20    1.40
   6  -5   2   10.80    1.50
   6  -5   2    9.60    1.40
   6  -5   2    9.00    1.30
   9   4  -2   15.10    1.50
   9   4  -2   12.40    1.20
   9   4  -2   15.10    1.40
   9   4  -2   15.50    1.30
   9   4  -2   13.30    1.30
   9   4  -2   14.80    1.20
   9   4  -2   15.40    1.30
   9   4  -2   14.70    1.30
  -9  -4   2   14.70    1.20
   8   4  -2   17.80    1.80
   8   4  -2   19.00    1.90
   8   4  -2   20.20    2.10
   8   4  -2   25.30    2.40
   8   4  -2   19.20    2.00
   8   4  -2   19.80    2.00
   8   4  -2   16.60    1.80
   8   4  -2   19.00    1.80
   8   4  -2   18.40    1.80
  -8  -4   2   18.40    1.70
   7   4  -2  187.38    6.30
   7   4  -2  202.18    6.80
   7   4  -2  201.58    6.70
   7   4  -2  194.68    6.20
   7   4  -2  199.08    6.50
   7   4  -2  192.48    6.10
   7   4  -2  198.68    6.40
   7   4  -2  206.58    6.20
   7   4  -2  194.18    6.80
   7   4  -2  191.18    6.50
  -7  -4   2  198.98    6.30
   6   4  -2   72.39    3.80
   6   4  -2   75.19    3.60
   6   4  -2   68.49    3.40
   6   4  -2   71.19    3.40
   6   4  -2   71.79    3.50
   6   4  -2   68.99    3.40
   6   4  -2   71.99    3.80
   6   4  -2   69.19    3.50
   6   4  -2   72.59    3.40
   6   4  -2   75.19    3.60
   6   4  -2   79.69    3.90
   5   4  -2  191.98    7.00
   5   4  -2  188.88    6.50
   5   4  -2  168.98    6.60
   5   4  -2  193.58    7.20
   5   4  -2  183.08    7.00
  -5  -4   2  184.28    7.10
  -5  -4   2  178.68    6.20
  -5  -4   2  187.98    5.90
  -5  -4   2  186.38    6.60
   4   4  -2   38.30    2.50
   4   4  -2   35.80    2.50
   4   4  -2   35.30    2.60
   4   4  -2   39.40    2.60
   4   4  -2   30.90    2.40
  -4  -4   2   32.60    2.40
  -4  -4   2   36.40    2.20
  -4  -4   2   36.80    2.10
  -4  -4   2   36.40    2.40
  -4  -4   2   30.90    2.20
   3   4  -2  570.24   14.00
   3   4  -2  540.25   13.70
   3   4  -2  558.54   15.40
   3   4  -2  548.45   14.80
   3   4  -2  558.14   14.60
  -3  -4   2  547.75   15.40
  -3  -4   2  538.15   13.80
  -3  -4   2  564.84   13.90
  -3  -4   2  560.44   14.30
  -3  -4   2  587.64   13.10
   2   4  -2  437.26   11.40
   2   4  -2  419.86   11.10
   2   4  -2  449.36   10.70
   2   4  -2  437.46    9.80
   2   4  -2  422.46   11.40
   2   4  -2  431.16   11.40
   2   4  -2  434.76   11.10
   2   4  -2  459.15   12.30
  -2  -4   2  442.26   11.20
  -2  -4   2  442.46   11.20
  -2  -4   2  438.16   10.40
  -2  -4   2  442.06   11.00
  -2  -4   2  451.85   12.30
  -2  -4   2  439.66   11.10
   1   4  -2  164.28    4.50
   1   4  -2  159.28    5.00
   1   4  -2  165.78    5.40
   1   4  -2  168.58    4.80
   1   4  -2  165.58    5.30
   1   4  -2  165.58    5.00
  -1  -4   2  172.58    5.60
  -1  -4   2  171.18    5.00
  -1  -4   2  175.98    5.00
  -1  -4   2  167.78    5.10
  -1  -4   2  169.98    4.90
  -1  -4   2  172.68    4.70
   0   4  -2  676.63   16.10
   0   4  -2  638.94   17.30
   0   4  -2  677.23   14.70
   0   4  -2  654.53   17.50
   0   4  -2  657.93   16.50
   0  -4   2  677.53   16.80
   0  -4   2  658.93   15.90
   0  -4   2  648.14   16.20
   0  -4   2  656.13   16.10
   0  -4   2  661.73   17.80
   0  -4   2  664.43   15.00
  -1   4  -2  416.16   12.00
  -1   4  -2  413.66   10.80
  -1   4  -2  427.36   10.00
  -1   4  -2  426.06   11.30
   1  -4   2  415.76   11.00
   1  -4   2  427.96   11.10
   1  -4   2  408.56   11.00
   1  -4   2  430.36   10.30
   1  -4   2  435.46   11.60
   1  -4   2  409.26   12.20
  -2   4  -2   87.89    3.20
  -2   4  -2   80.19    3.70
  -2   4  -2   93.09    3.70
  -2   4  -2   86.49    3.90
  -2   4  -2   75.69    3.10
   2  -4   2   80.09    4.00
   2  -4   2   78.89    3.30
   2  -4   2   84.99    3.70
   2  -4   2   83.99    3.60
   2  -4   2   84.59    3.60
  -3   4  -2   35.60    2.40
  -3   4  -2   41.50    3.10
  -3   4  -2   36.50    2.60
  -3   4  -2   37.50    3.00
   3  -4   2   31.40    2.60
   3  -4   2   34.80    2.70
   3  -4   2   32.10    3.00
   3  -4   2   31.40    2.70
   3  -4   2   37.00    2.60
   4  -4   2 1021.00   22.90
   4  -4   2 1048.80   23.70
   4  -4   2 1034.50   23.20
   4  -4   2 1037.70   22.60
   4  -4   2 1041.10   23.20
   4  -4   2 1025.40   23.40
   4  -4   2 1061.49   23.90
   4  -4   2 1018.30   23.00
   4  -4   2 1033.10   23.10
   5  -4   2   42.50    3.00
   5  -4   2   40.30    3.20
   5  -4   2   42.90    3.20
   5  -4   2   40.80    3.00
   5  -4   2   46.30    3.10
   5  -4   2   39.70    3.20
   5  -4   2   42.20    3.20
   5  -4   2   41.90    3.20
   6  -4   2   81.99    3.70
   6  -4   2   83.19    3.70
   6  -4   2   85.59    3.80
   6  -4   2   72.99    3.30
   6  -4   2   82.79    3.40
   6  -4   2   81.49    3.70
   6  -4   2   78.89    3.50
   6  -4   2   82.09    3.60
   7  -4   2   92.89    3.30
   7  -4   2   90.39    3.30
   7  -4   2   94.49    3.20
   7  -4   2   97.19    3.30
   9   3  -2  136.89    4.10
   9   3  -2  141.79    4.00
   9   3  -2  140.79    4.30
   9   3  -2  133.59    3.90
   9   3  -2  142.39    4.40
   9   3  -2  138.69    3.90
   9   3  -2  138.09    4.10
   8   3  -2   13.90    1.80
   8   3  -2   16.80    1.90
   8   3  -2   14.70    1.70
   8   3  -2   16.80    1.80
   8   3  -2   15.60    1.90
   8   3  -2   16.60    1.90
   8   3  -2   16.20    1.70
   8   3  -2   17.10    1.80
   8   3  -2   12.40    1.60
   7   3  -2   17.50    2.00
   7   3  -2   18.10    2.10
   7   3  -2   16.30    2.00
   7   3  -2   15.60    1.90
   7   3  -2   15.50    2.10
   7   3  -2   17.60    2.30
   7   3  -2   18.30    2.10
   7   3  -2   17.30    2.10
   7   3  -2   17.80    2.00
   7   3  -2   21.80    2.20
   6   3  -2   91.39    4.20
   6   3  -2   85.09    4.00
   6   3  -2   82.09    3.80
   6   3  -2   88.29    4.20
   6   3  -2   90.29    4.00
   6   3  -2   87.59    3.70
   6   3  -2   88.49    4.10
   6   3  -2   92.49    3.90
   6   3  -2   92.39    3.90
   6   3  -2   92.19    4.00
   6   3  -2   91.59    4.00
   5   3  -2  267.67    9.10
   5   3  -2  258.47    8.80
   5   3  -2  267.47    8.90
   5   3  -2  259.67    8.50
   5   3  -2  262.37    8.20
  -5  -3   2  253.97    8.40
  -5  -3   2  261.97    7.50
  -5  -3   2  263.07    7.80
  -5  -3   2  264.77    8.10
  -5  -3   2  248.28    8.90
   4   3  -2   78.69    3.60
   4   3  -2   75.99    3.60
   4   3  -2   71.89    3.40
   4   3  -2   78.19    3.30
   4   3  -2   78.09    3.60
  -4  -3   2   73.79    3.20
  -4  -3   2   80.59    3.10
  -4  -3   2   73.79    3.10
  -4  -3   2   72.19    3.30
  -4  -3   2   72.49    3.60
   3   3  -2 1492.25   39.00
   3   3  -2 1516.05   35.50
   3   3  -2 1555.24   35.30
   3   3  -2 1566.14   38.10
   3   3  -2 1566.94   37.10
   3   3  -2 1552.94   39.20
  -3  -3   2 1531.35   36.60
  -3  -3   2 1590.24   33.20
  -3  -3   2 1577.74   35.20
  -3  -3   2 1553.94   39.30
  -3  -3   2 1503.05   35.50
   2   3  -2 5338.57  124.39
   2   3  -2 5453.35  125.69
   2   3  -2 5548.74  128.89
   2   3  -2 5310.37  119.39
   2   3  -2 5320.87  109.99
   2   3  -2 5545.05  121.79
   2   3  -2 5541.15  133.19
  -2  -3   2 5425.76  124.29
  -2  -3   2 5317.47  130.99
  -2  -3   2 5511.85  126.19
   1   3  -2  693.03   17.10
   1   3  -2  691.93   16.00
   1   3  -2  719.23   18.20
   1   3  -2  712.03   15.00
   1   3  -2  695.03   17.00
   1   3  -2  695.33   17.00
   1   3  -2  713.13   16.70
  -1  -3   2  660.63   17.50
  -1  -3   2  698.43   15.40
  -1  -3   2  690.03   17.80
  -1  -3   2  720.43   16.80
  -1  -3   2  725.03   16.40
  -1  -3   2  723.03   18.30
  -1  -3   2  711.93   16.60
  -1  -3   2  719.03   17.30
   0   3  -2   52.79    2.20
   0   3  -2   51.79    1.80
   0   3  -2   53.09    2.10
   0   3  -2   52.69    2.30
   0   3  -2   50.79    2.30
   0  -3   2   52.39    2.20
   0  -3   2   48.50    2.00
   0  -3   2   53.89    2.30
   0  -3   2   54.89    2.40
   0  -3   2   53.59    2.00
   0  -3   2   53.79    2.40
   0  -3   2   55.79    2.20
  -1   3  -2 1983.20   49.40
  -1   3  -2 2018.50   41.40
  -1   3  -2 1989.20   45.60
  -1   3  -2 2062.69   46.80
  -1   3  -2 1984.40   49.40
   1  -3   2 2025.80   45.50
   1  -3   2 1986.50   42.30
   1  -3   2 1938.71   49.99
   1  -3   2 1962.80   44.80
   1  -3   2 1931.21   46.40
   1  -3   2 2043.60   47.50
  -2   3  -2 1236.08   26.60
  -2   3  -2 1269.97   31.90
  -2   3  -2 1251.27   29.00
  -2   3  -2 1258.77   30.00
   2  -3   2 1257.77   27.40
   2  -3   2 1215.38   32.30
   2  -3   2 1256.37   30.60
   2  -3   2 1253.17   29.40
   2  -3   2 1251.57   30.00
   2  -3   2 1221.18   29.10
  -3   3  -2  170.58    6.00
  -3   3  -2  165.18    5.40
  -3   3  -2  165.28    4.90
  -3   3  -2  180.98    6.10
   3  -3   2  159.98    5.30
   3  -3   2  163.88    5.80
   3  -3   2  161.88    6.30
   3  -3   2  163.38    5.70
   3  -3   2  167.88    5.70
  -4   3  -2  115.99    5.00
  -4   3  -2  119.99    5.10
  -4   3  -2  123.79    5.00
   4  -3   2  109.19    4.80
   4  -3   2  111.79    5.00
   4  -3   2  119.99    5.50
   4  -3   2  114.09    4.50
   5  -3   2   66.99    3.90
   5  -3   2   67.29    3.50
   5  -3   2   59.49    3.10
   5  -3   2   67.79    4.00
   5  -3   2   59.19    3.20
   5  -3   2   62.49    3.30
   5  -3   2   64.99    3.90
   5  -3   2   61.59    4.00
   6  -3   2   73.59    3.70
   6  -3   2   76.59    3.70
   6  -3   2   79.69    3.80
   6  -3   2   76.59    3.50
   6  -3   2   73.79    3.70
   6  -3   2   74.49    3.40
   6  -3   2   69.19    3.70
   7  -3   2    2.50    1.00
   7  -3   2   -0.20    0.90
   7  -3   2    0.00    0.80
   7  -3   2   -0.10    0.80
   7  -3   2    1.20    0.90
   7  -3   2    0.80    0.80
   9   2  -2    3.70    0.80
   9   2  -2    2.00    0.70
   9   2  -2    3.90    0.80
   9   2  -2    4.00    0.90
   9   2  -2    2.10    0.70
   9   2  -2    2.30    0.80
   9   2  -2    4.00    0.80
   9   2  -2    3.00    0.80
   8   2  -2    2.90    1.10
   8   2  -2    1.80    1.00
   8   2  -2    0.10    0.90
   8   2  -2    1.40    0.90
   8   2  -2    2.20    1.00
   8   2  -2    1.30    0.90
   8   2  -2    2.00    0.90
   8   2  -2    1.90    0.90
   8   2  -2    1.40    0.90
   7   2  -2   -0.40    0.90
   7   2  -2   -0.10    0.90
   7   2  -2   -0.50    0.90
   7   2  -2    0.00    0.90
   7   2  -2    0.70    1.10
   7   2  -2    1.70    1.10
   7   2  -2    0.90    1.00
   7   2  -2    0.30    1.00
   7   2  -2    1.40    1.00
   7   2  -2    1.10    1.10
   6   2  -2  548.55   13.70
   6   2  -2  545.85   13.20
   6   2  -2  558.94   13.50
   6   2  -2  543.95   13.80
   6   2  -2  533.65   12.60
   6   2  -2  548.55   14.30
   6   2  -2  525.75   13.70
   6   2  -2  547.15   13.30
   6   2  -2  551.74   13.60
   6   2  -2  546.35   12.90
   5   2  -2  274.77    9.00
   5   2  -2  252.07    8.20
   5   2  -2  283.07    8.80
   5   2  -2  285.97    9.50
  -5  -2   2  264.17    8.20
  -5  -2   2  275.07    8.10
  -5  -2   2  269.07    7.70
  -5  -2   2  260.87    9.20
   4   2  -2 3501.25   87.39
   4   2  -2 3523.85   78.89
   4   2  -2 3608.94   85.29
   4   2  -2 3506.55   82.09
   4   2  -2 3500.15   87.89
   4   2  -2 3516.05   82.89
  -4  -2   2 3499.15   87.89
  -4  -2   2 3473.05   79.49
  -4  -2   2 3553.04   74.19
  -4  -2   2 3550.14   78.69
   3   2  -2  933.31   24.90
   3   2  -2  938.21   22.20
   3   2  -2  978.30   24.80
   3   2  -2  984.80   23.60
   3   2  -2  946.11   23.30
   3   2  -2  952.20   24.20
   3   2  -2  964.60   22.40
  -3  -2   2  964.60   22.40
  -3  -2   2  971.80   25.00
  -3  -2   2  938.51   23.10
  -3  -2   2  991.70   21.10
  -3  -2   2  969.00   22.50
   2   2  -2  331.27    8.70
   2   2  -2  333.77    8.50
   2   2  -2  335.87    9.00
   2   2  -2  331.97    8.10
   2   2  -2  313.87    7.80
   2   2  -2  322.87    8.90
   2   2  -2  327.97    8.00
   2   2  -2  313.97    6.90
  -2  -2   2  329.77    9.00
  -2  -2   2  315.37    8.30
  -2  -2   2  318.77    8.30
  -2  -2   2  327.67    7.60
  -2  -2   2  328.87    8.10
  -2  -2   2  322.67    8.30
  -2  -2   2  318.37    8.10
   1   2  -2    8.50    1.00
   1   2  -2    8.00    0.70
   1   2  -2    7.30    0.80
   1   2  -2    8.40    0.80
   1   2  -2    7.60    0.60
   1   2  -2    8.20    0.80
   1   2  -2    8.50    0.80
   1   2  -2   10.40    0.90
  -1  -2   2    8.00    0.80
  -1  -2   2    7.30    0.80
  -1  -2   2    9.40    0.70
  -1  -2   2    8.70    0.80
  -1  -2   2    8.50    0.80
  -1  -2   2    9.70    1.00
  -1  -2   2    8.90    0.80
   0   2  -2 2398.96   60.09
   0   2  -2 2607.64   63.89
   0   2  -2 2713.43   53.19
   0   2  -2 2651.03   58.59
   0   2  -2 2679.43   60.09
   0   2  -2 2546.45   56.99
   0  -2   2 2582.04   57.39
   0  -2   2 2561.14   63.89
   0  -2   2 2617.34   60.89
   0  -2   2 2613.64   63.29
   0  -2   2 2572.84   59.49
   0  -2   2 2622.44   54.09
   0  -2   2 2635.04   58.29
  -1   2  -2  106.79    3.40
  -1   2  -2  111.79    3.60
  -1   2  -2  106.89    3.00
  -1   2  -2  111.19    3.50
  -1   2  -2  111.79    3.20
   1  -2   2  104.49    3.20
   1  -2   2  109.69    3.20
   1  -2   2  105.79    3.70
   1  -2   2  115.59    3.40
   1  -2   2  113.99    3.60
   1  -2   2  105.49    3.40
   1  -2   2  112.59    3.80
   1  -2   2  106.99    3.30
  -2   2  -2 1464.15   35.10
  -2   2  -2 1490.55   36.90
  -2   2  -2 1495.35   34.10
  -2   2  -2 1499.25   37.20
  -2   2  -2 1486.25   31.10
   2  -2   2 1493.75   34.20
   2  -2   2 1482.25   37.70
   2  -2   2 1499.75   31.90
   2  -2   2 1436.26   35.60
   2  -2   2 1479.75   35.10
   2  -2   2 1476.15   37.10
   2  -2   2 1488.05   33.80
   2  -2   2 1501.25   35.70
  -3   2  -2   76.29    3.30
  -3   2  -2   74.99    3.00
  -3   2  -2   75.09    3.30
  -3   2  -2   71.09    2.60
   3  -2   2   72.79    3.20
   3  -2   2   73.39    3.10
   3  -2   2   75.59    3.20
   3  -2   2   68.29    2.90
   3  -2   2   72.79    3.30
   3  -2   2   70.79    3.50
  -4   2  -2    4.20    1.10
  -4   2  -2    4.10    1.10
   4  -2   2    3.40    1.20
   4  -2   2    2.80    0.90
   4  -2   2    4.60    1.10
   4  -2   2    3.80    1.20
   5  -2   2    2.50    1.20
   5  -2   2    4.30    1.30
   5  -2   2    4.80    1.30
   5  -2   2    2.10    1.30
   5  -2   2    4.90    1.30
   5  -2   2    4.90    1.30
   5  -2   2    3.80    1.30
   5  -2   2    4.60    1.30
   6  -2   2   41.10    3.10
   6  -2   2   44.50    3.20
   6  -2   2   35.70    3.00
   6  -2   2   39.90    3.00
   6  -2   2   37.60    3.00
   6  -2   2   42.40    3.10
   6  -2   2   42.20    3.20
   7  -2   2   -0.60    0.90
   7  -2   2    0.90    1.00
   7  -2   2    0.00    0.80
   7  -2   2   -0.60    0.90
   7  -2   2    0.00    0.90
   7  -2   2   -0.10    0.90
   7  -2   2   -0.10    0.90
   8  -2   2   96.89    3.30
   8  -2   2  101.19    3.20
   8  -2   2   97.29    3.20
   9   1  -2   11.30    1.10
   9   1  -2   12.00    1.10
   9   1  -2   10.30    1.10
   9   1  -2   10.40    1.10
   9   1  -2   12.70    1.20
   9   1  -2   10.00    1.10
   9   1  -2    9.20    1.00
   8   1  -2    4.50    1.20
   8   1  -2    4.80    1.20
   8   1  -2    5.40    1.30
   8   1  -2    5.50    1.30
   8   1  -2    5.50    1.20
   8   1  -2    5.30    1.10
   8   1  -2    5.60    1.20
   8   1  -2    6.60    1.30
   8   1  -2    5.50    1.20
   7   1  -2  163.68    5.90
   7   1  -2  155.18    5.60
   7   1  -2  162.28    5.70
   7   1  -2  161.08    5.40
   7   1  -2  168.98    6.30
   7   1  -2  165.38    5.90
   7   1  -2  163.98    5.90
   7   1  -2  160.88    5.60
   7   1  -2  150.88    5.60
   6   1  -2    1.30    1.00
   6   1  -2    2.10    1.10
   6   1  -2   -0.20    0.90
   6   1  -2    0.90    1.00
   6   1  -2   -0.20    1.00
   6   1  -2   -1.20    0.80
   6   1  -2    1.80    1.00
   6   1  -2    0.70    1.00
   6   1  -2    0.20    1.00
   6   1  -2    0.30    1.00
   5   1  -2    3.10    1.10
   5   1  -2    7.20    1.50
   5   1  -2    2.80    1.10
   5   1  -2    5.00    1.30
   5   1  -2    5.20    1.40
  -5  -1   2    5.30    1.10
  -5  -1   2    4.70    1.20
  -5  -1   2    2.40    1.10
  -5  -1   2    4.10    1.10
   4   1  -2  403.86   11.00
   4   1  -2  414.66   11.40
   4   1  -2  404.06   11.90
   4   1  -2  429.36   11.60
   4   1  -2  435.86   12.50
  -4  -1   2  413.36   10.90
  -4  -1   2  415.76   11.00
  -4  -1   2  416.96   10.30
  -4  -1   2  402.56   12.30
  -4  -1   2  417.46   11.00
   3   1  -2 2554.64   63.89
   3   1  -2 2581.04   60.19
   3   1  -2 2609.44   61.89
   3   1  -2 2488.35   63.39
   3   1  -2 2476.55   59.69
   3   1  -2 2570.74   57.29
  -3  -1   2 2608.84   57.29
  -3  -1   2 2596.34   57.89
  -3  -1   2 2588.44   63.99
  -3  -1   2 2518.25   60.19
  -3  -1   2 2613.34   53.99
   2   1  -2  897.71   22.30
   2   1  -2  879.81   20.50
   2   1  -2  901.01   20.70
   2   1  -2  917.21   21.50
   2   1  -2  918.11   23.00
   2   1  -2  911.51   21.70
   2   1  -2  909.71   22.80
  -2  -1   2  893.31   21.60
  -2  -1   2  939.51   19.50
  -2  -1   2  901.41   20.90
  -2  -1   2  912.01   23.00
  -2  -1   2  874.51   22.20
  -2  -1   2  903.31   20.60
   1   1  -2  213.98    5.60
   1   1  -2  208.48    5.20
   1   1  -2  210.58    5.30
   1   1  -2  218.18    5.30
   1   1  -2  216.78    5.90
   1   1  -2  210.78    5.60
   1   1  -2  214.58    5.70
  -1  -1   2  216.08    5.80
  -1  -1   2  218.28    5.30
  -1  -1   2  214.38    5.40
  -1  -1   2  216.88    5.20
  -1  -1   2  213.98    4.70
  -1  -1   2  216.28    4.90
  -1  -1   2  207.38    5.50
  -1  -1   2  207.18    5.70
   0   1  -2 1495.45   34.90
   0   1  -2 1475.25   35.60
   0   1  -2 1490.05   33.10
   0   1  -2 1536.05   37.10
   0   1  -2 1502.55   34.00
   0  -1   2 1454.15   33.10
   0  -1   2 1460.05   33.70
   0  -1   2 1535.55   36.70
   0  -1   2 1508.85   31.20
   0  -1   2 1475.55   36.90
   0  -1   2 1530.55   30.80
   0  -1   2 1525.85   35.30
   0  -1   2 1515.85   34.80
  -1   1  -2 5422.76  132.99
  -1   1  -2 5460.55  121.79
  -1   1  -2 5324.17  125.39
   1  -1   2 5512.95  131.59
   1  -1   2 5450.96  124.19
   1  -1   2 5524.65  110.39
   1  -1   2 5340.67  132.59
   1  -1   2 5530.55  124.79
  -2   1  -2 5374.86  111.39
  -2   1  -2 5487.15  122.79
  -2   1  -2 5353.46  125.89
   2  -1   2 5511.65  127.69
   2  -1   2 5511.25  113.59
   2  -1   2 5377.16  126.49
   2  -1   2 5563.04  134.49
   2  -1   2 5528.25  125.59
   2  -1   2 5543.45  120.49
   2  -1   2 5473.05  129.89
   2  -1   2 5593.34  132.79
   2  -1   2 5436.76  120.29
   2  -1   2 5479.35  122.29
   2  -1   2 5564.24  134.09
  -3   1  -2  291.97    7.50
  -3   1  -2  288.67    6.90
  -3   1  -2  292.67    7.80
  -3   1  -2  286.67    8.40
  -3   1  -2  289.67    8.20
   3  -1   2  293.37    8.20
   3  -1   2  289.67    8.90
   3  -1   2  301.57    8.00
   3  -1   2  278.67    8.20
   3  -1   2  289.77    7.80
   3  -1   2  289.17    7.50
   3  -1   2  281.17    7.90
   3  -1   2  296.37    8.70
   3  -1   2  294.37    7.40
  -4   1  -2 4739.93  103.79
  -4   1  -2 4641.24  108.19
   4  -1   2 4470.55  114.29
   4  -1   2 4563.94  102.49
   4  -1   2 4541.65  106.99
   4  -1   2 4656.73  114.09
   4  -1   2 4580.14  110.19
  -5   1  -2  101.59    4.60
  -5   1  -2  102.29    4.40
  -5   1  -2  105.49    3.60
  -5   1  -2  106.29    3.10
  -5   1  -2  110.49    3.80
  -5   1  -2  103.29    4.30
  -5   1  -2  102.89    3.00
  -5   1  -2  105.69    3.60
   5  -1   2   99.99    5.00
   5  -1   2  102.29    5.10
   5  -1   2   99.39    4.70
   6  -1   2 1173.18   24.70
   6  -1   2 1167.58   25.70
   6  -1   2 1155.18   26.00
   6  -1   2 1192.98   26.00
   6  -1   2 1190.98   25.80
   6  -1   2 1183.88   26.70
   6  -1   2 1179.18   26.40
   6  -1   2 1155.48   25.60
   7  -1   2   33.70    2.70
   7  -1   2   27.10    2.30
   7  -1   2   30.80    2.50
   7  -1   2   28.40    2.50
   7  -1   2   24.30    2.30
   7  -1   2   31.00    2.60
   7  -1   2   30.00    2.50
   8  -1   2   27.50    1.90
   8  -1   2   23.60    1.90
   8  -1   2   24.70    1.90
   8  -1   2   24.60    1.90
   8  -1   2   26.30    2.00
   8  -1   2   23.80    1.90
   8   0  -2    2.10    0.90
   8   0  -2    1.30    0.90
   8   0  -2    2.20    0.90
   8   0  -2    2.30    1.00
   8   0  -2    1.80    0.90
   8   0  -2    3.30    1.00
   8   0  -2    2.30    1.00
   8   0  -2    1.30    0.80
   7   0  -2  167.78    6.00
   7   0  -2  173.18    5.90
   7   0  -2  169.38    6.00
   7   0  -2  171.08    6.40
   7   0  -2  154.28    5.30
   7   0  -2  170.78    5.80
   7   0  -2  172.28    5.90
   7   0  -2  165.28    5.60
   7   0  -2  169.28    5.90
   7   0  -2  177.68    6.10
   6   0  -2   22.80    2.40
   6   0  -2   22.50    2.50
   6   0  -2   23.50    2.40
   6   0  -2   26.90    2.50
   6   0  -2   22.50    2.30
   6   0  -2   29.50    2.60
   6   0  -2   22.90    2.40
   6   0  -2   21.40    2.30
   6   0  -2   19.50    2.10
   6   0  -2   25.70    2.30
   5   0  -2    2.80    1.00
   5   0  -2    2.90    1.20
   5   0  -2    2.00    1.10
   5   0  -2    0.80    1.00
  -5   0   2    1.50    0.90
  -5   0   2    2.40    0.90
  -5   0   2    2.40    1.10
  -5   0   2    1.40    0.80
   4   0  -2  327.47    9.80
   4   0  -2  326.67    9.00
   4   0  -2  332.17    9.20
   4   0  -2  331.37   10.30
   4   0  -2  326.07    9.60
  -4   0   2  315.27    9.10
  -4   0   2  320.27    8.60
  -4   0   2  335.87    9.10
  -4   0   2  320.97    9.10
   3   0  -2 2106.89   52.39
   3   0  -2 2073.39   46.90
   3   0  -2 2048.10   49.10
   3   0  -2 2195.18   52.49
   3   0  -2 2092.39   49.00
   3   0  -2 2023.60   51.49
   3   0  -2 2079.29   50.69
  -3   0   2 2160.68   47.50
  -3   0   2 2079.29   44.20
  -3   0   2 2023.00   49.30
  -3   0   2 2052.49   50.89
  -3   0   2 2103.89   47.00
   2   0  -2  237.08    6.10
   2   0  -2  232.78    6.60
   2   0  -2  221.38    6.30
   2   0  -2  225.88    6.10
   2   0  -2  218.08    6.50
   2   0  -2  223.58    5.80
   2   0  -2  222.28    6.00
  -2   0   2  219.58    6.00
  -2   0   2  234.78    5.90
  -2   0   2  221.88    6.00
  -2   0   2  233.48    5.90
  -2   0   2  212.68    4.80
  -2   0   2  224.18    5.50
   1   0  -2 1375.66   39.80
   1   0  -2 1654.13   37.30
   1   0  -2 1586.24   39.80
   1   0  -2 1648.34   38.70
   1   0  -2 1626.44   39.80
   1   0  -2 1768.82   37.70
   1   0  -2 1617.54   36.20
   1   0  -2 1654.73   35.90
  -1   0   2 1633.84   33.70
  -1   0   2 1572.04   39.30
  -1   0   2 1602.44   32.90
  -1   0   2 1635.54   37.90
  -1   0   2 1625.34   36.30
  -1   0   2 1597.34   37.20
  -1   0   2 1643.94   35.80
   0   0  -2 2785.92   67.19
   0   0  -2 2790.72   62.19
   0   0  -2 2853.11   69.29
   0   0  -2 2926.71   65.49
   0   0   2 2834.92   63.39
   0   0   2 2801.02   64.99
   0   0   2 2894.31   57.49
   0   0   2 2801.72   68.49
   1   0   2    8.00    0.70
   1   0   2    6.80    0.80
   1   0   2    4.70    0.70
   1   0   2    8.30    0.70
   1   0   2    5.60    0.60
   1   0   2    8.10    0.70
   1   0   2    8.30    0.80
   1   0   2    7.50    0.70
   1   0   2    8.60    0.70
   1   0   2    7.70    0.70
   1   0   2    7.90    0.60
   1   0   2    7.70    0.60
   1   0   2    7.60    0.70
   1   0   2    7.40    0.60
   1   0   2    7.80    0.70
  -3   0  -2 2373.36   47.90
  -3   0  -2 2324.57   54.99
  -3   0  -2 2310.47   56.99
  -3   0  -2 2258.47   52.79
   3   0   2 2397.16   49.20
   3   0   2 2319.47   56.29
   3   0   2 2366.86   58.29
   3   0   2 2299.47   52.79
   3   0   2 2300.47   52.09
   3   0   2 2308.97   57.79
   3   0   2 2384.26   52.19
   3   0   2 2320.07   54.79
   3   0   2 2312.07   58.19
   3   0   2 2378.06   54.69
  -4   0  -2  600.94   15.40
  -4   0  -2  607.64   11.70
  -4   0  -2  600.44   10.00
  -4   0  -2  590.94   14.90
  -4   0  -2  599.74   12.20
  -4   0  -2  608.94   14.10
  -4   0  -2  605.94   11.80
  -4   0  -2  594.44   10.00
  -4   0  -2  607.94   15.00
   4   0   2  582.94   16.00
   4   0   2  589.54   16.80
   4   0   2  579.44   16.70
   4   0   2  585.54   15.40
   4   0   2  590.04   14.80
   4   0   2  576.74   15.70
  -5   0  -2    7.00    1.30
  -5   0  -2    8.10    1.40
  -5   0  -2    7.70    1.60
  -5   0  -2    6.80    1.30
   5   0   2    6.50    1.40
   5   0   2    6.40    1.40
   5   0   2    7.10    1.50
   6   0   2  439.16   11.10
   6   0   2  434.06   11.00
   6   0   2  425.06   11.30
   6   0   2  419.96   11.20
   6   0   2  419.16   11.10
   6   0   2  430.76   11.30
   6   0   2  412.46   11.60
   6   0   2  433.76   10.70
   7   0   2  457.25   11.80
   7   0   2  451.35   11.50
   7   0   2  460.65   11.20
   7   0   2  449.16   12.10
   7   0   2  468.45   11.90
   7   0   2  432.76   11.70
   7   0   2  431.16   11.40
   7   0   2  460.45   11.60
   8   0   2   57.89    2.90
   8   0   2   59.49    2.80
   8   0   2   60.79    2.80
   8   0   2   61.09    2.90
   8   0   2   62.49    2.80
   8   0   2   58.79    2.80
   8  -1  -2    6.70    1.20
   8  -1  -2    5.50    1.00
   8  -1  -2    6.10    1.10
   8  -1  -2    4.80    1.10
   8  -1  -2    5.30    1.10
   8  -1  -2    5.60    1.20
   8  -1  -2    4.00    1.10
   8  -1  -2    5.20    1.10
   8  -1  -2    5.70    1.20
   7  -1  -2  295.27    9.00
   7  -1  -2  300.57    8.30
   7  -1  -2  290.37    8.60
   7  -1  -2  301.27    8.50
   7  -1  -2  300.97    8.80
   7  -1  -2  297.77    8.40
   7  -1  -2  285.07    8.20
   7  -1  -2  296.37    8.50
   7  -1  -2  284.27    8.50
   6  -1  -2    1.60    1.20
   6  -1  -2    1.00    1.10
   6  -1  -2    0.90    1.00
   6  -1  -2    2.70    1.20
   6  -1  -2    1.60    1.20
   6  -1  -2    0.50    1.00
   6  -1  -2    1.20    1.00
   6  -1  -2    4.70    1.30
   6  -1  -2    2.20    1.10
   5  -1  -2  205.08    8.10
   5  -1  -2  216.58    7.70
   5  -1  -2  206.08    7.60
  -5   1   2  206.68    6.70
  -5   1   2  214.48    7.10
  -5   1   2  202.68    7.10
  -5   1   2  199.28    6.90
   4  -1  -2  605.34   16.60
   4  -1  -2  591.34   17.40
   4  -1  -2  618.04   16.40
   4  -1  -2  614.94   15.30
   4  -1  -2  610.14   17.30
  -4   1   2  608.24   16.00
  -4   1   2  617.04   12.70
  -4   1   2  600.64   12.20
  -4   1   2  612.44   10.50
  -4   1   2  603.94   15.60
  -4   1   2  593.64   14.60
  -4   1   2  636.94   15.70
  -4   1   2  605.24   12.30
  -4   1   2  600.44   10.50
   3  -1  -2  204.18    6.40
   3  -1  -2  208.78    6.00
   3  -1  -2  210.58    6.90
   3  -1  -2  209.58    5.90
   3  -1  -2  210.08    6.50
   3  -1  -2  208.68    6.80
   3  -1  -2  202.28    5.90
  -3   1   2  211.48    6.10
  -3   1   2  202.08    4.80
  -3   1   2  207.88    4.70
  -3   1   2  207.48    4.10
  -3   1   2  208.88    6.10
  -3   1   2  202.98    4.00
  -3   1   2  202.98    4.90
  -3   1   2  214.18    5.80
  -3   1   2  207.48    6.20
   2  -1  -2   84.49    3.20
   2  -1  -2   89.79    3.10
   2  -1  -2   90.29    2.80
   2  -1  -2   87.79    3.10
   2  -1  -2   86.29    2.70
   2  -1  -2   85.99    2.90
   2  -1  -2   89.79    3.40
  -2   1   2   83.79    2.50
  -2   1   2   84.69    2.30
  -2   1   2   89.69    3.00
  -2   1   2   87.39    3.00
  -2   1   2   86.59    3.00
   1  -1  -2  618.94   13.20
   1  -1  -2  605.54   15.70
   1  -1  -2  608.54   15.70
   1  -1  -2  600.24   15.20
   1  -1  -2  624.14   14.70
   1  -1  -2  625.74   14.00
   1  -1  -2  617.04   14.60
   1  -1  -2  624.24   15.20
   1  -1  -2  602.44   14.00
  -1   1   2  607.94   14.30
  -1   1   2  626.04   12.90
  -1   1   2  609.24   15.40
  -1   1   2  589.64   13.90
  -1   1   2  607.54   14.90
  -1   1   2  576.84   14.40
   0  -1  -2 1103.19   23.90
   0  -1  -2 1037.80   24.20
   0  -1  -2 1094.19   26.70
   0  -1  -2 1074.49   22.50
   0  -1  -2 1057.69   26.20
   0  -1  -2 1085.59   25.50
   0  -1  -2 1083.59   25.10
   0  -1  -2 1075.29   27.00
   0   1   2 1101.69   24.30
   0   1   2 1074.99   22.40
   0   1   2 1091.29   24.60
   0   1   2 1084.39   26.90
   0   1   2 1084.29   25.30
   0   1   2 1090.69   25.50
   0   1   2 1095.49   26.60
  -1  -1  -2    4.60    0.70
  -1  -1  -2    5.30    0.80
  -1  -1  -2    4.50    0.50
  -1  -1  -2    4.80    0.60
  -1  -1  -2    2.20    0.70
   1   1   2    4.30    0.70
   1   1   2    5.50    0.60
   1   1   2    5.90    0.80
   1   1   2    6.10    0.90
   1   1   2    5.40    0.70
   1   1   2    5.20    0.50
   1   1   2    5.90    0.80
   1   1   2    4.90    0.80
   1   1   2    6.10    0.80
   1   1   2    4.40    0.70
  -2  -1  -2  275.27    6.80
  -2  -1  -2  280.47    5.60
  -2  -1  -2  275.77    5.30
  -2  -1  -2  287.97    6.90
  -2  -1  -2  277.37    5.40
  -2  -1  -2  279.27    4.60
  -2  -1  -2  275.77    6.40
  -2  -1  -2  282.07    7.80
  -2  -1  -2  274.77    4.60
   2   1   2  292.87    7.60
   2   1   2  295.57    7.90
   2   1   2  279.37    7.00
   2   1   2  291.67    7.40
   2   1   2  271.27    7.30
   2   1   2  286.57    7.80
   2   1   2  275.67    7.00
   2   1   2  288.37    7.40
   2   1   2  284.07    6.30
   2   1   2  277.87    7.10
   2   1   2  283.67    7.00
  -3  -1  -2  911.61   23.60
  -3  -1  -2  945.41   22.00
  -3  -1  -2  950.90   17.20
  -3  -1  -2  950.60   17.30
  -3  -1  -2  951.30   14.80
  -3  -1  -2  944.71   20.70
  -3  -1  -2  952.00   22.00
  -3  -1  -2  964.60   22.80
  -3  -1  -2  972.30   24.80
  -3  -1  -2  937.21   14.80
  -3  -1  -2  947.81   17.90
   3   1   2  946.71   22.20
   3   1   2  964.00   23.20
   3   1   2  926.01   19.80
   3   1   2  940.21   22.50
   3   1   2  958.10   24.40
   3   1   2  968.90   23.90
   3   1   2  973.80   22.10
   3   1   2  958.20   24.70
   3   1   2  993.00   23.20
  -4  -1  -2   39.30    2.00
  -4  -1  -2   38.20    2.50
  -4  -1  -2   41.70    2.00
  -4  -1  -2   36.10    2.10
   4   1   2   31.60    2.40
   4   1   2   36.70    2.30
   4   1   2   35.50    2.20
   4   1   2   37.10    2.20
   4   1   2   39.10    2.50
   4   1   2   42.10    2.20
  -5  -1  -2  386.66   10.60
  -5  -1  -2  398.46   12.10
  -5  -1  -2  384.06    9.90
   5   1   2  382.36   11.10
   5   1   2  370.26   10.60
   5   1   2  364.16   11.40
   5   1   2  367.56   11.30
   5   1   2  369.26   12.00
   6   1   2 1684.73   34.00
   6   1   2 1710.93   36.00
   6   1   2 1691.53   38.30
   6   1   2 1776.12   36.80
   6   1   2 1675.83   36.10
   6   1   2 1697.13   34.80
   6   1   2 1725.43   36.90
   6   1   2 1739.53   35.90
   7   1   2   37.00    2.90
   7   1   2   36.50    2.90
   7   1   2   27.50    2.50
   7   1   2   32.10    2.90
   7   1   2   38.40    2.90
   7   1   2   33.90    2.70
   7   1   2   37.00    2.90
   7   1   2   32.40    2.50
   8   1   2    0.10    0.90
   8   1   2   -0.20    0.90
   8   1   2   -0.60    0.80
   8   1   2   -0.10    0.80
   8   1   2   -0.10    0.80
   8   1   2   -0.50    0.80
   8   1   2   -0.20    0.80
   9   1   2   19.30    1.40
   9   1   2   19.80    1.50
   9   1   2   19.10    1.40
   8  -2  -2   28.00    1.80
   8  -2  -2   33.00    2.10
   8  -2  -2   30.20    2.00
   8  -2  -2   26.40    1.90
   8  -2  -2   32.30    2.10
   8  -2  -2   26.60    2.00
   8  -2  -2   28.60    2.00
   8  -2  -2   30.00    1.90
   7  -2  -2    3.50    1.20
   7  -2  -2    3.10    1.20
   7  -2  -2    4.30    1.20
   7  -2  -2    4.20    1.30
   7  -2  -2    3.90    1.10
   7  -2  -2    3.10    1.10
   7  -2  -2    2.90    1.10
   7  -2  -2    2.20    1.10
   7  -2  -2    3.70    1.30
   6  -2  -2   74.29    4.40
   6  -2  -2   67.59    4.20
   6  -2  -2   64.99    3.50
   6  -2  -2   64.79    3.60
   6  -2  -2   63.49    4.00
   6  -2  -2   69.59    3.60
   6  -2  -2   61.39    3.30
   6  -2  -2   68.89    4.10
   6  -2  -2   66.99    3.80
   6  -2  -2   71.39    4.00
   5  -2  -2  265.67    7.80
   5  -2  -2  267.57    7.80
   5  -2  -2  262.97    7.50
   5  -2  -2  272.17    7.70
   5  -2  -2  266.67    7.90
   5  -2  -2  258.37    7.80
   5  -2  -2  264.57    8.00
   5  -2  -2  258.67    7.90
   4  -2  -2  239.78    8.60
   4  -2  -2  253.17    8.70
   4  -2  -2  257.87    8.20
   4  -2  -2  251.27    8.10
  -4   2   2  236.68    6.20
  -4   2   2  239.18    6.00
  -4   2   2  240.68    7.20
  -4   2   2  240.18    5.10
  -4   2   2  254.07    7.70
  -4   2   2  259.37    7.80
  -4   2   2  228.38    5.90
  -4   2   2  250.07    5.20
   3  -2  -2 2483.75   58.49
   3  -2  -2 2485.75   60.19
   3  -2  -2 2478.85   55.49
   3  -2  -2 2482.05   55.99
   3  -2  -2 2529.35   52.69
   3  -2  -2 2480.05   62.49
   3  -2  -2 2466.65   62.49
  -3   2   2 2549.84   59.09
  -3   2   2 2526.95   56.69
  -3   2   2 2392.86   61.09
  -3   2   2 2425.06   50.99
   2  -2  -2 1352.26   30.40
   2  -2  -2 1371.06   34.40
   2  -2  -2 1414.66   32.30
   2  -2  -2 1355.56   29.00
   2  -2  -2 1348.27   34.30
   2  -2  -2 1334.77   30.80
   2  -2  -2 1343.37   33.00
   2  -2  -2 1265.97   31.50
  -2   2   2 1352.56   28.10
  -2   2   2 1327.97   31.60
  -2   2   2 1354.76   31.20
  -2   2   2 1362.06   33.80
  -2   2   2 1411.86   32.60
   1  -2  -2   46.60    1.50
   1  -2  -2   46.20    1.70
   1  -2  -2   46.10    1.70
   1  -2  -2   47.00    2.00
   1  -2  -2   46.40    1.90
   1  -2  -2   48.00    1.90
   1  -2  -2   46.90    2.10
   1  -2  -2   49.99    2.10
  -1   2   2   47.40    1.50
  -1   2   2   48.00    1.90
  -1   2   2   46.90    1.70
  -1   2   2   48.30    1.80
  -1   2   2   48.00    2.00
  -1   2   2   48.50    2.10
   0  -2  -2  908.71   22.30
   0  -2  -2  802.52   21.50
   0  -2  -2  890.61   22.20
   0  -2  -2  885.81   19.90
   0  -2  -2  890.11   18.60
   0  -2  -2  876.51   20.80
   0  -2  -2  912.51   20.90
   0   2   2  898.51   22.00
   0   2   2  909.31   20.90
   0   2   2  900.61   18.50
   0   2   2  796.82   21.00
   0   2   2  881.51   22.00
   0   2   2  907.41   20.30
  -1  -2  -2 2566.74   63.09
  -1  -2  -2 2491.55   52.99
  -1  -2  -2 2594.54   58.99
  -1  -2  -2 2541.95   62.99
   1   2   2 2578.74   63.09
   1   2   2 2504.95   59.09
   1   2   2 2585.54   56.59
   1   2   2 2604.94   52.29
   1   2   2 2559.84   59.39
   1   2   2 2628.54   61.09
   1   2   2 2645.24   62.19
   1   2   2 2499.45   59.49
   1   2   2 2569.04   57.69
  -2  -2  -2  497.85   12.10
  -2  -2  -2  490.45   10.60
  -2  -2  -2  469.15   11.10
  -2  -2  -2  480.35   11.30
  -2  -2  -2  484.15   12.80
   2   2   2  493.05   11.70
   2   2   2  497.45   13.00
   2   2   2  475.25   10.40
   2   2   2  494.55   12.90
   2   2   2  500.85   12.50
   2   2   2  488.35   12.20
   2   2   2  480.35   11.80
   2   2   2  466.35   12.10
   2   2   2  493.75   11.60
  -3  -2  -2  134.89    3.70
  -3  -2  -2  136.79    4.70
  -3  -2  -2  132.69    4.10
  -3  -2  -2  138.49    4.50
  -3  -2  -2  133.39    3.80
   3   2   2  137.89    4.60
   3   2   2  126.19    3.90
   3   2   2  139.29    4.50
   3   2   2  143.59    4.30
   3   2   2  141.69    4.90
   3   2   2  138.39    4.70
   3   2   2  140.49    4.10
  -4  -2  -2  131.29    4.00
  -4  -2  -2  126.89    4.00
  -4  -2  -2  137.99    5.10
  -4  -2  -2  136.89    4.40
  -4  -2  -2  141.99    5.00
   4   2   2  127.09    4.90
   4   2   2  130.89    4.90
   4   2   2  136.39    5.20
   4   2   2  133.69    4.20
   4   2   2  126.79    4.50
   4   2   2  125.49    4.70
  -5  -2  -2   33.80    2.90
  -5  -2  -2   36.80    2.40
  -5  -2  -2   40.70    2.40
  -5  -2  -2   39.10    3.00
   5   2   2   35.00    3.00
   5   2   2   34.20    2.80
   5   2   2   31.70    2.50
   5   2   2   34.60    2.80
   6   2   2   94.59    4.00
   6   2   2   98.39    4.10
   6   2   2   98.79    4.20
   6   2   2   89.89    4.10
   6   2   2   95.69    4.30
   6   2   2   93.39    3.80
   6   2   2   91.59    3.90
   6   2   2   83.19    3.80
   6   2   2   91.49    4.00
   7   2   2  229.78    7.20
   7   2   2  234.68    6.80
   7   2   2  240.28    7.50
   7   2   2  237.38    7.40
   7   2   2  239.28    7.80
   7   2   2  238.08    7.20
   7   2   2  230.48    7.00
   7   2   2  231.48    7.10
   8   2   2   19.10    2.10
   8   2   2   18.40    1.90
   8   2   2   19.50    1.90
   8   2   2   16.70    1.90
   8   2   2   17.70    1.90
   8   2   2   20.10    1.90
   8   2   2   18.40    1.90
   8   2   2   17.70    1.90
   9   2   2  114.59    3.70
   9   2   2  115.79    3.80
   9   2   2  117.19    3.70
   9   2   2  120.79    3.80
   9   2   2  120.39    3.70
   9   2   2  121.89    3.60
   8  -3  -2    4.60    0.80
   8  -3  -2    5.60    0.80
   8  -3  -2    6.00    0.90
   8  -3  -2    4.40    0.80
   8  -3  -2    4.20    0.80
   7  -3  -2   16.20    1.70
   7  -3  -2   15.00    1.80
   7  -3  -2   15.90    1.90
   7  -3  -2   17.30    1.80
   7  -3  -2   17.60    1.90
   7  -3  -2   19.00    1.90
   7  -3  -2   20.90    2.00
   7  -3  -2   15.60    1.80
   7  -3  -2   16.10    1.90
   6  -3  -2  834.12   18.70
   6  -3  -2  838.02   18.90
   6  -3  -2  855.71   19.50
   6  -3  -2  844.22   19.50
   6  -3  -2  849.12   19.50
   6  -3  -2  861.21   20.10
   6  -3  -2  822.32   19.80
   6  -3  -2  839.02   19.40
   6  -3  -2  829.92   19.80
   5  -3  -2  100.29    4.30
   5  -3  -2  105.99    4.70
   5  -3  -2  102.39    4.40
   5  -3  -2  103.99    4.40
   5  -3  -2   97.69    4.20
   5  -3  -2   99.39    4.40
   5  -3  -2   95.69    4.40
   5  -3  -2  103.89    4.10
   5  -3  -2   96.79    4.10
   5  -3  -2  105.29    4.30
   4  -3  -2  119.89    5.50
   4  -3  -2  119.09    4.80
   4  -3  -2  124.29    5.60
   4  -3  -2  117.99    5.20
  -4   3   2  112.99    3.20
  -4   3   2  111.99    4.50
  -4   3   2  111.99    4.70
  -4   3   2  113.39    3.90
  -4   3   2  118.29    3.80
  -4   3   2  114.79    3.80
  -4   3   2  119.19    4.90
  -4   3   2  116.29    3.20
  -4   3   2  121.89    4.80
   3  -3  -2   28.00    2.10
   3  -3  -2   31.80    2.70
   3  -3  -2   32.00    2.70
   3  -3  -2   33.30    2.40
   3  -3  -2   27.50    2.40
  -3   3   2   26.70    2.20
  -3   3   2   31.80    2.40
  -3   3   2   32.40    2.50
  -3   3   2   27.00    1.80
   2  -3  -2 1369.86   31.00
   2  -3  -2 1340.97   32.50
   2  -3  -2 1357.26   34.60
   2  -3  -2 1349.86   29.20
   2  -3  -2 1342.67   34.70
   2  -3  -2 1320.67   33.00
  -2   3   2 1372.26   34.00
  -2   3   2 1381.96   31.50
  -2   3   2 1334.57   28.40
  -2   3   2 1329.27   31.90
  -2   3   2 1338.67   32.80
   1  -3  -2  284.77    8.20
   1  -3  -2  271.17    7.20
   1  -3  -2  285.67    8.10
   1  -3  -2  278.27    7.50
   1  -3  -2  278.07    7.30
   1  -3  -2  275.77    6.80
   1  -3  -2  278.07    6.80
   1  -3  -2  288.87    7.70
  -1   3   2  288.27    8.10
  -1   3   2  279.97    7.00
  -1   3   2  283.57    7.50
  -1   3   2  283.27    6.70
  -1   3   2  284.87    7.70
   0   3   2 9999.00  231.38
  -1  -3  -2 5298.77  121.69
   1   3   2 5533.65  126.69
   1   3   2 5493.55  120.49
   1   3   2 5436.66  134.39
   1   3   2 5643.54  122.99
   1   3   2 5593.94  125.99
   1   3   2 5395.06  132.59
   1   3   2 5486.15  127.19
   1   3   2 5584.14  111.39
  -2  -3  -2  116.89    3.20
  -2  -3  -2  117.69    3.50
  -2  -3  -2  119.39    4.20
  -2  -3  -2  120.19    4.10
  -2  -3  -2  126.49    4.00
   2   3   2  116.49    3.50
   2   3   2  123.59    4.00
   2   3   2  124.19    4.30
   2   3   2  121.99    4.00
   2   3   2  117.49    3.80
   2   3   2  121.79    3.80
   2   3   2  127.49    3.30
   2   3   2  122.69    3.80
  -3  -3  -2   28.30    1.40
  -3  -3  -2   31.60    1.90
  -3  -3  -2   29.80    1.90
  -3  -3  -2   27.30    1.50
   3   3   2   28.10    2.00
   3   3   2   27.20    1.50
   3   3   2   26.10    2.00
   3   3   2   29.80    1.90
   3   3   2   26.20    2.10
   3   3   2   26.90    1.80
   3   3   2   29.80    1.80
  -4  -3  -2   14.00    1.70
  -4  -3  -2   12.80    1.20
  -4  -3  -2   13.20    1.40
  -4  -3  -2   14.20    1.70
   4   3   2   12.00    1.60
   4   3   2   12.10    1.50
   4   3   2   13.80    1.60
   4   3   2   12.60    1.60
   4   3   2   14.40    1.80
   4   3   2   15.20    1.50
  -5  -3  -2  385.06   11.20
  -5  -3  -2  373.76   10.20
  -5  -3  -2  376.66   11.70
  -5  -3  -2  366.36    9.50
   5   3   2  352.46   11.00
   5   3   2  381.96   11.90
   5   3   2  352.96   11.30
   5   3   2  384.66   11.70
   5   3   2  362.46   10.50
   6   3   2   96.39    4.20
   6   3   2   94.89    3.90
   6   3   2   98.09    4.20
   6   3   2   93.99    3.80
   6   3   2   99.39    4.10
   6   3   2   98.29    4.10
   6   3   2   94.79    4.30
   6   3   2   97.09    4.30
   6   3   2   92.69    4.20
   7   3   2   17.80    2.00
   7   3   2   17.50    2.10
   7   3   2   22.30    2.40
   7   3   2   16.30    2.00
   7   3   2   16.40    2.10
   7   3   2   17.50    2.20
   7   3   2   20.30    2.10
   7   3   2   19.10    2.20
   7   3   2   18.40    2.00
   8   3   2    0.70    0.90
   8   3   2    1.80    0.90
   8   3   2    1.80    1.00
   8   3   2    0.10    0.90
   8   3   2   -0.40    0.90
   8   3   2    1.20    0.90
   8   3   2    1.40    0.90
   8   3   2    2.50    1.20
   8   3   2    2.00    1.00
   9   3   2   -0.30    0.70
   9   3   2    0.10    0.70
   9   3   2    1.50    0.70
   9   3   2    0.10    0.70
   9   3   2    0.00    0.60
   9   3   2    0.40    0.60
   9   3   2    0.20    0.80
   7  -4  -2   17.80    1.70
   7  -4  -2   16.90    1.60
   7  -4  -2   15.50    1.60
   7  -4  -2   18.30    1.70
   7  -4  -2   16.90    1.70
   7  -4  -2   16.20    1.60
   7  -4  -2   16.60    1.70
   7  -4  -2   17.40    1.60
   6  -4  -2  389.06   10.60
   6  -4  -2  402.96   10.50
   6  -4  -2  385.76    9.80
   6  -4  -2  376.26    9.90
   6  -4  -2  393.36   10.00
   6  -4  -2  394.36   10.20
   6  -4  -2  393.96   10.50
   6  -4  -2  385.36   10.20
   6  -4  -2  392.86   10.50
   6  -4  -2  387.66   10.60
   5  -4  -2  359.16    9.70
   5  -4  -2  359.46    9.90
   5  -4  -2  358.66   10.10
   5  -4  -2  370.86    9.60
   5  -4  -2  365.76    9.80
   5  -4  -2  352.96   10.10
   5  -4  -2  356.66    9.60
   5  -4  -2  366.56   10.10
   5  -4  -2  354.16   10.10
   5  -4  -2  352.26   10.20
   4  -4  -2   82.99    3.90
   4  -4  -2   73.49    3.70
   4  -4  -2   88.09    3.90
   4  -4  -2   81.69    4.80
   4  -4  -2   87.49    3.70
   4  -4  -2   86.79    3.60
   4  -4  -2   87.99    3.90
   4  -4  -2   82.19    3.90
  -4   4   2   87.59    4.20
   3  -4  -2  109.19    5.00
   3  -4  -2  101.39    4.60
   3  -4  -2  109.79    5.00
   3  -4  -2  111.19    4.40
   3  -4  -2  106.19    4.00
  -3   4   2  103.29    4.30
  -3   4   2  109.99    4.60
  -3   4   2  100.59    3.60
  -3   4   2  110.49    4.60
   2  -4  -2  241.08    7.80
   2  -4  -2  229.38    7.40
   2  -4  -2  244.98    6.60
   2  -4  -2  232.28    7.00
   2  -4  -2  230.38    7.90
  -2   4   2  238.18    7.40
  -2   4   2  228.88    6.90
  -2   4   2  241.28    6.30
  -2   4   2  238.78    7.10
  -2   4   2  249.18    7.70
   1  -4  -2  526.35   12.10
   1  -4  -2  512.65   12.80
   1  -4  -2  511.95   14.20
   1  -4  -2  508.25   13.50
   1  -4  -2  521.25   14.40
   1  -4  -2  519.85   12.90
  -1   4   2  526.55   12.60
  -1   4   2  539.45   11.90
  -1   4   2  524.55   13.60
  -1   4   2  513.65   13.30
  -1   4   2  524.15   14.20
   0  -4  -2  100.89    3.20
   0  -4  -2  108.39    3.30
   0  -4  -2  103.59    2.90
   0  -4  -2  107.89    3.20
   0  -4  -2  106.39    3.40
   0  -4  -2  106.19    3.80
   0  -4  -2  104.39    3.60
   0  -4  -2  107.29    3.80
   0   4   2  104.19    3.50
   0   4   2  108.09    3.60
   0   4   2   98.39    3.30
   0   4   2  103.59    3.80
   0   4   2  102.89    3.20
   0   4   2  100.39    3.40
  -1  -4  -2  423.76   11.40
  -1  -4  -2  410.86    9.50
  -1  -4  -2  425.16   10.00
  -1  -4  -2  438.06   10.90
  -1  -4  -2  425.16   11.50
  -1  -4  -2  415.46   10.00
  -1  -4  -2  411.36   10.80
  -1  -4  -2  406.66   10.10
   1   4   2  429.56    9.50
   1   4   2  423.66   10.60
   1   4   2  413.86   10.40
   1   4   2  421.16   11.10
   1   4   2  419.06   11.40
   1   4   2  434.36   10.60
   1   4   2  428.86   10.80
  -2  -4  -2 1322.87   33.10
  -2  -4  -2 1353.76   31.00
  -2  -4  -2 1298.77   27.50
  -2  -4  -2 1302.47   32.90
  -2  -4  -2 1262.97   29.30
   2   4   2 1297.07   30.20
   2   4   2 1273.87   31.00
   2   4   2 1290.47   33.00
   2   4   2 1280.77   31.80
   2   4   2 1289.07   29.50
   2   4   2 1299.17   27.10
   2   4   2 1314.67   30.80
  -3  -4  -2   24.40    1.50
  -3  -4  -2   24.30    1.40
  -3  -4  -2   25.40    2.10
  -3  -4  -2   24.20    2.00
  -3  -4  -2   26.00    2.00
   3   4   2   25.70    2.00
   3   4   2   22.50    1.80
   3   4   2   26.70    2.00
   3   4   2   23.50    2.10
   3   4   2   26.40    1.60
   3   4   2   23.10    1.80
  -4  -4  -2   86.39    3.10
  -4  -4  -2   86.89    4.20
  -4  -4  -2   85.59    3.80
  -4  -4  -2   91.09    3.40
  -4  -4  -2   99.29    4.20
   4   4   2   88.99    3.60
   4   4   2   86.69    4.10
   4   4   2   94.59    4.00
   4   4   2   94.19    3.80
   4   4   2   88.39    3.90
  -5  -4  -2 1832.22   41.80
  -5  -4  -2 1800.82   47.00
  -5  -4  -2 1872.41   47.40
  -5  -4  -2 1781.32   39.20
  -5  -4  -2 1834.92   44.30
   5   4   2 1794.02   45.70
   5   4   2 1760.12   44.40
   5   4   2 1812.12   47.20
   5   4   2 1833.92   42.50
   6   4   2   83.69    4.10
   6   4   2   92.29    3.90
   6   4   2   77.69    3.70
   6   4   2   78.49    3.80
   6   4   2   84.09    3.60
   6   4   2   81.89    3.60
   6   4   2   80.09    3.90
   6   4   2   82.79    4.00
   6   4   2   82.69    3.80
   7   4   2   21.40    2.40
   7   4   2   23.60    2.40
   7   4   2   24.50    2.40
   7   4   2   18.10    2.00
   7   4   2   26.90    2.50
   7   4   2   26.90    2.50
   7   4   2   27.90    2.40
   7   4   2   26.60    2.60
   7   4   2   30.70    2.70
   8   4   2   28.40    2.50
   8   4   2   27.30    2.30
   8   4   2   31.50    2.50
   8   4   2   29.00    2.40
   8   4   2   28.80    2.40
   8   4   2   32.90    2.70
   8   4   2   30.70    2.40
   8   4   2   27.20    2.40
   9   4   2   20.10    1.60
   9   4   2   19.70    1.60
   9   4   2   18.10    1.60
   9   4   2   19.30    1.70
   9   4   2   17.40    1.50
   9   4   2   19.50    1.50
   9   4   2   19.10    1.60
   9   4   2   17.30    1.50
   7  -5  -2   47.30    1.90
   7  -5  -2   40.80    1.80
   7  -5  -2   48.20    2.10
   7  -5  -2   45.90    2.00
   7  -5  -2   44.60    2.00
   7  -5  -2   46.20    2.00
   7  -5  -2   41.70    1.90
   6  -5  -2  126.49    4.50
   6  -5  -2  146.89    5.10
   6  -5  -2  146.79    4.90
   6  -5  -2  147.79    4.90
   6  -5  -2  146.09    4.80
   6  -5  -2  149.29    5.00
   6  -5  -2  148.99    5.00
   6  -5  -2  146.69    5.10
   6  -5  -2  143.99    5.00
   5  -5  -2  175.58    6.20
   5  -5  -2  179.58    5.90
   5  -5  -2  167.08    5.80
   5  -5  -2  173.38    6.00
   5  -5  -2  165.88    6.20
   5  -5  -2  163.78    5.70
   5  -5  -2  173.68    6.00
   5  -5  -2  169.98    5.70
   5  -5  -2  162.48    6.00
   4  -5  -2  309.37    8.40
   4  -5  -2  291.47    8.70
   4  -5  -2  306.57    8.80
   4  -5  -2  306.87    8.60
   4  -5  -2  293.67    8.60
   4  -5  -2  312.37    8.50
   4  -5  -2  294.67    8.50
   4  -5  -2  299.77    9.00
   4  -5  -2  304.07    8.80
   4  -5  -2  299.27    8.70
   3  -5  -2  355.56   10.40
   3  -5  -2  366.16    9.70
   3  -5  -2  337.87   11.00
   3  -5  -2  346.27   11.70
  -3   5   2  371.66   11.30
  -3   5   2  359.16    9.10
  -3   5   2  328.27   10.30
  -3   5   2  345.87   10.90
   2  -5  -2  231.68    7.70
   2  -5  -2  203.78    6.10
   2  -5  -2  196.68    7.10
   2  -5  -2  195.08    6.50
   2  -5  -2  196.28    6.90
  -2   5   2  189.68    6.70
  -2   5   2  204.68    7.20
  -2   5   2  192.08    6.50
  -2   5   2  205.58    5.90
  -2   5   2  199.08    6.40
   1  -5  -2  347.37   10.30
   1  -5  -2  338.57    9.30
   1  -5  -2  347.87    9.90
   1  -5  -2  355.16   10.60
   1  -5  -2  341.77    9.20
   1  -5  -2  349.17    8.80
  -1   5   2  344.77    8.60
  -1   5   2  338.27   10.30
  -1   5   2  350.16    9.70
  -1   5   2  344.57    9.00
  -1   5   2  329.87    9.70
   0  -5  -2 2094.99   47.60
   0  -5  -2 2135.19   48.00
   0  -5  -2 2089.09   49.80
   0  -5  -2 2061.99   44.80
   0  -5  -2 2158.88   52.99
   0  -5  -2 2154.08   53.29
   0   5   2 2149.39   44.20
   0   5   2 2084.79   48.50
   0   5   2 2073.69   52.49
   0   5   2 2159.48   49.80
   0   5   2 2075.59   50.19
  -1  -5  -2  398.26   10.10
  -1  -5  -2  398.66    9.40
  -1  -5  -2  404.06   11.50
  -1  -5  -2  398.36   11.30
  -1  -5  -2  408.56    9.80
  -1  -5  -2  397.76   10.70
   1   5   2  403.66    9.40
   1   5   2  403.26   10.70
   1   5   2  393.66   11.10
   1   5   2  403.76   11.10
   1   5   2  395.16   10.30
   1   5   2  421.06   10.50
  -2  -5  -2  499.25   12.30
  -2  -5  -2  506.45   13.20
  -2  -5  -2  490.25   13.20
  -2  -5  -2  510.85   14.00
  -2  -5  -2  509.85   11.50
  -2  -5  -2  505.95   13.90
   2   5   2  507.45   14.00
   2   5   2  503.05   13.00
   2   5   2  501.35   11.40
   2   5   2  496.75   12.80
   2   5   2  505.05   13.20
   2   5   2  519.35   12.20
  -3  -5  -2  698.13   16.20
  -3  -5  -2  711.93   17.40
  -3  -5  -2  745.43   19.70
  -3  -5  -2  735.73   18.60
  -3  -5  -2  745.43   19.80
   3   5   2  755.52   19.90
   3   5   2  726.03   18.10
   3   5   2  753.72   18.60
   3   5   2  708.53   18.90
   3   5   2  729.23   17.60
   3   5   2  699.33   18.10
  -4  -5  -2 1078.09   27.10
  -4  -5  -2 1069.99   28.80
  -4  -5  -2 1078.59   25.50
  -4  -5  -2 1027.40   23.70
  -4  -5  -2 1073.19   28.70
   4   5   2 1073.39   27.80
   4   5   2 1084.59   26.20
   4   5   2 1099.49   25.90
   4   5   2 1096.69   29.00
   4   5   2 1115.39   27.20
  -5  -5  -2   67.59    3.80
  -5  -5  -2   69.69    3.30
  -5  -5  -2   66.79    4.00
  -5  -5  -2   66.89    3.70
   5   5   2   68.09    3.50
   5   5   2   70.19    3.90
   5   5   2   63.09    4.00
   5   5   2   67.69    3.70
   6   5   2   34.30    2.70
   6   5   2   33.60    2.70
   6   5   2   31.60    2.40
   6   5   2   34.10    2.90
   6   5   2   35.90    2.80
   6   5   2   31.30    2.50
   6   5   2   31.60    2.80
   6   5   2   33.90    2.60
   6   5   2   36.60    2.90
   6   5   2   41.40    3.00
   7   5   2  146.09    5.60
   7   5   2  148.39    5.40
   7   5   2  133.29    5.60
   7   5   2  148.89    5.40
   7   5   2  149.29    5.50
   7   5   2  156.28    5.50
   7   5   2  153.58    5.70
   7   5   2  155.98    5.20
   7   5   2  137.99    5.10
   8   5   2   -0.30    0.90
   8   5   2    0.50    0.80
   8   5   2    0.30    0.80
   8   5   2    0.70    1.00
   8   5   2    1.20    0.90
   8   5   2    0.60    1.00
   8   5   2   -0.60    0.80
   8   5   2    2.80    1.30
   8   5   2    0.90    0.90
   9   5   2   49.30    2.30
   9   5   2   45.60    2.10
   9   5   2   49.20    2.10
   9   5   2   47.10    2.20
   9   5   2   48.20    2.30
   9   5   2   45.00    2.20
   9   5   2   44.40    2.20
   9   5   2   46.90    2.40
   6  -6  -2   20.70    1.80
   6  -6  -2   20.20    1.70
   6  -6  -2   21.80    1.80
   6  -6  -2   18.70    1.70
   6  -6  -2   18.30    1.60
   6  -6  -2   22.20    1.80
   6  -6  -2   20.80    1.80
   6  -6  -2   19.50    1.70
   6  -6  -2   22.20    1.80
   5  -6  -2   11.40    1.80
   5  -6  -2   10.70    1.60
   5  -6  -2   11.90    1.80
   5  -6  -2   12.10    1.80
   5  -6  -2   13.30    1.70
   5  -6  -2   12.00    1.70
   5  -6  -2   14.40    1.80
   5  -6  -2   11.30    1.70
   5  -6  -2   11.70    1.80
   5  -6  -2   10.50    1.60
   4  -6  -2   53.19    3.70
   4  -6  -2   52.29    3.40
   4  -6  -2   53.79    3.40
   4  -6  -2   50.99    3.50
   4  -6  -2   48.90    3.40
   4  -6  -2   50.39    3.70
   4  -6  -2   54.79    3.50
   4  -6  -2   55.39    3.40
   4  -6  -2   48.90    3.40
   4  -6  -2   51.19    3.60
   3  -6  -2   27.20    2.50
   3  -6  -2   28.40    2.80
   3  -6  -2   30.10    2.60
   3  -6  -2   25.30    2.30
   3  -6  -2   24.80    2.50
   3  -6  -2   24.80    2.40
   3  -6  -2   28.70    2.50
   3  -6  -2   24.60    2.40
   3  -6  -2   27.10    2.40
   3  -6  -2   27.50    2.40
   3  -6  -2   22.60    2.40
   2  -6  -2  553.74   14.60
   2  -6  -2  530.85   15.50
   2  -6  -2  542.25   16.50
   2  -6  -2  558.44   13.70
  -2   6   2  517.65   15.20
  -2   6   2  537.75   14.60
  -2   6   2  560.74   13.40
  -2   6   2  542.85   16.00
  -2   6   2  545.85   14.80
   1  -6  -2   89.89    4.40
   1  -6  -2   86.79    3.60
   1  -6  -2   91.19    3.90
   1  -6  -2   91.59    3.60
   1  -6  -2   84.69    4.00
  -1   6   2   85.69    4.20
  -1   6   2   89.19    3.50
  -1   6   2   91.49    4.00
  -1   6   2   93.49    3.90
   0  -6  -2   35.50    2.30
   0  -6  -2   38.70    2.10
   0  -6  -2   39.10    2.20
   0  -6  -2   39.50    2.60
   0  -6  -2   37.30    2.10
   0   6   2   33.10    2.60
   0   6   2   36.20    2.30
   0   6   2   39.20    2.20
   0   6   2   37.50    2.40
   0   6   2   37.90    2.30
  -1  -6  -2  140.89    4.70
  -1  -6  -2  137.89    5.00
  -1  -6  -2  140.89    4.30
  -1  -6  -2  146.49    5.00
  -1  -6  -2  143.59    5.40
   1   6   2  141.39    5.00
   1   6   2  140.79    4.90
   1   6   2  141.49    4.40
   1   6   2  144.19    5.00
   1   6   2  145.89    4.90
  -2  -6  -2  645.94   17.60
  -2  -6  -2  663.63   18.00
  -2  -6  -2  636.24   14.70
  -2  -6  -2  637.84   15.80
  -2  -6  -2  639.24   16.70
   2   6   2  646.44   16.50
   2   6   2  641.24   14.50
   2   6   2  643.34   17.70
   2   6   2  651.23   16.30
  -3  -6  -2  737.73   19.10
  -3  -6  -2  704.03   18.90
  -3  -6  -2  670.63   17.90
  -3  -6  -2  646.64   15.60
  -3  -6  -2  706.73   16.80
   3   6   2  713.93   19.20
   3   6   2  661.73   16.70
   3   6   2  686.23   17.80
   3   6   2  660.93   17.40
  -4  -6  -2  450.75   13.40
  -4  -6  -2  489.65   12.50
  -4  -6  -2  479.65   14.30
  -4  -6  -2  497.75   14.40
   4   6   2  462.85   13.50
   4   6   2  464.55   12.60
   4   6   2  485.65   14.50
   4   6   2  482.25   13.10
   4   6   2  485.85   13.50
  -5  -6  -2  124.49    4.90
  -5  -6  -2  135.69    5.90
  -5  -6  -2  130.09    5.80
  -5  -6  -2  124.09    5.50
   5   6   2  127.29    5.60
   5   6   2  117.59    5.80
   5   6   2  131.19    5.60
   5   6   2  133.89    5.20
   6   6   2    9.60    1.60
   6   6   2   12.30    1.80
   6   6   2   11.20    1.60
   6   6   2   13.30    1.90
   6   6   2   13.90    2.00
   6   6   2    9.70    1.60
   6   6   2   12.60    1.80
   6   6   2   14.00    2.00
   6   6   2   11.00    1.70
   7   6   2  198.08    6.60
   7   6   2  184.78    5.90
   7   6   2  179.38    5.90
   7   6   2  192.48    6.60
   7   6   2  195.78    6.40
   7   6   2  189.68    6.30
   7   6   2  193.48    6.60
   7   6   2  194.78    6.30
   7   6   2  175.58    6.10
   7   6   2  175.48    6.20
   8   6   2   11.70    1.60
   8   6   2    9.60    1.60
   8   6   2    8.80    1.50
   8   6   2   11.60    1.80
   8   6   2    9.50    1.40
   8   6   2    7.10    1.30
   8   6   2   12.70    1.70
   8   6   2   10.80    1.40
   8   6   2    8.60    1.40
  -9  -6  -2   17.00    1.30
   9   6   2   16.00    1.40
   9   6   2   14.40    1.30
   9   6   2   15.50    1.50
   9   6   2   17.50    1.50
   9   6   2   17.90    1.50
   9   6   2   15.00    1.30
   9   6   2   15.80    1.30
   9   6   2   14.00    1.40
   5  -7  -2   27.20    2.10
   5  -7  -2   27.30    2.10
   5  -7  -2   26.80    2.20
   5  -7  -2   27.60    2.10
   5  -7  -2   26.40    2.20
   5  -7  -2   29.90    2.10
   5  -7  -2   21.80    2.00
   5  -7  -2   24.00    2.00
  -5   7   2   23.00    1.90
   4  -7  -2   40.00    2.80
   4  -7  -2   41.90    3.10
   4  -7  -2   39.20    2.90
   4  -7  -2   46.50    3.10
   4  -7  -2   39.10    3.00
   4  -7  -2   37.00    2.70
   4  -7  -2   41.70    3.10
   4  -7  -2   35.80    2.90
   4  -7  -2   34.10    2.70
   4  -7  -2   42.70    3.10
   3  -7  -2  256.77    7.30
   3  -7  -2  258.27    7.90
   3  -7  -2  242.58    7.70
   3  -7  -2  247.18    7.60
   3  -7  -2  252.07    7.60
   3  -7  -2  245.08    7.70
   3  -7  -2  240.08    7.40
   3  -7  -2  259.77    7.80
   3  -7  -2  247.78    7.50
   3  -7  -2  250.77    7.70
   3  -7  -2  243.38    7.20
   2  -7  -2  288.27    7.80
   2  -7  -2  278.17    8.20
   2  -7  -2  270.77    7.90
   2  -7  -2  288.57    8.30
   2  -7  -2  288.27    8.20
   2  -7  -2  283.07    7.90
   2  -7  -2  288.27    8.30
   2  -7  -2  276.17    8.30
   2  -7  -2  275.97    8.20
   2  -7  -2  287.77    8.10
   1  -7  -2   46.70    3.30
   1  -7  -2   46.80    3.60
   1  -7  -2   45.50    3.70
   1  -7  -2   46.30    2.60
  -1   7   2   42.90    3.40
  -1   7   2   45.50    3.20
  -1   7   2   40.50    3.10
  -1   7   2   49.00    2.70
   0  -7  -2  836.02   19.80
   0  -7  -2  858.71   21.20
   0  -7  -2  845.62   22.20
   0  -7  -2  888.41   23.90
   0   7   2  850.81   19.60
   0   7   2  861.71   22.10
   0   7   2  840.42   23.20
   0   7   2  855.51   21.30
  -1  -7  -2  243.18    6.80
  -1  -7  -2  246.68    8.30
  -1  -7  -2  224.68    7.50
   1   7   2  248.88    7.40
   1   7   2  222.28    7.50
   1   7   2  232.28    6.60
   1   7   2  226.98    7.60
  -2  -7  -2    4.10    1.10
  -2  -7  -2    1.10    0.90
  -2  -7  -2    2.30    0.90
  -2  -7  -2    1.50    0.70
   2   7   2   -0.20    0.70
   2   7   2    1.90    1.00
   2   7   2    2.30    1.00
   2   7   2    0.80    1.00
  -3  -7  -2  255.67    8.70
  -3  -7  -2  242.78    7.40
  -3  -7  -2  236.08    7.90
   3   7   2  247.58    8.60
   3   7   2  246.28    7.80
  -4  -7  -2   40.20    2.80
  -4  -7  -2   38.40    3.20
  -4  -7  -2   39.30    3.10
   4   7   2   34.60    2.90
   4   7   2   48.00    3.40
   4   7   2   39.40    3.40
   5   7   2   15.60    1.90
   5   7   2   17.30    2.00
   5   7   2   16.20    2.00
   5   7   2   15.30    1.90
   5   7   2   26.30    2.40
   5   7   2   18.60    2.30
   5   7   2   22.60    2.30
   6   7   2  587.64   14.50
   6   7   2  551.64   14.50
   6   7   2  550.64   14.30
   6   7   2  585.54   14.20
   6   7   2  580.34   14.20
   6   7   2  577.14   13.10
   6   7   2  564.44   14.30
   6   7   2  577.34   14.00
   6   7   2  572.84   14.70
   6   7   2  551.64   13.10
   7   7   2    8.80    1.50
   7   7   2    9.40    1.70
   7   7   2   10.50    1.60
   7   7   2    8.50    1.40
   7   7   2   11.80    1.80
   7   7   2   11.10    1.70
   7   7   2   11.10    1.70
   7   7   2    9.60    1.70
   7   7   2   13.10    2.00
  -8  -7  -2    4.00    1.00
   8   7   2    2.80    1.10
   8   7   2    3.90    1.20
   8   7   2    3.90    1.00
   8   7   2    4.10    1.30
   8   7   2    4.30    1.10
   8   7   2    1.50    1.00
   8   7   2    3.80    1.10
   8   7   2    2.60    1.00
   8   7   2    4.70    1.00
   9   7   2   -0.30    0.60
   9   7   2   -0.10    0.60
   9   7   2    1.20    0.60
   9   7   2    0.90    0.80
   5  -8  -2  192.28    4.90
   5  -8  -2  192.48    5.00
   5  -8  -2  188.38    5.00
   5  -8  -2  187.08    5.10
   5  -8  -2  193.28    5.00
   5  -8  -2  185.48    5.00
   5  -8  -2  191.18    5.10
   5  -8  -2  184.48    5.10
  -5   8   2  189.88    4.90
   4  -8  -2  197.98    6.10
   4  -8  -2  202.58    6.20
   4  -8  -2  203.48    5.90
   4  -8  -2  216.18    6.30
   4  -8  -2  214.08    6.00
   4  -8  -2  199.98    6.00
   4  -8  -2  213.38    6.30
   4  -8  -2  218.78    6.40
   4  -8  -2  210.88    6.30
   3  -8  -2    4.60    1.30
   3  -8  -2    4.40    1.30
   3  -8  -2    5.40    1.40
   3  -8  -2    4.20    1.30
   3  -8  -2    4.60    1.20
   3  -8  -2    3.50    1.20
   3  -8  -2    5.00    1.30
   3  -8  -2    2.40    1.10
   3  -8  -2    3.80    1.30
  -3   8   2    3.20    1.10
   2  -8  -2    4.80    1.20
   2  -8  -2    4.50    1.30
   2  -8  -2    3.00    1.20
   2  -8  -2    4.70    1.40
   2  -8  -2    3.00    1.20
   2  -8  -2    5.80    1.50
   2  -8  -2    3.40    1.20
   2  -8  -2    5.60    1.40
   2  -8  -2    5.60    1.40
  -2   8   2    6.20    1.30
   1  -8  -2  113.79    4.60
   1  -8  -2  119.49    4.70
   1  -8  -2  115.59    4.60
   1  -8  -2  104.39    4.50
   1  -8  -2  110.69    4.40
   1  -8  -2  104.19    4.30
   1  -8  -2  115.09    4.60
  -1   8   2  107.69    4.20
   0  -8  -2  621.04   15.10
   0  -8  -2  620.74   15.00
   0  -8  -2  619.74   15.10
   0  -8  -2  652.93   14.80
   0  -8  -2  603.94   14.70
   0   8   2  615.94   14.60
   0   8   2  617.74   14.40
  -1  -8  -2    0.60    0.90
  -1  -8  -2   -0.20    0.80
   1   8   2    1.50    1.00
  -2  -8  -2   58.59    3.30
  -2  -8  -2   60.19    3.20
   2   8   2   57.19    3.30
   2   8   2   54.79    2.80
  -3  -8  -2   25.20    2.20
  -3  -8  -2   21.50    2.10
  -3  -8  -2   22.20    2.10
   3   8   2   22.70    2.20
   3   8   2   21.00    2.20
  -4  -8  -2  219.88    6.70
  -4  -8  -2  224.68    6.90
   4   8   2  244.58    7.10
   4   8   2  225.98    7.20
   4   8   2  229.58    7.00
   4   8   2  222.78    6.80
   4   8   2  219.38    6.80
  -5  -8  -2   42.10    2.90
   5   8   2   38.50    2.90
   5   8   2   43.80    3.00
   5   8   2   35.00    2.80
   5   8   2   42.10    3.10
   5   8   2   48.90    3.40
   5   8   2   39.00    3.00
   5   8   2   43.70    3.00
  -6  -8  -2  215.48    6.70
   6   8   2  224.38    7.20
   6   8   2  215.18    7.00
   6   8   2  215.28    7.20
   6   8   2  219.58    7.00
   6   8   2  222.68    7.10
  -7  -8  -2   14.60    1.70
   7   8   2   17.10    1.70
   7   8   2   17.80    2.00
   7   8   2   14.20    1.90
   7   8   2   16.80    2.00
   7   8   2   13.10    1.80
   7   8   2   13.70    1.90
   7   8   2   14.10    1.80
  -8  -8  -2    2.30    0.80
   8   8   2    0.70    0.70
   8   8   2    4.00    1.10
   8   8   2    1.40    0.90
   8   8   2    2.20    0.80
   8   8   2    3.20    1.10
   8   8   2    3.50    1.10
   8   8   2    1.90    0.90
   8   8   2    1.00    1.00
   4  -9  -2  190.38    4.90
   4  -9  -2  186.28    5.20
   4  -9  -2  183.08    4.80
   4  -9  -2  190.48    5.20
   4  -9  -2  184.28    4.90
   4  -9  -2  183.78    5.00
   4  -9  -2  190.88    5.20
  -4   9   2  191.78    5.20
   3  -9  -2  109.49    3.90
   3  -9  -2  111.09    4.00
   3  -9  -2  120.09    4.40
   3  -9  -2  126.89    4.40
   3  -9  -2  117.59    4.00
   3  -9  -2  126.39    4.40
   3  -9  -2  126.49    4.40
   3  -9  -2  121.39    4.40
   3  -9  -2  119.69    4.10
  -3   9   2  117.19    4.10
   2  -9  -2    4.50    1.40
   2  -9  -2    4.70    1.30
   2  -9  -2    6.10    1.40
   2  -9  -2    6.00    1.30
   2  -9  -2    4.50    1.20
   2  -9  -2    6.00    1.40
   2  -9  -2    3.70    1.20
  -2   9   2    4.00    1.20
  -2   9   2    4.50    1.30
   1  -9  -2 1058.39   23.30
   1  -9  -2 1049.59   24.20
   1  -9  -2 1054.79   23.40
   1  -9  -2 1063.79   24.10
   1  -9  -2 1087.99   23.60
   1  -9  -2 1067.29   23.50
   1  -9  -2 1034.70   24.00
  -1   9   2 1049.89   22.90
   0  -9  -2   82.59    3.90
   0  -9  -2   88.89    3.90
   0  -9  -2   80.99    4.00
   0  -9  -2   80.09    3.80
   0  -9  -2   85.49    4.00
   0   9   2   85.79    3.80
   0   9   2   79.99    3.60
  -1  -9  -2    0.90    1.00
  -1  -9  -2    0.40    1.00
  -1  -9  -2    2.20    1.10
   1   9   2    3.70    1.20
   1   9   2    0.80    1.10
  -2  -9  -2  108.39    4.30
  -2  -9  -2   95.09    4.10
  -2  -9  -2   96.69    4.20
   2   9   2  103.19    4.30
   2   9   2   99.79    4.40
   2   9   2   99.59    4.10
  -3  -9  -2   38.40    2.90
  -3  -9  -2   34.10    2.70
  -3  -9  -2   39.80    3.00
   3   9   2   39.90    3.00
   3   9   2   32.50    2.50
   3   9   2   37.30    2.90
  -4  -9  -2   28.40    2.50
  -4  -9  -2   30.00    2.50
  -4  -9  -2   31.40    2.50
   4   9   2   34.20    2.90
   4   9   2   26.50    2.40
   4   9   2   31.90    2.60
  -5  -9  -2    3.00    1.10
  -5  -9  -2    3.40    1.20
   5   9   2    4.50    1.20
   5   9   2    2.00    1.20
   5   9   2    1.50    1.30
   5   9   2    2.00    1.10
   5   9   2    3.40    1.40
  -6  -9  -2  520.05   12.40
  -6  -9  -2  505.45   12.60
   6   9   2  513.15   13.30
   6   9   2  504.75   12.50
   6   9   2  514.65   12.70
   6   9   2  499.85   12.60
   6   9   2  490.05   12.70
  -7  -9  -2  360.86    9.20
  -7  -9  -2  371.96    9.10
   7   9   2  356.96    9.40
   7   9   2  375.56    9.40
   7   9   2  336.07    9.30
   7   9   2  358.26    9.60
   7   9   2  354.56    9.30
  -8  -9  -2   72.89    2.60
  -8  -9  -2   76.59    2.80
   8   9   2   72.99    2.80
   8   9   2   79.09    3.00
   8   9   2   72.69    2.80
   8   9   2   76.19    2.80
   3 -10  -2  492.75   11.50
   3 -10  -2  531.95   11.80
   3 -10  -2  506.75   11.30
   3 -10  -2  523.85   11.60
  -3  10   2  507.45   11.80
  -3  10   2  525.75   11.60
   2 -10  -2  658.53   15.00
   2 -10  -2  675.13   15.20
   2 -10  -2  666.03   14.90
   2 -10  -2  652.33   14.80
   2 -10  -2  685.13   15.60
   2 -10  -2  680.13   15.40
  -2  10   2  687.53   15.40
  -2  10   2  621.74   14.30
   1 -10  -2  128.99    4.70
   1 -10  -2  125.59    4.70
   1 -10  -2  128.99    4.70
   1 -10  -2  124.09    4.60
   1 -10  -2  125.49    4.40
  -1  10   2  130.89    4.70
  -1  10   2  119.09    4.30
   0 -10  -2   12.10    1.70
   0 -10  -2   10.50    1.60
   0 -10  -2   13.50    1.90
   0 -10  -2   10.00    1.60
   0  10   2   13.80    1.70
   0  10   2   10.60    1.60
   0  10   2   10.20    1.70
  -1 -10  -2   -0.50    1.00
  -1 -10  -2    0.40    1.00
  -1 -10  -2    0.70    1.00
   1  10   2    2.40    1.10
   1  10   2    0.70    1.00
   1  10   2    0.20    1.00
  -2 -10  -2  332.17    9.10
  -2 -10  -2  328.37    8.80
  -2 -10  -2  322.37    9.10
   2  10   2  326.17    8.80
   2  10   2  317.77    9.20
   2  10   2  304.77    8.70
   2  10   2  328.67    9.10
  -3 -10  -2    3.80    1.20
  -3 -10  -2    3.20    1.20
  -3 -10  -2    3.80    1.30
   3  10   2    3.50    1.30
   3  10   2    2.50    1.20
   3  10   2    2.60    1.20
  -4 -10  -2   81.99    3.70
  -4 -10  -2   75.59    3.60
  -4 -10  -2   75.59    3.50
   4  10   2   75.99    3.90
   4  10   2   70.69    3.60
   4  10   2   77.79    3.60
  -5 -10  -2  202.78    6.40
  -5 -10  -2  215.48    6.40
  -5 -10  -2  203.58    6.30
   5  10   2  205.28    6.50
   5  10   2  200.98    6.30
   5  10   2  215.38    6.90
  -6 -10  -2  208.88    6.10
  -6 -10  -2  225.08    6.30
  -6 -10  -2  215.58    6.30
   6  10   2  209.98    6.40
   6  10   2  214.98    6.70
   6  10   2  211.68    6.30
  -7 -10  -2  136.29    4.20
  -7 -10  -2  139.79    4.20
  -7 -10  -2  135.99    4.10
   7  10   2  126.19    4.30
   7  10   2  130.09    4.30
   7  10   2  133.39    4.30
   2 -11  -2   63.19    2.40
   2 -11  -2   68.19    2.40
  -2  11   2   65.39    2.40
  -2  11   2   59.39    2.30
   1 -11  -2   -0.40    0.70
   1 -11  -2    2.00    0.90
   1 -11  -2    2.90    0.90
  -1  11   2    0.60    0.80
  -1  11   2    2.90    0.90
  -1  11   2    1.40    0.80
   0 -11  -2   36.60    2.40
   0 -11  -2   46.60    2.60
   0 -11  -2   42.60    2.70
   0  11   2   41.50    2.30
   0  11   2   40.10    2.60
   0  11   2   44.30    2.60
  -1 -11  -2   54.59    2.90
  -1 -11  -2   55.89    3.00
  -1 -11  -2   48.80    2.70
   1  11   2   58.09    2.90
   1  11   2   57.29    2.90
   1  11   2   50.39    2.70
  -2 -11  -2   38.80    2.80
  -2 -11  -2   37.90    2.70
  -2 -11  -2   33.30    2.40
   2  11   2   41.60    2.80
   2  11   2   36.90    2.50
  -3 -11  -2    0.00    0.90
  -3 -11  -2    0.20    0.90
  -3 -11  -2    0.50    0.90
   3  11   2    0.60    0.90
   3  11   2    0.90    0.90
   3  11   2   -0.50    0.90
  -4 -11  -2   49.20    2.90
  -4 -11  -2   51.89    2.80
  -4 -11  -2   53.09    2.90
   4  11   2   53.79    3.00
   4  11   2   55.79    2.90
  -5 -11  -2  173.98    5.30
  -5 -11  -2  168.98    5.10
  -5 -11  -2  175.48    5.40
   5  11   2  167.38    5.20
   5  11   2  181.68    5.80
   5  11   2  171.38    5.20
  -6 -11  -2    0.50    0.70
  -6 -11  -2    1.50    0.80
  -6 -11  -2    2.00    0.80
   6  11   2    0.30    0.80
   6  11   2    0.20    0.80
  -7 -11  -2   24.70    1.50
   7  11   2   26.90    1.70
   0 -12  -2   40.40    1.90
   0 -12  -2   37.90    1.90
   0  12   2   38.50    1.80
   0  12   2   34.70    1.80
  -1 -12  -2   27.00    1.90
  -1 -12  -2   28.20    1.90
   1  12   2   23.90    1.70
   1  12   2   26.60    1.80
   1  12   2   27.40    1.80
  -2 -12  -2   33.80    2.10
  -2 -12  -2   30.00    2.10
  -2 -12  -2   25.50    1.80
   2  12   2   31.70    2.00
   2  12   2   31.50    2.00
  -3 -12  -2    3.70    1.00
  -3 -12  -2    3.40    1.00
  -3 -12  -2    4.00    1.00
   3  12   2    3.30    1.00
   3  12   2    3.10    0.90
   3  12   2    2.90    1.00
  -4 -12  -2   48.70    2.30
  -4 -12  -2   45.50    2.30
  -4 -12  -2   38.50    2.00
   4  12   2   48.90    2.40
   4  12   2   46.20    2.40
  -5 -12  -2   19.00    1.50
  -5 -12  -2   17.80    1.30
  -5 -12  -2   20.90    1.60
   5  12   2   19.90    1.50
   5  12   2   19.50    1.60
   5  11  -3    4.00    0.90
   5  11  -3    3.60    0.90
  -5 -11   3    3.90    0.90
  -5 -11   3    2.10    0.80
   4  11  -3    2.00    0.90
   4  11  -3    2.70    0.90
   4  11  -3    3.20    1.00
  -4 -11   3    2.60    0.90
  -4 -11   3    1.70    0.80
   3  11  -3   84.19    3.40
   3  11  -3   85.99    3.30
  -3 -11   3   86.59    3.40
  -3 -11   3   90.99    3.40
   2  11  -3  256.07    6.90
   2  11  -3  265.67    6.80
   2  11  -3  249.48    6.40
  -2 -11   3  244.18    6.90
  -2 -11   3  264.57    6.90
   1  11  -3  134.19    4.10
   1  11  -3  127.19    4.00
  -1 -11   3  125.29    4.30
  -1 -11   3  138.89    4.30
   0  11  -3   69.79    2.50
   0  11  -3   72.79    2.60
   0  11  -3   72.69    2.60
   0 -11   3   64.89    2.70
   0 -11   3   74.59    2.70
   7  10  -3    2.30    0.70
  -7 -10   3    2.40    0.60
   6  10  -3   35.00    2.00
   6  10  -3   39.10    2.20
   6  10  -3   36.90    2.20
  -6 -10   3   30.90    2.10
  -6 -10   3   40.80    2.10
  -6 -10   3   33.40    1.80
   5  10  -3    4.20    1.10
   5  10  -3    5.30    1.20
  -5 -10   3    3.20    1.00
  -5 -10   3    5.20    1.10
  -5 -10   3    5.20    1.00
   4  10  -3    6.60    1.30
   4  10  -3    7.70    1.50
   4  10  -3    8.70    1.40
  -4 -10   3    5.10    1.20
  -4 -10   3    5.60    1.20
  -4 -10   3    6.60    1.30
   3  10  -3    7.10    1.40
   3  10  -3    6.60    1.40
   3  10  -3    5.40    1.30
  -3 -10   3    3.80    1.10
  -3 -10   3    5.40    1.30
  -3 -10   3    7.30    1.40
   2  10  -3    1.10    1.00
   2  10  -3    0.50    1.10
   2  10  -3    0.80    1.00
  -2 -10   3    2.20    1.10
  -2 -10   3    1.60    1.00
  -2 -10   3    1.70    1.00
  -2 -10   3    1.40    1.00
   1  10  -3    2.60    1.10
   1  10  -3    2.80    1.10
   1  10  -3    2.90    1.10
  -1 -10   3    1.50    1.00
  -1 -10   3    1.50    1.00
  -1 -10   3    3.60    1.20
  -1 -10   3    2.90    1.00
  -1 -10   3    1.50    1.00
   0  10  -3  113.39    4.00
   0  10  -3  105.89    3.90
   0 -10   3  105.49    4.20
   0 -10   3  103.29    4.00
   0 -10   3  106.09    4.00
   0 -10   3  108.79    4.10
  -1  10  -3  251.67    6.50
  -1  10  -3  243.98    6.40
   1 -10   3  248.48    6.90
   1 -10   3  254.07    6.90
   1 -10   3  243.08    7.00
   1 -10   3  260.17    6.90
   1 -10   3  257.37    6.90
  -2  10  -3    0.60    0.60
   2 -10   3    0.90    0.80
   2 -10   3    1.00    0.80
   2 -10   3    1.60    0.70
   2 -10   3    0.30    0.70
   2 -10   3    1.10    0.70
   7   9  -3    0.40    0.80
   7   9  -3    1.60    0.90
  -7  -9   3   -0.10    0.70
  -7  -9   3    1.50    0.70
  -7  -9   3    1.20    0.70
   6   9  -3   67.49    3.20
   6   9  -3   72.39    3.30
   6   9  -3   76.59    3.30
  -6  -9   3   72.39    3.20
  -6  -9   3   78.69    3.30
  -6  -9   3   69.49    3.00
   5   9  -3  353.96    9.90
   5   9  -3  359.76    9.60
   5   9  -3  355.26    9.40
  -5  -9   3  353.06    9.20
  -5  -9   3  361.86    9.70
  -5  -9   3  359.36    9.50
   4   9  -3    5.20    1.40
   4   9  -3    0.60    1.10
   4   9  -3    2.70    1.20
  -4  -9   3    3.80    1.20
  -4  -9   3    1.60    1.10
  -4  -9   3    1.50    1.00
   3   9  -3   12.70    2.00
   3   9  -3   12.00    1.70
   3   9  -3    9.80    1.50
  -3  -9   3   16.70    1.80
  -3  -9   3   12.40    1.70
  -3  -9   3    9.50    1.70
  -3  -9   3   10.80    1.70
   2   9  -3  262.07    7.70
   2   9  -3  251.87    7.90
  -2  -9   3  247.18    7.30
  -2  -9   3  251.07    7.80
  -2  -9   3  252.47    7.70
  -2  -9   3  269.07    7.90
  -2  -9   3  247.78    7.30
   1   9  -3  330.57    9.10
   1   9  -3  331.87    9.30
  -1  -9   3  325.67    9.00
  -1  -9   3  318.47    8.90
  -1  -9   3  324.77    9.30
  -1  -9   3  332.37    9.00
  -1  -9   3  333.87    9.50
  -1  -9   3  326.77    9.50
   0   9  -3  170.68    5.60
   0  -9   3  160.68    5.60
   0  -9   3  170.28    5.90
   0  -9   3  165.28    5.60
   0  -9   3  158.58    5.60
   0  -9   3  165.08    5.40
   0  -9   3  165.78    5.90
   0  -9   3  161.68    5.70
   0  -9   3  161.38    5.50
  -1   9  -3  153.48    5.00
   1  -9   3  145.69    5.40
   1  -9   3  159.88    4.90
   1  -9   3  157.18    5.50
   1  -9   3  150.38    5.40
   1  -9   3  158.18    5.10
   1  -9   3  146.69    5.30
   1  -9   3  146.39    5.00
   1  -9   3  149.09    5.10
   1  -9   3  148.49    5.20
   1  -9   3  149.99    5.30
   2  -9   3   21.10    1.80
   2  -9   3   18.90    1.90
   2  -9   3   19.10    2.00
   2  -9   3   18.90    1.70
   2  -9   3   21.80    2.00
   2  -9   3   21.90    2.00
   2  -9   3   19.50    1.90
   2  -9   3   22.50    2.00
   2  -9   3   20.70    1.90
   3  -9   3   63.09    2.50
   3  -9   3   67.29    2.70
   3  -9   3   63.39    2.70
   3  -9   3   61.89    2.50
   3  -9   3   63.19    2.60
   3  -9   3   63.79    2.70
   3  -9   3   72.79    2.80
   3  -9   3   68.29    2.70
   8   8  -3    3.00    0.80
   8   8  -3    6.80    1.00
  -8  -8   3    3.10    0.70
  -8  -8   3    4.20    0.80
   7   8  -3   59.49    2.90
   7   8  -3   54.89    2.70
   7   8  -3   57.39    2.80
  -7  -8   3   61.69    2.90
  -7  -8   3   65.69    2.90
  -7  -8   3   56.79    2.60
   6   8  -3  115.19    4.40
   6   8  -3  105.19    4.30
   6   8  -3  120.49    4.60
   6   8  -3  114.59    4.40
  -6  -8   3  102.59    4.00
  -6  -8   3  110.79    4.30
  -6  -8   3  122.79    4.50
   5   8  -3  872.41   20.30
   5   8  -3  881.31   21.00
   5   8  -3  903.81   20.20
  -5  -8   3  891.51   20.40
  -5  -8   3  863.71   20.10
  -5  -8   3  870.91   19.60
   4   8  -3    7.20    1.50
   4   8  -3    8.50    1.60
   4   8  -3    5.50    1.50
   4   8  -3    8.80    1.70
  -4  -8   3    7.30    1.40
  -4  -8   3    4.30    1.40
  -4  -8   3    7.30    1.50
  -4  -8   3    7.50    1.50
   3   8  -3  134.29    5.00
   3   8  -3  145.19    5.50
   3   8  -3  132.59    4.90
  -3  -8   3  136.19    4.90
  -3  -8   3  140.99    5.20
  -3  -8   3  136.39    5.20
  -3  -8   3  137.59    5.10
   2   8  -3  257.17    7.50
   2   8  -3  238.78    7.20
   2   8  -3  250.77    7.70
  -2  -8   3  242.18    7.50
  -2  -8   3  249.28    7.60
  -2  -8   3  248.68    7.20
  -2  -8   3  252.37    7.70
  -2  -8   3  243.48    7.10
   1   8  -3   33.30    2.70
  -1  -8   3   34.60    2.70
  -1  -8   3   34.70    2.90
  -1  -8   3   31.90    2.70
  -1  -8   3   33.70    2.70
  -1  -8   3   32.90    2.70
  -1  -8   3   36.40    2.90
  -1  -8   3   33.50    2.70
   0  -8   3  547.55   13.80
   0  -8   3  567.54   13.90
   0  -8   3  558.14   14.10
   0  -8   3  567.94   13.70
   0  -8   3  581.04   14.10
   0  -8   3  558.54   14.00
   0  -8   3  585.04   14.60
   0  -8   3  561.64   14.30
   0  -8   3  559.44   14.00
   1  -8   3  430.86   10.80
   1  -8   3  431.86   11.20
   1  -8   3  430.56   11.40
   1  -8   3  406.26   11.10
   1  -8   3  436.06   11.60
   1  -8   3  422.76   11.40
   1  -8   3  431.76   11.10
   1  -8   3  436.16   11.10
   1  -8   3  425.96   11.40
   1  -8   3  437.76   11.80
   2  -8   3  316.87    8.80
   2  -8   3  313.37    9.10
   2  -8   3  309.77    8.80
   2  -8   3  308.47    8.80
   2  -8   3  317.57    8.50
   2  -8   3  315.87    8.60
   2  -8   3  310.77    9.00
   2  -8   3  309.97    9.00
   2  -8   3  334.57    9.20
   2  -8   3  321.47    9.00
   3  -8   3  213.48    6.40
   3  -8   3  211.68    6.30
   3  -8   3  214.28    6.20
   3  -8   3  205.38    6.00
   3  -8   3  204.08    6.30
   3  -8   3  211.28    6.50
   3  -8   3  203.08    6.40
   3  -8   3  202.68    6.50
   3  -8   3  203.48    6.20
   4  -8   3    8.10    1.20
   4  -8   3    8.80    1.20
   4  -8   3    7.60    1.10
   4  -8   3    9.70    1.30
   4  -8   3    6.60    1.00
   4  -8   3    9.90    1.30
   4  -8   3    7.70    1.10
   8   7  -3   43.20    2.30
   8   7  -3   44.00    2.30
   8   7  -3   43.40    2.00
  -8  -7   3   48.30    2.30
  -8  -7   3   45.80    2.10
   7   7  -3   63.19    3.10
   7   7  -3   59.49    2.90
   7   7  -3   63.49    3.20
   7   7  -3   53.79    2.60
   7   7  -3   60.69    3.20
  -7  -7   3   58.69    2.90
  -7  -7   3   61.49    3.10
   6   7  -3  637.54   15.20
   6   7  -3  627.74   15.60
   6   7  -3  639.84   15.30
   6   7  -3  643.84   15.70
  -6  -7   3  630.24   15.20
  -6  -7   3  646.34   15.50
   5   7  -3    2.20    1.20
   5   7  -3    0.60    1.10
   5   7  -3    0.70    1.10
   5   7  -3    1.60    1.10
   5   7  -3    0.20    1.10
  -5  -7   3    0.70    1.00
  -5  -7   3    0.60    0.90
  -5  -7   3    0.00    0.90
   4   7  -3  138.29    5.10
   4   7  -3  146.39    5.40
   4   7  -3  141.49    5.00
  -4  -7   3  137.19    4.80
  -4  -7   3  140.29    5.10
  -4  -7   3  138.39    4.90
  -4  -7   3  136.69    5.20
   3   7  -3  258.37    7.90
   3   7  -3  257.87    7.40
   3   7  -3  257.57    7.40
  -3  -7   3  266.47    7.60
  -3  -7   3  262.27    7.60
   2   7  -3   22.40    2.50
   2   7  -3   16.30    2.10
  -2  -7   3   20.90    2.40
   1   7  -3  408.66   10.80
  -1  -7   3  428.06   12.00
   0   7  -3  123.69    4.70
   0  -7   3  130.19    4.60
   0  -7   3  131.89    5.00
   0  -7   3  131.39    5.00
   0  -7   3  118.19    4.60
   0  -7   3  130.99    4.80
   0  -7   3  121.99    4.70
   0  -7   3  129.59    5.00
   0  -7   3  129.09    4.70
   0  -7   3  129.79    4.80
   0  -7   3  131.49    4.80
   1  -7   3   24.40    2.30
   1  -7   3   30.80    2.70
   1  -7   3   25.10    2.40
   1  -7   3   23.70    2.30
   1  -7   3   31.00    2.80
   1  -7   3   29.90    2.60
   1  -7   3   29.60    2.70
   1  -7   3   25.40    2.50
   1  -7   3   28.20    2.50
   1  -7   3   25.80    2.40
   1  -7   3   24.50    2.30
   2  -7   3  146.89    5.20
   2  -7   3  153.08    5.50
   2  -7   3  149.59    5.70
   2  -7   3  144.09    5.30
   2  -7   3  146.59    5.50
   2  -7   3  141.59    5.10
   2  -7   3  143.99    5.50
   2  -7   3  153.68    5.60
   2  -7   3  149.79    5.50
   2  -7   3  151.78    5.70
   3  -7   3  193.58    6.30
   3  -7   3  196.48    6.60
   3  -7   3  191.88    6.40
   3  -7   3  196.68    6.50
   3  -7   3  194.78    6.40
   3  -7   3  173.68    5.80
   3  -7   3  200.28    6.20
   3  -7   3  200.18    6.60
   3  -7   3  185.78    6.40
   3  -7   3  199.38    6.30
   4  -7   3    1.00    0.90
   4  -7   3    0.30    1.00
   4  -7   3    1.10    0.90
   4  -7   3    0.90    1.00
   4  -7   3    0.10    0.90
   4  -7   3    0.30    1.00
   4  -7   3   -0.30    0.90
   4  -7   3    1.50    1.00
   4  -7   3   -0.20    0.90
   5  -7   3    5.90    1.00
   5  -7   3    4.80    0.90
   5  -7   3    5.90    1.00
   5  -7   3    6.20    1.10
   5  -7   3    6.70    1.00
   5  -7   3    5.20    1.00
   5  -7   3    4.80    0.90
   8   6  -3  109.29    4.10
   8   6  -3  114.79    4.20
   8   6  -3  112.19    3.70
   8   6  -3  115.19    4.00
  -8  -6   3  109.39    3.80
   7   6  -3  172.48    6.00
   7   6  -3  179.38    6.00
   7   6  -3  178.38    6.10
   7   6  -3  162.98    5.40
   7   6  -3  175.68    5.30
   7   6  -3  174.98    5.70
  -7  -6   3  180.38    5.80
  -7  -6   3  177.08    5.70
   6   6  -3   54.29    3.60
   6   6  -3   48.20    3.40
   6   6  -3   48.40    3.20
   6   6  -3   54.59    3.60
   6   6  -3   56.29    3.50
   6   6  -3   56.19    3.20
  -6  -6   3   56.79    3.10
  -6  -6   3   57.49    3.10
   5   6  -3  399.46   11.00
   5   6  -3  426.96   10.80
   5   6  -3  435.56   11.30
   5   6  -3  433.06   11.10
   5   6  -3  417.06   10.80
  -5  -6   3  427.86   11.10
  -5  -6   3  426.36   10.90
   4   6  -3  179.18    6.30
  -4  -6   3  160.38    6.40
  -4  -6   3  158.28    5.50
  -4  -6   3  165.68    6.00
   3   6  -3  530.05   14.50
   3   6  -3  560.64   16.00
  -3  -6   3  560.54   13.60
  -3  -6   3  541.05   16.00
  -3  -6   3  536.25   14.30
  -3  -6   3  544.45   14.40
   2   6  -3    6.70    1.30
   2   6  -3    8.30    1.50
   2   6  -3    7.20    1.30
  -2  -6   3    7.30    1.40
  -2  -6   3    8.90    1.40
  -2  -6   3    8.30    1.20
  -2  -6   3    6.80    1.20
   1   6  -3  192.08    6.50
   1   6  -3  193.68    6.70
   1   6  -3  193.98    5.70
   1   6  -3  194.28    6.40
   1   6  -3  188.28    6.70
  -1  -6   3  185.38    6.40
  -1  -6   3  195.88    6.30
  -1  -6   3  184.38    6.30
  -1  -6   3  189.88    7.10
  -1  -6   3  191.48    6.00
   0   6  -3  731.23   17.20
   0   6  -3  736.23   20.40
   0   6  -3  728.33   19.40
   0   6  -3  740.83   18.80
   0  -6   3  737.73   19.00
   0  -6   3  726.63   17.70
   0  -6   3  770.82   19.00
   0  -6   3  748.33   21.00
   0  -6   3  736.03   19.50
  -1   6  -3   11.00    1.80
  -1   6  -3   10.80    1.70
  -1   6  -3   10.10    1.60
  -1   6  -3    9.80    1.50
  -1   6  -3    8.30    1.60
   1  -6   3   11.40    1.70
   1  -6   3    9.20    1.60
   1  -6   3    9.20    1.50
   1  -6   3   10.40    1.90
   2  -6   3  308.97    8.60
   2  -6   3  311.07    8.60
   2  -6   3  301.17    8.50
   2  -6   3  301.87    8.60
   2  -6   3  295.97    8.20
   2  -6   3  299.87    8.60
   2  -6   3  294.47    8.10
   2  -6   3  281.07    8.70
   2  -6   3  296.67    8.80
   2  -6   3  293.67    8.50
   3  -6   3  132.49    5.10
   3  -6   3  127.69    4.90
   3  -6   3  136.69    5.10
   3  -6   3  134.29    5.20
   3  -6   3  121.59    4.60
   3  -6   3  127.49    4.90
   3  -6   3  123.99    5.00
   3  -6   3  124.89    5.00
   3  -6   3  128.99    5.20
   3  -6   3  129.99    4.80
   4  -6   3  155.08    5.60
   4  -6   3  159.28    5.60
   4  -6   3  154.58    5.30
   4  -6   3  153.88    5.60
   4  -6   3  151.78    5.40
   4  -6   3  154.98    5.60
   4  -6   3  159.78    5.80
   4  -6   3  153.18    5.40
   4  -6   3  161.48    5.50
   5  -6   3    2.70    1.00
   5  -6   3    1.10    1.00
   5  -6   3    2.00    0.90
   5  -6   3    2.30    1.00
   5  -6   3    2.10    1.00
   5  -6   3    3.30    1.10
   5  -6   3    4.00    1.20
   5  -6   3    4.90    1.20
   6  -6   3    9.10    1.00
   6  -6   3    8.00    1.00
   6  -6   3    9.60    1.10
   6  -6   3    7.20    1.00
   6  -6   3    7.50    1.00
   9   5  -3   39.10    1.70
   9   5  -3   35.80    1.80
  -9  -5   3   36.20    1.70
  -9  -5   3   36.20    1.60
   8   5  -3  239.58    6.60
   8   5  -3  251.67    7.30
   8   5  -3  250.87    7.00
   8   5  -3  247.48    6.90
   8   5  -3  253.97    6.70
   8   5  -3  249.18    7.30
   8   5  -3  251.07    7.30
  -8  -5   3  254.17    6.80
   7   5  -3  134.99    5.00
   7   5  -3  139.39    5.20
   7   5  -3  135.19    5.20
   7   5  -3  142.29    4.80
   7   5  -3  131.09    5.20
   7   5  -3  136.09    5.20
   7   5  -3  129.39    4.70
  -7  -5   3  135.49    4.90
   6   5  -3 1204.98   27.20
   6   5  -3 1200.68   26.40
   6   5  -3 1193.78   27.00
   6   5  -3 1194.58   25.00
   6   5  -3 1233.48   27.50
   6   5  -3 1240.28   26.40
   6   5  -3 1230.18   26.90
  -6  -5   3 1194.38   27.10
   5   5  -3   12.80    1.70
   5   5  -3   11.50    1.60
   5   5  -3   14.80    1.80
   5   5  -3   14.30    1.80
   4   5  -3  343.27   10.20
   4   5  -3  332.37   10.70
  -4  -5   3  339.07    9.50
  -4  -5   3  333.27    9.00
  -4  -5   3  329.97    9.60
  -4  -5   3  324.97   10.50
   3   5  -3  214.08    7.00
   3   5  -3  220.48    7.50
   3   5  -3  222.58    6.80
  -3  -5   3  207.08    6.60
  -3  -5   3  215.58    6.30
  -3  -5   3  228.98    6.70
  -3  -5   3  211.68    7.30
   2   5  -3    0.40    0.80
   2   5  -3    0.20    0.60
   2   5  -3   -0.10    0.70
   2   5  -3    0.10    0.80
   2   5  -3    0.20    0.70
  -2  -5   3    1.20    0.80
  -2  -5   3    0.60    0.60
  -2  -5   3   -0.20    0.50
  -2  -5   3    3.60    0.90
   1   5  -3    1.90    0.80
   1   5  -3    1.60    0.90
   1   5  -3    1.00    0.80
   1   5  -3    1.60    0.80
   1   5  -3    1.80    0.80
  -1  -5   3    3.50    1.10
  -1  -5   3    1.60    0.70
  -1  -5   3    1.30    0.80
  -1  -5   3    1.60    0.80
  -1  -5   3    1.80    0.80
   0   5  -3    1.10    0.70
   0   5  -3    0.20    0.70
   0   5  -3    0.50    0.70
   0   5  -3    0.80    0.80
   0   5  -3    1.10    0.90
   0  -5   3    0.50    0.70
   0  -5   3    0.10    0.60
   0  -5   3    1.00    0.70
   0  -5   3    0.80    0.80
   0  -5   3    1.00    0.70
  -1   5  -3 1045.90   28.20
  -1   5  -3 1046.80   23.60
  -1   5  -3 1069.79   25.80
  -1   5  -3 1092.29   26.60
   1  -5   3 1050.19   24.20
   1  -5   3 1096.19   27.10
   1  -5   3 1084.79   26.10
   1  -5   3 1030.20   25.70
   1  -5   3 1066.49   28.70
  -2   5  -3  158.28    6.20
  -2   5  -3  163.88    5.30
  -2   5  -3  171.08    6.50
  -2   5  -3  166.88    6.00
   2  -5   3  154.88    6.60
   2  -5   3  150.58    5.80
   2  -5   3  159.68    6.00
   2  -5   3  159.38    5.60
   3  -5   3  377.16    9.80
   3  -5   3  384.26   10.10
   3  -5   3  373.76   10.20
   3  -5   3  388.56   10.30
   3  -5   3  356.36   10.00
   3  -5   3  388.96   10.20
   3  -5   3  376.96   10.50
   3  -5   3  384.56   10.10
   3  -5   3  374.56   10.50
   4  -5   3   26.60    2.60
   4  -5   3   27.50    2.40
   4  -5   3   26.70    2.60
   4  -5   3   32.00    2.70
   4  -5   3   28.50    2.50
   4  -5   3   28.40    2.50
   4  -5   3   25.70    2.50
   4  -5   3   32.70    2.70
   4  -5   3   34.90    3.00
   5  -5   3   59.29    3.00
   5  -5   3   56.89    2.90
   5  -5   3   58.59    3.20
   5  -5   3   56.89    3.00
   5  -5   3   56.99    3.20
   5  -5   3   60.89    3.60
   5  -5   3   58.69    3.00
   5  -5   3   54.89    3.60
   6  -5   3   10.80    1.40
   6  -5   3   11.50    1.40
   6  -5   3    9.10    1.30
   6  -5   3   10.80    1.50
   6  -5   3   12.10    1.40
   6  -5   3   12.00    1.50
   6  -5   3   10.90    1.40
   9   4  -3   61.19    2.50
   9   4  -3   60.59    2.30
   9   4  -3   60.89    2.50
   9   4  -3   57.29    2.20
  -9  -4   3   54.09    2.20
   8   4  -3  285.77    7.20
   8   4  -3  288.27    7.90
   8   4  -3  273.47    7.70
   8   4  -3  273.77    7.50
   8   4  -3  263.97    7.20
   8   4  -3  266.97    7.80
   8   4  -3  279.17    8.00
   8   4  -3  258.07    7.30
   8   4  -3  266.47    7.10
  -8  -4   3  254.57    7.30
   7   4  -3  161.48    5.50
   7   4  -3  157.38    5.30
   7   4  -3  163.68    5.90
   7   4  -3  161.98    5.30
   7   4  -3  150.88    5.80
   7   4  -3  156.28    5.50
   7   4  -3  162.38    5.40
   7   4  -3  160.08    5.70
   7   4  -3  168.58    5.90
   7   4  -3  156.78    5.70
  -7  -4   3  156.18    5.50
   6   4  -3   90.39    4.20
   6   4  -3   99.29    4.10
   6   4  -3  100.19    4.30
   6   4  -3  107.89    4.50
   6   4  -3  100.59    4.50
   6   4  -3   90.79    3.80
   6   4  -3   95.09    4.30
   6   4  -3   97.89    3.90
   6   4  -3   99.79    4.00
  -6  -4   3   99.09    4.20
   5   4  -3    2.40    1.10
   5   4  -3    3.80    1.40
   5   4  -3    2.80    1.20
   5   4  -3    1.80    1.10
  -5  -4   3    2.70    1.00
  -5  -4   3    3.20    1.00
  -5  -4   3    2.40    1.00
  -5  -4   3    1.20    0.90
   4   4  -3  491.65   13.10
   4   4  -3  457.45   13.50
  -4  -4   3  428.86   12.30
  -4  -4   3  473.55   11.50
  -4  -4   3  450.65   12.20
  -4  -4   3  456.95   13.60
  -4  -4   3  468.85   12.20
   3   4  -3  410.96   11.60
   3   4  -3  417.06   10.90
   3   4  -3  425.16   12.20
   3   4  -3  419.16   11.50
   3   4  -3  423.86   10.90
  -3  -4   3  421.06   10.30
  -3  -4   3  410.46   11.00
  -3  -4   3  407.36   11.00
  -3  -4   3  427.86   11.00
  -3  -4   3  432.56   12.20
   2   4  -3   56.29    2.10
   2   4  -3   52.19    2.30
   2   4  -3   58.89    2.30
   2   4  -3   54.89    2.50
   2   4  -3   53.39    2.50
   2   4  -3   62.99    2.90
  -2  -4   3   64.09    2.60
  -2  -4   3   52.79    2.70
  -2  -4   3   58.39    2.60
  -2  -4   3   56.59    2.40
  -2  -4   3   57.99    2.50
   1   4  -3  450.85   11.60
   1   4  -3  443.36   10.40
   1   4  -3  456.65   11.60
   1   4  -3  448.56   12.60
   1   4  -3  438.86   11.70
  -1  -4   3  461.15   12.10
  -1  -4   3  458.15   11.60
  -1  -4   3  453.45   11.40
  -1  -4   3  465.75   10.80
  -1  -4   3  463.85   12.70
   0   4  -3    1.80    0.90
   0   4  -3    2.40    0.90
   0   4  -3    0.30    0.70
   0   4  -3    0.50    0.80
   0   4  -3    0.90    0.80
   0  -4   3    2.00    0.80
   0  -4   3    1.60    0.80
   0  -4   3    1.90    0.70
   0  -4   3    1.00    0.70
   0  -4   3    2.10    0.80
  -1   4  -3  287.07    8.90
  -1   4  -3  287.17    7.50
  -1   4  -3  281.67    8.00
  -1   4  -3  288.87    8.40
  -1   4  -3  289.97    8.40
   1  -4   3  275.77    9.00
   1  -4   3  280.67    7.70
   1  -4   3  299.17    8.60
   1  -4   3  294.47    8.20
   1  -4   3  286.17    8.20
  -2   4  -3  574.44   15.80
  -2   4  -3  554.74   14.60
  -2   4  -3  535.65   14.00
  -2   4  -3  553.54   13.10
   2  -4   3  542.65   16.00
   2  -4   3  543.55   14.40
   2  -4   3  549.85   14.50
   2  -4   3  565.84   15.10
   2  -4   3  546.85   13.60
  -3   4  -3  571.34   16.10
  -3   4  -3  554.84   13.30
  -3   4  -3  577.94   14.90
  -3   4  -3  569.54   15.70
   3  -4   3  523.35   14.70
   3  -4   3  542.75   13.90
   3  -4   3  542.55   16.50
   3  -4   3  524.65   14.80
   4  -4   3  253.47    7.90
   4  -4   3  248.08    7.60
   4  -4   3  272.17    8.10
   4  -4   3  263.77    7.70
   4  -4   3  264.27    7.40
   4  -4   3  249.28    7.70
   4  -4   3  254.07    7.50
   4  -4   3  254.97    7.50
   5  -4   3    8.00    1.70
   5  -4   3   11.10    1.60
   5  -4   3   11.90    1.80
   5  -4   3   12.20    1.70
   5  -4   3   10.60    1.80
   5  -4   3    9.00    1.60
   6  -4   3    0.40    0.90
   6  -4   3    0.80    1.00
   6  -4   3    0.80    1.00
   6  -4   3    0.70    1.00
   6  -4   3    0.50    0.90
   6  -4   3    2.10    1.10
   6  -4   3    2.30    1.00
   7  -4   3   45.90    2.10
   7  -4   3   40.20    2.00
   7  -4   3   42.50    2.00
   7  -4   3   41.00    1.90
   9   3  -3   59.99    2.50
   9   3  -3   52.89    2.10
   9   3  -3   61.09    2.30
   9   3  -3   55.59    2.20
   9   3  -3   55.99    2.10
   9   3  -3   54.49    2.30
  -9  -3   3   53.29    2.10
   8   3  -3   32.90    2.40
   8   3  -3   33.40    2.40
   8   3  -3   31.80    2.40
   8   3  -3   32.60    2.30
   8   3  -3   37.70    2.70
   8   3  -3   32.90    2.70
   8   3  -3   37.60    2.70
   8   3  -3   29.70    2.30
   8   3  -3   29.80    2.40
  -8  -3   3   33.90    2.40
   7   3  -3  267.97    8.00
   7   3  -3  251.07    7.80
   7   3  -3  250.17    8.20
   7   3  -3  258.37    7.90
   7   3  -3  254.47    7.30
   7   3  -3  264.37    7.30
   7   3  -3  256.17    7.90
   7   3  -3  249.88    7.60
   7   3  -3  248.18    7.60
   7   3  -3  261.27    7.40
   6   3  -3  383.46   10.30
   6   3  -3  382.66   10.60
   6   3  -3  378.66    9.90
   6   3  -3  387.26   10.40
   6   3  -3  374.76   10.10
   6   3  -3  378.56    9.80
   6   3  -3  386.16   10.10
   6   3  -3  371.86   10.30
   6   3  -3  392.16    9.70
   6   3  -3  383.26   10.40
   6   3  -3  391.06   10.90
   5   3  -3  154.98    6.20
   5   3  -3  148.79    5.90
   5   3  -3  153.08    5.70
   5   3  -3  161.78    6.40
  -5  -3   3  147.19    5.50
  -5  -3   3  153.98    5.20
  -5  -3   3  158.28    6.30
  -5  -3   3  148.99    5.70
  -5  -3   3  152.48    5.40
   4   3  -3    3.70    1.10
   4   3  -3    4.40    1.10
   4   3  -3   11.10    1.60
   4   3  -3    3.20    1.10
   4   3  -3    3.30    1.10
  -4  -3   3    4.90    1.00
  -4  -3   3    2.60    0.90
  -4  -3   3    5.30    1.20
  -4  -3   3    3.00    0.80
  -4  -3   3    4.50    1.00
   3   3  -3  310.87    9.00
   3   3  -3  302.87    8.30
   3   3  -3  315.77    8.80
   3   3  -3  309.07    8.10
   3   3  -3  306.47    9.20
   3   3  -3  310.47    8.90
  -3  -3   3  306.77    9.20
  -3  -3   3  313.67    8.40
  -3  -3   3  307.07    7.80
  -3  -3   3  315.17    8.30
  -3  -3   3  306.67    8.30
  -3  -3   3  306.07    8.40
   2   3  -3   18.80    1.60
   2   3  -3   15.40    1.30
   2   3  -3   17.70    1.40
   2   3  -3   18.90    1.20
   2   3  -3   17.10    1.50
   2   3  -3   18.70    1.40
   2   3  -3   16.90    1.20
   2   3  -3   19.50    1.10
  -2  -3   3   18.80    1.40
  -2  -3   3   18.50    1.40
  -2  -3   3   17.80    1.40
  -2  -3   3   19.60    1.30
  -2  -3   3   17.00    1.20
  -2  -3   3   23.50    1.70
  -2  -3   3   15.70    1.40
   1   3  -3   18.50    1.70
   1   3  -3   18.40    1.20
   1   3  -3   16.40    1.40
   1   3  -3   14.30    1.30
   1   3  -3   15.50    1.10
   1   3  -3   17.20    1.30
   1   3  -3   18.90    1.50
  -1  -3   3   21.00    1.50
  -1  -3   3   17.90    1.10
  -1  -3   3   17.00    1.50
  -1  -3   3   17.50    1.50
  -1  -3   3   17.60    1.40
  -1  -3   3   16.30    1.40
  -1  -3   3   17.70    1.30
   0   3  -3    7.80    1.20
   0   3  -3   10.10    1.20
   0   3  -3    8.60    0.90
   0   3  -3   11.30    1.10
   0   3  -3    9.10    1.20
   0  -3   3    9.20    1.20
   0  -3   3    8.50    1.20
   0  -3   3    8.90    1.00
   0  -3   3    9.10    1.20
   0  -3   3    8.60    1.10
   0  -3   3    8.00    0.80
   0  -3   3    8.30    1.00
  -1   3  -3    4.30    1.00
  -1   3  -3    4.00    1.00
  -1   3  -3    3.30    0.90
  -1   3  -3    4.00    0.90
   1  -3   3    4.00    0.80
   1  -3   3    3.30    1.00
   1  -3   3    3.30    1.00
   1  -3   3    3.70    0.90
   1  -3   3    3.70    0.90
   1  -3   3    3.90    1.00
   1  -3   3    3.50    0.80
  -2   3  -3  454.45   12.70
  -2   3  -3  433.96   11.40
  -2   3  -3  463.15   11.90
  -2   3  -3  448.66   10.60
   2  -3   3  439.56   12.10
   2  -3   3  435.16   11.70
   2  -3   3  431.46   11.60
   2  -3   3  442.96   10.90
   2  -3   3  434.26   11.50
   2  -3   3  442.86   12.80
  -3   3  -3    0.20    0.80
  -3   3  -3    3.70    1.10
  -3   3  -3    0.40    0.60
  -3   3  -3    5.30    1.20
   3  -3   3   -0.20    0.70
   3  -3   3    0.60    0.90
   3  -3   3    0.40    0.60
   3  -3   3    0.30    0.80
   3  -3   3   -0.20    0.70
  -4   3  -3   -0.80    0.80
  -4   3  -3    0.80    1.00
  -4   3  -3   -1.10    0.90
   4  -3   3    0.40    0.90
   4  -3   3   -0.50    0.70
   5  -3   3  758.92   18.10
   5  -3   3  755.42   17.00
   5  -3   3  738.93   17.30
   5  -3   3  752.72   17.40
   5  -3   3  745.73   17.60
   5  -3   3  738.43   17.50
   5  -3   3  735.03   17.90
   6  -3   3   13.30    1.80
   6  -3   3   11.00    1.60
   6  -3   3   13.40    1.70
   6  -3   3   13.00    1.80
   6  -3   3   13.20    1.80
   6  -3   3   13.20    1.80
   6  -3   3   12.60    1.70
   7  -3   3   35.40    2.40
   7  -3   3   36.10    2.40
   7  -3   3   41.00    2.50
   7  -3   3   39.30    2.50
   7  -3   3   31.50    2.10
   9   2  -3   30.40    1.60
   9   2  -3   30.20    1.60
   9   2  -3   34.60    1.80
   9   2  -3   31.20    1.70
   9   2  -3   33.80    1.60
   9   2  -3   35.20    1.70
   9   2  -3   30.80    2.00
   8   2  -3   46.50    2.90
   8   2  -3   47.60    2.90
   8   2  -3   49.40    2.60
   8   2  -3   46.30    2.90
   8   2  -3   48.00    2.70
   8   2  -3   51.69    2.80
   8   2  -3   51.89    2.70
   8   2  -3   50.39    2.80
   8   2  -3   54.19    3.10
   7   2  -3   24.00    2.40
   7   2  -3   26.50    2.30
   7   2  -3   22.90    2.30
   7   2  -3   21.80    2.40
   7   2  -3   24.10    2.50
   7   2  -3   24.20    2.60
   7   2  -3   24.10    2.30
   7   2  -3   18.60    2.10
   7   2  -3   22.60    2.30
   7   2  -3   22.40    2.30
   6   2  -3   59.39    3.50
   6   2  -3   59.79    3.70
   6   2  -3   58.99    3.30
   6   2  -3   55.99    3.40
   6   2  -3   56.79    3.50
   6   2  -3   54.19    3.70
   6   2  -3   54.09    3.50
   6   2  -3   56.09    3.40
   6   2  -3   54.59    3.60
   6   2  -3   55.49    3.60
   5   2  -3   48.50    3.20
   5   2  -3   51.29    3.10
   5   2  -3   47.70    3.30
   5   2  -3   45.20    3.50
  -5  -2   3   44.90    3.50
  -5  -2   3   49.20    2.80
  -5  -2   3   44.40    2.60
  -5  -2   3   46.70    2.80
   4   2  -3  186.68    6.50
   4   2  -3  177.18    5.80
   4   2  -3  173.68    5.90
   4   2  -3  178.68    6.10
   4   2  -3  175.28    5.90
   4   2  -3  183.18    6.30
  -4  -2   3  171.08    6.30
  -4  -2   3  178.28    5.40
  -4  -2   3  171.68    5.60
  -4  -2   3  182.08    5.70
   3   2  -3  245.28    6.50
   3   2  -3  256.77    7.40
   3   2  -3  251.37    7.60
   3   2  -3  251.87    7.60
   3   2  -3  269.87    7.10
   3   2  -3  251.47    7.70
  -3  -2   3  242.28    7.00
  -3  -2   3  257.87    7.00
  -3  -2   3  260.77    6.60
  -3  -2   3  247.18    7.70
  -3  -2   3  255.67    7.00
   2   2  -3 2561.94   57.99
   2   2  -3 2531.95   63.39
   2   2  -3 2499.25   61.59
   2   2  -3 2667.43   63.69
   2   2  -3 2627.84   60.19
   2   2  -3 2406.56   59.09
   2   2  -3 2562.54   52.29
   2   2  -3 2520.55   57.19
  -2  -2   3 2577.74   62.49
  -2  -2   3 2596.74   57.99
  -2  -2   3 2621.24   53.79
  -2  -2   3 2642.44   63.59
  -2  -2   3 2600.34   57.09
  -2  -2   3 2537.15   59.29
  -2  -2   3 2620.84   60.39
   1   2  -3 1107.29   26.30
   1   2  -3 1068.09   25.60
   1   2  -3 1077.69   25.80
   1   2  -3 1102.89   25.10
   1   2  -3 1116.79   27.50
   1   2  -3 1032.70   26.70
   1   2  -3 1052.29   24.40
  -1  -2   3 1115.89   27.20
  -1  -2   3 1082.89   25.00
  -1  -2   3 1093.09   24.50
  -1  -2   3 1083.19   27.00
  -1  -2   3 1075.49   25.10
  -1  -2   3 1072.49   26.10
  -1  -2   3 1076.19   22.60
  -1  -2   3 1108.69   23.20
   0   2  -3    1.40    0.70
   0   2  -3    1.10    0.40
   0   2  -3    2.00    0.60
   0   2  -3    2.20    0.70
   0   2  -3    1.20    0.70
   0   2  -3    2.00    0.40
   0  -2   3    3.80    0.70
   0  -2   3    2.20    0.70
   0  -2   3    1.60    0.60
   0  -2   3    1.50    0.70
   0  -2   3    0.60    0.30
   0  -2   3    1.10    0.50
   0  -2   3    1.20    0.60
   0  -2   3    1.40    0.60
  -1   2  -3 1119.69   26.10
  -1   2  -3 1090.39   25.60
  -1   2  -3 1105.19   25.30
  -1   2  -3 1105.29   27.50
  -1   2  -3  978.40   25.90
  -1   2  -3  995.80   24.10
   1  -2   3 1105.49   24.80
   1  -2   3 1074.19   25.40
   1  -2   3 1103.09   27.40
   1  -2   3 1106.19   23.00
   1  -2   3 1113.39   23.40
   1  -2   3 1106.49   27.50
   1  -2   3 1123.89   26.40
   1  -2   3 1063.29   25.10
  -2   2  -3   -0.40    0.60
  -2   2  -3   -1.00    0.60
  -2   2  -3   -0.70    0.50
  -2   2  -3    0.10    0.50
   2  -2   3    0.50    0.50
   2  -2   3    0.20    0.60
   2  -2   3    0.10    0.70
   2  -2   3    0.00    0.70
   2  -2   3   -0.20    0.60
   2  -2   3   -0.40    0.60
   2  -2   3    0.30    0.60
   2  -2   3    0.40    0.60
  -3   2  -3  866.31   19.30
  -3   2  -3  899.61   23.20
  -3   2  -3  880.11   21.80
   3  -2   3  872.91   20.00
   3  -2   3  889.41   22.00
   3  -2   3  863.21   21.10
   3  -2   3  883.41   23.60
   3  -2   3  884.11   21.50
  -4   2  -3  443.56   11.90
  -4   2  -3  426.86   12.20
  -4   2  -3  415.76   12.30
   4  -2   3  410.76   13.00
   4  -2   3  415.96   11.70
   4  -2   3  413.26   12.10
   4  -2   3  407.76   10.90
   5  -2   3   58.29    3.60
   5  -2   3   51.99    3.40
   5  -2   3   52.69    3.40
   5  -2   3   50.79    3.20
   5  -2   3   50.39    3.40
   5  -2   3   49.70    3.10
   5  -2   3   45.50    3.20
   6  -2   3  433.36   11.50
   6  -2   3  425.46   11.50
   6  -2   3  424.26   11.00
   6  -2   3  459.75   11.40
   6  -2   3  426.36   11.10
   6  -2   3  432.26   11.20
   7  -2   3   25.60    2.20
   7  -2   3   26.70    2.30
   7  -2   3   28.10    2.30
   7  -2   3   24.50    2.20
   7  -2   3   27.60    2.20
   8  -2   3   48.70    2.10
   9   1  -3    6.00    0.90
   9   1  -3    5.10    0.80
   9   1  -3    6.00    0.80
   8   1  -3  194.58    6.10
   8   1  -3  197.78    5.80
   8   1  -3  194.98    5.80
   8   1  -3  188.38    5.50
   8   1  -3  190.68    6.10
   8   1  -3  200.18    6.40
   8   1  -3  192.18    6.00
   8   1  -3  192.48    6.00
   8   1  -3  185.28    5.80
   7   1  -3   68.29    3.40
   7   1  -3   71.19    3.70
   7   1  -3   71.79    3.70
   7   1  -3   79.49    4.10
   7   1  -3   71.79    3.60
   7   1  -3   70.39    3.50
   7   1  -3   71.29    3.50
   7   1  -3   74.39    3.80
   7   1  -3   67.89    3.50
   7   1  -3   74.89    3.50
   6   1  -3   62.99    3.40
   6   1  -3   67.89    3.40
   6   1  -3   65.39    3.40
   6   1  -3   66.89    3.70
   6   1  -3   58.39    3.20
   6   1  -3   63.79    3.50
   6   1  -3   61.69    3.30
   6   1  -3   68.99    3.70
   6   1  -3   64.29    3.50
   6   1  -3   64.49    3.40
   6   1  -3   61.39    3.40
   5   1  -3  683.43   18.50
   5   1  -3  658.23   17.60
   5   1  -3  684.63   19.30
   5   1  -3  692.33   18.30
   5   1  -3  698.53   20.00
  -5  -1   3  661.43   19.60
  -5  -1   3  676.73   16.60
  -5  -1   3  673.13   17.50
  -5  -1   3  737.23   17.80
   4   1  -3  222.98    7.50
   4   1  -3  235.18    7.20
   4   1  -3  233.98    7.00
   4   1  -3  222.28    7.20
   4   1  -3  236.68    7.90
  -4  -1   3  234.58    6.50
  -4  -1   3  228.58    6.90
  -4  -1   3  220.68    6.80
  -4  -1   3  232.28    7.80
  -4  -1   3  247.78    7.00
   3   1  -3  471.55   12.20
   3   1  -3  472.55   11.70
   3   1  -3  449.76   12.00
   3   1  -3  463.55   13.00
   3   1  -3  459.45   12.50
   3   1  -3  482.25   12.70
  -3  -1   3  464.35   11.60
  -3  -1   3  460.95   12.90
  -3  -1   3  463.85   11.00
  -3  -1   3  451.45   11.90
  -3  -1   3  477.75   11.70
   2   1  -3  134.79    4.40
   2   1  -3  136.69    4.30
   2   1  -3  135.69    4.30
   2   1  -3  139.49    4.00
   2   1  -3  137.69    4.00
   2   1  -3  122.89    3.40
   2   1  -3  139.59    4.20
   2   1  -3  135.49    3.60
  -2  -1   3  135.49    4.00
  -2  -1   3  135.09    4.00
  -2  -1   3  138.69    3.90
  -2  -1   3  134.69    4.00
  -2  -1   3  128.29    3.10
  -2  -1   3  140.99    3.70
  -2  -1   3  134.99    4.30
   1   1  -3  340.27    8.60
   1   1  -3  342.37    8.20
   1   1  -3  329.47    8.10
   1   1  -3  336.67    9.00
   1   1  -3  322.47    8.60
   1   1  -3  326.67    8.70
  -1  -1   3  336.47    8.80
  -1  -1   3  335.17    7.40
  -1  -1   3  350.26    8.60
  -1  -1   3  301.57    8.70
  -1  -1   3  343.47    8.20
  -1  -1   3  343.67    7.60
  -1  -1   3  330.77    8.30
  -1  -1   3  338.27    8.00
   0   1  -3  264.47    7.10
   0   1  -3  263.27    6.60
   0   1  -3  248.48    6.60
   0   1  -3  256.17    6.60
   0   1  -3  256.07    6.20
   0  -1   3  251.07    5.80
   0  -1   3  259.07    5.90
   0  -1   3  257.57    6.40
   0  -1   3  266.87    6.80
   0  -1   3  258.77    7.10
   0  -1   3  251.27    6.10
   0  -1   3  251.17    6.70
   0  -1   3  260.77    6.70
  -1   1  -3  112.19    3.70
  -1   1  -3  140.59    4.30
  -1   1  -3  132.09    3.60
  -1   1  -3  137.99    3.90
   1  -1   3  140.49    4.10
   1  -1   3  137.19    4.30
   1  -1   3  133.49    3.70
   1  -1   3  138.69    3.90
   1  -1   3  139.59    4.10
   1  -1   3  136.09    4.10
   1  -1   3  135.29    3.80
   1  -1   3  133.89    3.60
   1  -1   3  141.49    3.70
   1  -1   3  137.29    3.60
  -2   1  -3 1026.10   25.90
  -2   1  -3  999.60   23.80
   2  -1   3 1017.10   24.50
   2  -1   3 1002.50   21.60
   2  -1   3 1053.69   26.10
   2  -1   3 1028.10   25.80
   2  -1   3 1019.10   24.80
   2  -1   3 1014.60   23.10
   2  -1   3 1027.90   23.80
   2  -1   3 1003.80   24.90
   2  -1   3 1014.10   23.40
   2  -1   3  999.10   25.70
   2  -1   3 1027.20   24.30
   2  -1   3 1017.40   22.00
  -3   1  -3  198.18    5.90
  -3   1  -3  198.58    5.70
  -3   1  -3  197.48    6.10
  -3   1  -3  198.38    6.30
  -3   1  -3  199.08    5.30
   3  -1   3  195.98    6.10
   3  -1   3  204.28    5.60
   3  -1   3  199.28    6.10
   3  -1   3  188.98    6.50
   3  -1   3  196.78    5.90
   3  -1   3  195.88    6.30
   3  -1   3  197.58    5.90
   3  -1   3  198.58    5.50
   3  -1   3  202.78    6.00
   3  -1   3  198.48    5.80
  -4   1  -3 3588.04   79.19
  -4   1  -3 3530.15   82.49
   4  -1   3 3431.76   87.09
   4  -1   3 3457.95   78.09
   4  -1   3 3407.86   73.49
   4  -1   3 3506.35   81.59
   4  -1   3 3433.86   86.79
  -5   1  -3  365.36    7.20
  -5   1  -3  365.26   10.70
  -5   1  -3  365.06    7.20
  -5   1  -3  362.66   10.60
  -5   1  -3  369.26    8.40
  -5   1  -3  368.16    8.40
  -5   1  -3  360.16    8.60
  -5   1  -3  363.96   10.00
   5  -1   3  342.97   11.10
   6  -1   3  547.75   13.50
   6  -1   3  535.65   13.30
   6  -1   3  544.35   13.70
   6  -1   3  534.75   13.60
   6  -1   3  538.25   13.40
   6  -1   3  538.65   13.40
   7  -1   3    6.60    1.40
   7  -1   3    7.20    1.40
   7  -1   3    6.50    1.30
   7  -1   3    4.70    1.30
   7  -1   3    6.60    1.40
   7  -1   3    5.80    1.40
   8  -1   3   80.09    3.00
   8  -1   3   75.99    3.00
   8  -1   3   81.69    3.00
   8  -1   3   78.49    2.90
   8  -1   3   78.49    2.90
   8   0  -3    2.30    1.00
   8   0  -3    4.00    1.00
   8   0  -3    2.90    1.10
   8   0  -3    5.20    1.10
   8   0  -3    1.80    0.90
   8   0  -3    4.30    1.10
   8   0  -3    1.90    1.00
   8   0  -3    3.00    1.00
  -8   0   3    2.10    0.80
   7   0  -3  170.68    5.80
   7   0  -3  169.48    5.80
   7   0  -3  169.78    6.00
   7   0  -3  178.38    6.20
   7   0  -3  173.78    6.40
   7   0  -3  170.78    6.00
   7   0  -3  167.58    5.80
   7   0  -3  173.98    5.90
   7   0  -3  175.08    6.10
   7   0  -3  169.78    5.50
   6   0  -3   32.10    2.70
   6   0  -3   28.40    2.70
   6   0  -3   31.20    2.60
   6   0  -3   31.40    2.60
   6   0  -3   31.90    2.70
   6   0  -3   33.00    2.90
   6   0  -3   33.00    3.00
   6   0  -3   29.30    2.60
   6   0  -3   31.30    2.80
   6   0  -3   30.90    2.60
   5   0  -3  537.25   16.50
   5   0  -3  557.14   16.00
   5   0  -3  554.74   14.70
   5   0  -3  542.65   15.40
  -5   0   3  520.85   16.20
  -5   0   3  527.25   14.50
  -5   0   3  564.44   14.60
  -5   0   3  527.95   13.60
   4   0  -3 1135.99   26.90
   4   0  -3 1149.98   30.10
   4   0  -3 1147.89   29.00
   4   0  -3 1129.09   28.10
   4   0  -3 1139.09   28.00
  -4   0   3 1091.89   26.70
  -4   0   3 1115.89   28.00
  -4   0   3 1182.28   27.20
  -4   0   3 1105.49   30.00
  -4   0   3 1120.99   25.30
   3   0  -3   15.70    1.50
   3   0  -3   15.40    1.60
   3   0  -3   16.00    1.50
   3   0  -3   13.20    1.40
   3   0  -3   16.30    1.20
   3   0  -3   15.60    1.60
   3   0  -3   15.00    1.60
  -3   0   3   16.00    1.20
  -3   0   3   15.70    1.40
  -3   0   3   15.20    1.40
  -3   0   3   13.30    1.30
  -3   0   3   15.20    1.40
   2   0  -3 1397.26   34.80
   2   0  -3 1426.76   33.80
   2   0  -3 1397.06   34.30
   2   0  -3 1418.56   32.70
   2   0  -3 1388.76   32.40
   2   0  -3 1374.16   31.20
   2   0  -3 1360.56   34.60
  -2   0   3 1355.56   29.30
  -2   0   3 1339.57   28.30
  -2   0   3 1352.56   33.90
  -2   0   3 1400.06   32.90
  -2   0   3 1390.06   31.10
  -2   0   3 1325.87   31.80
  -2   0   3 1414.66   31.60
   1   0  -3  364.46    9.20
   1   0  -3  358.26    8.90
   1   0  -3  350.76    8.60
   1   0  -3  341.77    9.60
   1   0  -3  359.66    9.40
   1   0  -3  355.16    9.60
   1   0  -3  359.36    8.80
  -1   0   3  384.36    8.50
  -1   0   3  370.66    8.80
  -1   0   3  356.46    8.90
  -1   0   3  357.76    9.40
  -1   0   3  357.46    9.20
  -1   0   3  353.66    9.50
  -1   0   3  367.86    8.10
  -1   0   3  380.36    7.90
   0   0  -3   14.00    0.90
   0   0  -3   13.70    1.00
   0   0  -3   15.00    1.00
   0   0  -3   12.00    0.90
   0   0  -3   14.40    1.10
   0   0   3   13.50    1.00
   0   0   3    9.90    0.80
   0   0   3   13.00    0.70
   0   0   3   12.20    0.90
   0   0   3   12.80    0.90
   0   0   3   13.20    0.60
   0   0   3   14.00    1.00
   0   0   3   14.10    1.00
  -1   0  -3  163.08    4.50
  -1   0  -3  167.78    4.80
  -1   0  -3  173.68    4.80
   1   0   3  178.08    5.10
   1   0   3  175.78    4.30
   1   0   3  171.48    4.50
   1   0   3  171.78    4.00
   1   0   3  175.78    4.40
   1   0   3  178.78    4.70
   1   0   3  173.58    5.10
   1   0   3  178.28    4.30
   1   0   3  170.08    4.80
   1   0   3  178.98    4.90
   1   0   3  172.88    4.70
   2   0   3 6795.52  152.58
   2   0   3 6719.53  151.58
   2   0   3 6882.51  166.68
   2   0   3 6817.62  166.48
   2   0   3 6875.61  164.78
   2   0   3 6870.31  140.79
   2   0   3 6830.22  155.88
   2   0   3 6855.91  156.38
   2   0   3 6757.62  157.38
   2   0   3 6890.11  149.39
   2   0   3 6763.92  138.39
   2   0   3 6818.92  166.78
   3   0   3 5325.17  127.29
   3   0   3 5311.57  108.79
   3   0   3 5278.17  122.99
   3   0   3 5388.16  131.19
   3   0   3 5351.96  119.99
   3   0   3 5262.87  124.59
   3   0   3 5374.96  117.89
   3   0   3 5406.76  131.39
   3   0   3 5363.26  110.99
   3   0   3 5372.16  122.99
   3   0   3 5349.06  119.39
   3   0   3 5296.97  123.89
   3   0   3 5348.86  129.59
   3   0   3 5374.16  131.49
   3   0   3 5401.46  117.79
  -4   0  -3  730.93   14.00
  -4   0  -3  738.03   14.50
  -4   0  -3  737.93   16.80
  -4   0  -3  694.83   17.70
  -4   0  -3  715.13   18.40
  -4   0  -3  739.93   17.90
  -4   0  -3  735.43   13.90
  -4   0  -3  724.43   11.90
  -4   0  -3  739.43   11.90
   4   0   3  725.13   19.90
   4   0   3  726.53   20.00
   4   0   3  720.03   18.80
   4   0   3  716.63   17.60
   4   0   3  706.23   18.40
   4   0   3  716.13   19.10
  -5   0  -3   56.79    3.00
  -5   0  -3   45.90    1.90
  -5   0  -3   40.70    2.40
  -5   0  -3   43.90    2.10
  -5   0  -3   43.30    3.50
  -5   0  -3   47.10    2.60
  -5   0  -3   37.30    2.20
  -5   0  -3   47.40    2.20
   5   0   3   39.80    3.30
   5   0   3   38.70    3.10
   6   0   3  267.97    7.70
   6   0   3  261.47    7.40
   6   0   3  256.77    7.60
   6   0   3  263.17    7.70
   6   0   3  264.37    7.90
   6   0   3  261.37    7.90
   7   0   3   28.00    2.50
   7   0   3   28.70    2.50
   7   0   3   32.20    2.50
   7   0   3   27.70    2.40
   7   0   3   26.50    2.50
   7   0   3   32.70    2.60
   8   0   3    1.90    0.90
   8   0   3    2.80    1.00
   8   0   3    4.10    1.10
   8   0   3    3.40    1.00
   8   0   3    2.50    1.00
   8   0   3    2.60    0.90
   8  -1  -3    2.90    0.90
   8  -1  -3    4.60    1.10
   8  -1  -3    3.70    1.00
   8  -1  -3    3.60    1.00
   8  -1  -3    3.50    0.90
   8  -1  -3    4.60    1.00
   8  -1  -3    3.20    0.90
   8  -1  -3    3.90    1.00
   7  -1  -3   59.39    4.00
   7  -1  -3   61.79    3.80
   7  -1  -3   47.30    3.20
   7  -1  -3   60.09    3.70
   7  -1  -3   53.29    3.50
   7  -1  -3   57.69    3.60
   7  -1  -3   55.79    3.60
   7  -1  -3   61.39    3.60
   7  -1  -3   56.79    3.50
   6  -1  -3   29.60    2.70
   6  -1  -3   35.00    2.90
   6  -1  -3   33.90    2.70
   6  -1  -3   28.40    2.60
   6  -1  -3   34.80    2.90
   6  -1  -3   34.60    2.90
   6  -1  -3   32.50    2.90
   6  -1  -3   27.50    2.70
   6  -1  -3   30.80    2.70
   6  -1  -3   37.90    3.20
   5  -1  -3   64.79    4.10
   5  -1  -3   68.59    4.00
   5  -1  -3   68.29    3.90
  -5   1   3   62.79    3.20
  -5   1   3   62.19    3.40
  -5   1   3   58.29    3.80
  -5   1   3   65.29    3.40
  -5   1   3   63.89    3.40
   4  -1  -3   23.10    2.20
   4  -1  -3   24.00    2.10
   4  -1  -3   27.30    2.40
   4  -1  -3   26.40    2.50
   4  -1  -3   26.50    2.60
  -4   1   3   28.90    2.30
  -4   1   3   24.90    2.00
  -4   1   3   23.60    2.10
  -4   1   3   28.20    2.30
   3  -1  -3 1172.38   27.80
   3  -1  -3 1237.88   31.30
   3  -1  -3 1163.78   28.90
   3  -1  -3 1211.48   29.20
   3  -1  -3 1210.78   31.10
   3  -1  -3 1198.18   30.10
  -3   1   3 1196.98   18.80
  -3   1   3 1203.18   21.90
  -3   1   3 1195.98   22.00
  -3   1   3 1203.68   22.80
  -3   1   3 1207.28   28.30
  -3   1   3 1172.88   30.10
  -3   1   3 1205.08   26.30
  -3   1   3 1214.88   18.80
  -3   1   3 1209.18   27.90
  -3   1   3 1235.48   29.40
   2  -1  -3  124.59    3.60
   2  -1  -3  125.39    4.30
   2  -1  -3  130.89    4.30
   2  -1  -3  129.89    4.50
   2  -1  -3  132.89    4.00
   2  -1  -3  127.99    4.10
   2  -1  -3  133.49    3.90
  -2   1   3  124.59    3.20
  -2   1   3  136.99    3.80
  -2   1   3  131.59    3.50
  -2   1   3  132.39    2.60
  -2   1   3  132.59    4.20
  -2   1   3  127.89    4.10
  -2   1   3  132.39    3.10
  -2   1   3  136.99    3.20
  -2   1   3  134.69    3.10
  -2   1   3  126.29    2.60
  -2   1   3  133.89    4.00
   1  -1  -3 1606.44   35.10
   1  -1  -3 1556.14   38.70
   1  -1  -3 1601.74   39.20
   1  -1  -3 1566.04   36.80
   1  -1  -3 1561.34   36.50
   1  -1  -3 1592.24   37.90
   1  -1  -3 1571.04   34.80
   1  -1  -3 1541.55   38.90
  -1   1   3 1586.14   23.50
  -1   1   3 1614.74   37.20
  -1   1   3 1543.35   32.30
  -1   1   3 1581.24   38.60
  -1   1   3 1549.54   35.40
  -1   1   3 1589.94   27.50
  -1   1   3 1526.05   36.40
  -1   1   3 1571.84   32.90
  -1   1   3 1588.14   23.50
  -1   1   3 1560.04   28.40
  -1   1   3 1592.54   35.50
  -1   1   3 1583.54   27.30
   0  -1  -3    4.20    1.00
   0  -1  -3    4.60    1.00
   0  -1  -3    5.10    1.00
   0  -1  -3    5.10    0.70
   0  -1  -3    4.20    0.80
   0  -1  -3    5.00    0.90
   0   1   3    3.90    0.90
   0   1   3    3.80    1.00
   0   1   3    5.10    0.90
   0   1   3    5.30    0.80
   0   1   3    5.20    0.90
   0   1   3    4.00    0.80
   0   1   3    2.00    0.90
  -1  -1  -3 2301.07   50.29
  -1  -1  -3 2183.78   32.20
  -1  -1  -3 2142.29   52.39
  -1  -1  -3 2185.78   37.50
  -1  -1  -3 2175.28   45.10
  -1  -1  -3 2189.38   53.89
  -1  -1  -3 2160.88   47.90
  -1  -1  -3 2179.68   39.00
  -1  -1  -3 2194.18   32.30
  -1  -1  -3 2174.98   53.59
  -1  -1  -3 2178.48   37.70
   1   1   3 2265.37   54.09
   1   1   3 2164.68   53.29
   1   1   3 2149.28   48.70
   1   1   3 2150.98   49.40
   1   1   3 2222.48   44.80
   1   1   3 2221.08   50.99
   1   1   3 2201.78   50.69
   1   1   3 2178.48   51.09
  -2  -1  -3  565.94    8.80
  -2  -1  -3  564.64   10.70
  -2  -1  -3  578.44   12.40
  -2  -1  -3  569.34   10.30
  -2  -1  -3  551.14   14.80
  -2  -1  -3  565.74   13.10
  -2  -1  -3  564.74    8.80
  -2  -1  -3  559.64   13.90
  -2  -1  -3  568.04   10.20
   2   1   3  588.24   14.00
   2   1   3  572.14   14.20
   2   1   3  559.24   12.30
   2   1   3  577.74   13.40
   2   1   3  570.04   13.70
   2   1   3  579.84   14.90
   2   1   3  573.14   13.20
   2   1   3  565.04   14.50
   2   1   3  577.84   15.00
   2   1   3  569.94   13.80
   2   1   3  571.84   14.50
  -3  -1  -3   62.29    2.40
  -3  -1  -3   63.19    1.90
  -3  -1  -3   65.49    2.40
  -3  -1  -3   64.49    1.90
  -3  -1  -3   67.89    1.70
  -3  -1  -3   63.09    2.80
  -3  -1  -3   64.69    2.00
  -3  -1  -3   64.69    1.60
  -3  -1  -3   68.49    2.40
  -3  -1  -3   67.99    2.30
   3   1   3   65.29    2.80
   3   1   3   67.79    2.70
   3   1   3   67.69    2.90
   3   1   3   59.89    2.90
   3   1   3   67.29    2.80
   3   1   3   64.89    2.80
   3   1   3   66.49    2.60
   3   1   3   64.59    2.50
   3   1   3   63.39    2.50
   3   1   3   64.69    2.20
  -4  -1  -3  379.96    6.60
  -4  -1  -3  376.56    9.70
  -4  -1  -3  383.06    8.10
  -4  -1  -3  370.96    9.90
  -4  -1  -3  381.06    7.80
  -4  -1  -3  374.96    6.60
  -4  -1  -3  367.56    9.30
  -4  -1  -3  377.16   11.30
  -4  -1  -3  372.86    7.70
   4   1   3  373.06   10.90
   4   1   3  371.56   10.50
   4   1   3  372.06   10.80
   4   1   3  373.96   10.00
   4   1   3  377.16   10.60
   4   1   3  372.26   11.30
  -5  -1  -3  403.86   10.40
  -5  -1  -3  411.26   11.10
  -5  -1  -3  407.76   12.70
   5   1   3  402.56   12.70
   5   1   3  399.06   12.10
   5   1   3  392.86   11.70
   5   1   3  406.36   11.20
   6   1   3  878.91   20.30
   6   1   3  860.51   18.80
   6   1   3  886.91   20.30
   6   1   3  894.61   19.30
   6   1   3  904.81   20.00
   6   1   3  906.41   19.90
   6   1   3  880.31   19.90
   6   1   3  875.91   21.10
   7   1   3    4.40    1.30
   7   1   3    3.80    1.20
   7   1   3    3.80    1.20
   7   1   3    2.40    1.10
   7   1   3    3.80    1.30
   7   1   3    2.70    1.20
   7   1   3    2.20    1.20
   8   1   3  274.47    7.70
   8   1   3  288.17    7.60
   8   1   3  279.67    7.70
   8   1   3  283.87    8.00
   8   1   3  292.47    7.40
   8   1   3  286.97    7.80
   8  -2  -3  125.69    4.20
   8  -2  -3  136.29    4.00
   8  -2  -3  126.69    3.90
   8  -2  -3  136.69    4.10
   8  -2  -3  136.69    4.10
   8  -2  -3  131.69    3.90
   8  -2  -3  143.19    4.20
   8  -2  -3  127.79    4.20
   7  -2  -3   24.10    2.40
   7  -2  -3   19.80    2.10
   7  -2  -3   24.90    2.30
   7  -2  -3   20.10    2.00
   7  -2  -3   22.90    2.20
   7  -2  -3   23.20    2.30
   7  -2  -3   20.60    2.10
   7  -2  -3   22.50    2.30
   7  -2  -3   21.40    2.20
   7  -2  -3   22.00    2.20
   6  -2  -3  144.99    5.50
   6  -2  -3  150.08    5.60
   6  -2  -3  137.19    5.70
   6  -2  -3  148.89    5.50
   6  -2  -3  146.79    5.40
   6  -2  -3  146.59    5.40
   6  -2  -3  144.89    5.10
   6  -2  -3  155.98    5.80
   6  -2  -3  142.49    5.50
   6  -2  -3  149.99    5.40
   5  -2  -3  107.39    4.40
   5  -2  -3  104.29    4.40
   5  -2  -3  108.49    4.20
   5  -2  -3  105.09    4.40
   5  -2  -3  104.69    4.20
   5  -2  -3  103.99    4.30
   5  -2  -3  100.39    4.60
   5  -2  -3  111.39    4.60
   5  -2  -3  106.69    4.30
   5  -2  -3  108.89    4.50
   4  -2  -3  328.67   10.40
   4  -2  -3  306.97   10.40
   4  -2  -3  311.27    9.70
   4  -2  -3  327.17    9.80
  -4   2   3  310.47    6.20
  -4   2   3  303.77    7.50
  -4   2   3  330.07    9.50
  -4   2   3  303.77    7.20
  -4   2   3  304.97    9.10
  -4   2   3  306.27    8.60
  -4   2   3  310.27    6.20
  -4   2   3  301.17    9.20
  -4   2   3  306.97    7.20
   3  -2  -3  475.15   12.30
   3  -2  -3  490.35   14.00
   3  -2  -3  483.35   12.10
   3  -2  -3  489.85   13.20
   3  -2  -3  484.15   13.80
   3  -2  -3  496.85   13.10
  -3   2   3  471.85    8.30
  -3   2   3  483.55    9.80
  -3   2   3  477.75   12.50
  -3   2   3  464.75   13.10
  -3   2   3  473.45    9.70
  -3   2   3  510.85   13.00
  -3   2   3  465.95   11.60
  -3   2   3  480.85   10.10
  -3   2   3  476.45    8.30
   2  -2  -3    9.10    1.20
   2  -2  -3    8.20    1.10
   2  -2  -3    8.50    1.20
   2  -2  -3    9.10    0.90
   2  -2  -3    8.00    1.00
   2  -2  -3   11.20    1.10
   2  -2  -3    7.40    1.20
   2  -2  -3   10.00    1.00
  -2   2   3    8.50    1.10
  -2   2   3    8.90    0.80
  -2   2   3    9.10    0.90
  -2   2   3    9.00    1.10
  -2   2   3    8.40    1.10
   1  -2  -3  619.54   15.60
   1  -2  -3  619.14   14.90
   1  -2  -3  626.34   14.40
   1  -2  -3  610.34   13.50
   1  -2  -3  612.24   14.30
   1  -2  -3  624.54   15.10
   1  -2  -3  623.24   16.10
   1  -2  -3  615.74   16.20
  -1   2   3  615.24   14.30
  -1   2   3  629.14   14.60
  -1   2   3  643.34   15.40
  -1   2   3  618.14   13.30
  -1   2   3  614.14   14.90
  -1   2   3  619.94   15.90
  -1  -2  -3 1438.76   32.70
  -1  -2  -3 1454.65   34.00
  -1  -2  -3 1473.85   35.10
  -1  -2  -3 1216.68   34.70
   1   2   3 1409.66   34.50
   1   2   3 1401.36   32.80
   1   2   3 1360.26   32.00
   1   2   3 1438.56   32.80
   1   2   3 1427.26   33.10
   1   2   3 1403.36   35.10
   1   2   3 1438.36   29.00
  -2  -2  -3  144.29    4.30
  -2  -2  -3  144.79    4.70
  -2  -2  -3  136.29    4.30
  -2  -2  -3  139.09    3.70
  -2  -2  -3  140.29    3.40
   2   2   3  140.89    4.20
   2   2   3  141.39    4.40
   2   2   3  136.69    4.10
   2   2   3  146.29    4.70
   2   2   3  139.89    4.20
   2   2   3  146.39    4.10
   2   2   3  143.59    4.50
   2   2   3  136.99    3.60
  -3  -2  -3  258.07    6.40
  -3  -2  -3  263.77    6.30
  -3  -2  -3  263.77    7.40
  -3  -2  -3  256.77    6.70
  -3  -2  -3  249.58    7.70
   3   2   3  260.77    7.90
   3   2   3  264.67    7.00
   3   2   3  261.27    7.90
   3   2   3  251.27    6.10
   3   2   3  261.27    7.10
   3   2   3  263.07    7.50
   3   2   3  251.87    7.00
   3   2   3  259.87    7.60
  -4  -2  -3  160.88    5.80
  -4  -2  -3  154.28    5.00
  -4  -2  -3  161.48    5.60
  -4  -2  -3  159.28    4.60
   4   2   3  158.78    5.70
   4   2   3  164.08    5.70
   4   2   3  156.78    5.00
   4   2   3  160.48    5.90
   4   2   3  155.38    5.20
   4   2   3  165.08    5.60
  -5  -2  -3  880.31   19.80
  -5  -2  -3  893.51   21.20
  -5  -2  -3  886.51   22.70
  -5  -2  -3  888.91   24.00
   5   2   3  857.81   24.10
   5   2   3  829.12   23.20
   5   2   3  865.41   22.60
   5   2   3  840.22   21.50
   6   2   3  262.07    7.30
   6   2   3  251.97    7.70
   6   2   3  252.77    7.90
   6   2   3  253.07    7.40
   6   2   3  261.07    7.50
   6   2   3  249.97    7.50
   6   2   3  246.58    6.90
   6   2   3  240.48    7.60
   7   2   3  192.58    6.80
   7   2   3  194.68    6.30
   7   2   3  199.88    6.10
   7   2   3  195.48    6.20
   7   2   3  177.08    6.20
   7   2   3  187.98    6.30
   7   2   3  199.68    6.50
   8   2   3    6.00    1.20
   8   2   3    8.00    1.30
   8   2   3    8.10    1.40
   8   2   3    6.30    1.30
   8   2   3    5.60    1.30
   8   2   3    5.50    1.20
   8   2   3    5.50    1.20
   9   2   3    1.90    0.70
   9   2   3    3.00    0.70
   9   2   3    1.60    0.70
   9   2   3    2.30    0.80
   8  -3  -3    5.80    0.80
   8  -3  -3    4.70    0.80
   8  -3  -3    3.80    0.80
   7  -3  -3   48.90    2.60
   7  -3  -3   48.70    3.00
   7  -3  -3   50.49    2.70
   7  -3  -3   48.50    3.00
   7  -3  -3   49.10    3.00
   7  -3  -3   48.70    2.80
   7  -3  -3   41.60    2.90
   7  -3  -3   48.90    3.00
   7  -3  -3   50.19    2.80
   6  -3  -3    1.50    1.20
   6  -3  -3    2.70    1.30
   6  -3  -3    2.10    1.10
   6  -3  -3    2.30    1.10
   6  -3  -3    3.00    1.20
   6  -3  -3    5.50    1.40
   6  -3  -3    3.20    1.20
   6  -3  -3    2.80    1.20
   6  -3  -3    2.20    1.10
   5  -3  -3   15.50    2.20
   5  -3  -3   21.70    2.20
   5  -3  -3   22.70    2.40
   5  -3  -3   21.70    2.20
   5  -3  -3   16.20    2.10
   5  -3  -3   20.40    2.30
   5  -3  -3   19.40    2.10
   5  -3  -3   16.40    2.00
   5  -3  -3   17.00    2.10
   5  -3  -3   16.40    2.10
   4  -3  -3  629.84   18.70
   4  -3  -3  639.34   17.60
   4  -3  -3  654.13   18.60
  -4   3   3  607.64   11.10
  -4   3   3  613.74   16.60
  -4   3   3  659.33   17.30
  -4   3   3  629.84   12.90
  -4   3   3  625.14   13.00
  -4   3   3  624.54   13.50
  -4   3   3  627.94   11.20
  -4   3   3  626.74   15.60
   3  -3  -3  412.06   11.50
   3  -3  -3  410.76   12.20
   3  -3  -3  401.66   10.80
   3  -3  -3  395.46   12.20
   3  -3  -3  396.06   10.10
   3  -3  -3  393.36   11.40
  -3   3   3  413.86   11.30
  -3   3   3  386.86   10.90
  -3   3   3  387.36   11.50
   2  -3  -3    2.70    0.80
   2  -3  -3    2.50    0.70
   2  -3  -3    2.20    0.80
   2  -3  -3    1.20    0.60
   2  -3  -3    2.80    0.90
   2  -3  -3    1.10    0.80
   2  -3  -3    1.60    0.60
  -2   3   3    2.10    0.70
  -2   3   3    2.10    0.70
  -2   3   3    1.70    0.80
  -2   3   3    5.20    1.00
  -2   3   3    1.60    0.60
   1  -3  -3 1378.16   33.10
   1  -3  -3 1331.67   28.80
   1  -3  -3 1355.66   30.70
   1  -3  -3 1315.87   31.60
   1  -3  -3 1363.86   34.40
   1  -3  -3 1368.76   32.20
   1  -3  -3 1333.47   34.30
   1  -3  -3 1373.86   30.50
  -1   3   3 1367.16   28.40
  -1   3   3 1373.06   31.10
  -1   3   3 1378.16   32.60
  -1   3   3 1414.26   34.00
  -1   3   3 1330.37   32.00
  -1   3   3 1341.67   30.90
   0  -3  -3 3533.95   77.69
   0  -3  -3 3568.04   83.89
   0  -3  -3 3476.85   72.99
   0  -3  -3 3493.75   77.49
   0  -3  -3 3546.35   81.49
   0  -3  -3 3580.94   86.79
   0  -3  -3 3463.25   86.59
   0  -3  -3 3548.24   81.09
   0   3   3 3466.75   79.19
   0   3   3 3479.45   86.39
   0   3   3 3575.04   82.19
   0   3   3 3542.45   71.89
   0   3   3 3456.45   78.49
   0   3   3 3533.75   85.69
   0   3   3 3640.04   81.29
  -2  -3  -3   53.99    2.30
  -2  -3  -3   53.89    2.50
  -2  -3  -3   48.40    1.80
  -2  -3  -3   50.19    1.60
  -2  -3  -3   49.60    2.20
   2   3   3   47.60    2.20
   2   3   3   51.59    2.30
   2   3   3   49.60    2.10
   2   3   3   52.89    1.90
   2   3   3   51.79    2.50
   2   3   3   48.20    1.90
   2   3   3   49.40    2.30
   2   3   3   51.79    2.20
  -3  -3  -3  275.97    8.40
  -3  -3  -3  264.07    8.00
  -3  -3  -3  267.17    6.50
  -3  -3  -3  262.47    7.00
  -3  -3  -3  278.07    7.80
   3   3   3  287.57    8.10
   3   3   3  279.67    7.80
   3   3   3  277.07    7.50
   3   3   3  263.77    7.30
   3   3   3  267.17    8.30
   3   3   3  264.47    7.40
  -4  -3  -3    0.40    0.70
  -4  -3  -3   -0.50    0.70
  -4  -3  -3    0.30    0.60
  -4  -3  -3    1.00    0.60
   4   3   3    0.60    0.70
   4   3   3    1.20    0.90
   4   3   3    0.30    0.70
   4   3   3    0.50    0.80
   4   3   3    0.70    0.80
  -5  -3  -3  155.58    5.30
  -5  -3  -3  162.18    6.10
  -5  -3  -3  160.98    6.20
   5   3   3  149.19    6.30
   5   3   3  155.28    5.90
   5   3   3  155.88    6.10
   5   3   3  161.08    6.20
   5   3   3  145.39    5.50
   6   3   3   18.40    2.20
   6   3   3   21.40    2.00
   6   3   3   20.20    2.10
   6   3   3   20.40    2.10
   6   3   3   21.80    2.30
   6   3   3   20.10    2.10
   6   3   3   19.90    2.20
   6   3   3   18.00    2.10
   6   3   3   20.30    2.10
   7   3   3   53.99    3.40
   7   3   3   63.69    3.60
   7   3   3   64.09    3.20
   7   3   3   48.30    3.40
   7   3   3   59.39    3.20
   7   3   3   58.19    3.60
   7   3   3   60.29    3.90
   7   3   3   52.49    3.40
   8   3   3   27.10    2.20
   8   3   3   26.30    2.20
   8   3   3   25.80    2.40
   8   3   3   26.00    2.20
   8   3   3   24.60    2.30
   8   3   3   24.30    2.10
   8   3   3   24.60    2.20
   8   3   3   22.20    2.10
   9   3   3    0.00    0.60
   9   3   3   -0.20    0.60
   9   3   3   -0.70    0.60
   9   3   3    0.80    0.70
   9   3   3    0.40    0.60
   9   3   3    0.00    0.70
   9   3   3   -0.40    0.60
   7  -4  -3    2.40    0.90
   7  -4  -3    2.70    0.90
   7  -4  -3    2.50    1.00
   7  -4  -3    3.70    1.00
   7  -4  -3    3.50    0.90
   7  -4  -3    5.80    1.00
   7  -4  -3    3.70    1.00
   7  -4  -3    3.20    0.90
   7  -4  -3    2.90    0.90
   6  -4  -3  478.05   12.20
   6  -4  -3  476.65   12.10
   6  -4  -3  472.55   12.30
   6  -4  -3  488.65   12.00
   6  -4  -3  465.05   12.30
   6  -4  -3  490.05   12.00
   6  -4  -3  471.05   11.50
   6  -4  -3  487.15   12.10
   6  -4  -3  478.65   11.60
   6  -4  -3  453.35   11.60
   5  -4  -3    1.80    1.10
   5  -4  -3    7.70    1.70
   5  -4  -3    5.20    1.40
   5  -4  -3    5.70    1.50
   5  -4  -3    9.10    1.60
   5  -4  -3   10.20    1.70
   5  -4  -3    5.10    1.40
   5  -4  -3    4.60    1.40
   5  -4  -3    5.50    1.50
   5  -4  -3    5.10    1.50
   4  -4  -3   10.80    1.60
   4  -4  -3   11.40    1.70
   4  -4  -3   12.20    1.70
   4  -4  -3   14.10    1.90
   4  -4  -3   10.40    1.60
   4  -4  -3   12.00    1.90
   4  -4  -3   13.20    1.80
   4  -4  -3   10.90    1.60
  -4   4   3   10.00    1.70
   3  -4  -3    5.30    1.40
   3  -4  -3    8.20    1.30
   3  -4  -3    5.40    1.40
   3  -4  -3    3.90    1.00
   3  -4  -3    7.40    1.50
  -3   4   3    4.30    1.20
  -3   4   3    4.20    1.10
  -3   4   3    4.70    1.20
   2  -4  -3 1287.17   31.30
   2  -4  -3 1291.67   29.80
   2  -4  -3 1266.17   33.40
   2  -4  -3 1280.57   28.00
   2  -4  -3 1266.57   33.30
  -2   4   3 1224.08   30.60
  -2   4   3 1302.67   32.70
  -2   4   3 1265.17   27.20
  -2   4   3 1282.07   30.10
  -2   4   3 1302.07   31.50
   1  -4  -3   12.00    1.50
   1  -4  -3   23.70    1.50
   1  -4  -3    9.80    1.10
   1  -4  -3   13.20    1.50
   1  -4  -3   13.50    1.40
   1  -4  -3   13.40    1.30
  -1   4   3   10.90    1.20
  -1   4   3   12.30    1.40
  -1   4   3   11.40    1.30
  -1   4   3   11.40    1.10
  -1   4   3   13.90    1.10
  -1   4   3   11.20    1.30
   0  -4  -3 1899.51   42.30
   0  -4  -3 1904.31   45.60
   0  -4  -3 1922.91   44.40
   0  -4  -3 1853.91   47.40
   0  -4  -3 1923.21   39.80
   0  -4  -3 1899.21   42.10
   0  -4  -3 1891.11   47.40
   0  -4  -3 1785.02   44.00
   0   4   3 1806.42   43.10
   0   4   3 1894.21   46.80
   0   4   3 1949.20   39.30
   0   4   3 1946.21   44.80
   0   4   3 1931.91   44.40
  -1  -4  -3 1039.40   24.10
  -1  -4  -3 1067.49   22.50
  -1  -4  -3 1018.30   27.00
  -1  -4  -3 1067.29   27.20
  -1  -4  -3 1090.89   25.50
  -1  -4  -3 1034.60   26.10
  -1  -4  -3 1068.89   24.00
   1   4   3 1093.09   25.50
   1   4   3 1054.79   25.20
   1   4   3 1032.30   27.00
   1   4   3 1075.69   22.50
   1   4   3 1059.89   25.30
   1   4   3 1076.29   24.80
   1   4   3 1062.69   26.60
  -2  -4  -3 2336.67   56.59
  -2  -4  -3 2347.77   52.99
  -2  -4  -3 2290.87   47.20
  -2  -4  -3 2167.08   56.29
  -2  -4  -3 2250.87   50.19
   2   4   3 2282.67   51.69
   2   4   3 2238.88   52.89
   2   4   3 2194.38   53.19
   2   4   3 2290.27   56.49
   2   4   3 2238.18   50.59
   2   4   3 2229.18   46.70
   2   4   3 2270.17   55.29
  -3  -4  -3   87.29    2.70
  -3  -4  -3   87.39    3.80
  -3  -4  -3   83.69    2.90
  -3  -4  -3   81.49    3.50
  -3  -4  -3   92.59    3.60
   3   4   3   86.49    3.50
   3   4   3   83.69    3.40
   3   4   3   87.79    3.30
   3   4   3   87.59    3.60
   3   4   3   89.19    3.30
   3   4   3   92.69    3.80
  -4  -4  -3  192.98    6.30
  -4  -4  -3  180.88    6.70
  -4  -4  -3  185.78    6.50
  -4  -4  -3  173.38    5.50
  -4  -4  -3  178.68    5.00
   4   4   3  185.08    6.40
   4   4   3  182.18    6.70
   4   4   3  186.98    6.00
   4   4   3  197.98    6.10
   4   4   3  183.48    6.30
  -5  -4  -3  811.42   23.10
  -5  -4  -3  801.02   19.90
  -5  -4  -3  809.22   22.70
  -5  -4  -3  831.62   21.50
   5   4   3  810.72   20.60
   5   4   3  828.02   22.30
   5   4   3  841.82   23.00
   5   4   3  802.52   21.60
   6   4   3  168.28    5.40
   6   4   3  172.08    5.70
   6   4   3  169.78    6.00
   6   4   3  162.68    5.90
   6   4   3  163.88    5.70
   6   4   3  171.88    5.60
   6   4   3  169.88    5.90
   6   4   3  168.78    5.70
   6   4   3  174.18    6.20
   7   4   3    7.80    1.60
   7   4   3    5.70    1.50
   7   4   3    6.10    1.40
   7   4   3    3.30    1.30
   7   4   3    4.40    1.20
   7   4   3    5.80    1.40
   7   4   3    4.70    1.30
   7   4   3    5.70    1.40
   7   4   3    6.00    1.30
   8   4   3  181.48    5.90
   8   4   3  191.18    6.20
   8   4   3  196.78    6.50
   8   4   3  194.78    6.40
   8   4   3  189.18    6.00
   8   4   3  196.38    5.90
   8   4   3  192.88    6.00
   8   4   3  194.88    5.80
   9   4   3  152.38    4.50
   9   4   3  146.69    4.40
   9   4   3  152.28    4.70
   9   4   3  147.49    4.40
   9   4   3  146.99    4.20
   9   4   3  142.79    4.20
   9   4   3  151.48    4.20
   7  -5  -3    2.00    0.70
   7  -5  -3    2.50    0.70
   7  -5  -3    2.50    0.70
   7  -5  -3    2.30    0.70
   7  -5  -3    3.70    0.80
   7  -5  -3    2.70    0.80
   7  -5  -3    2.80    0.70
   6  -5  -3    2.60    1.00
   6  -5  -3    0.70    0.90
   6  -5  -3    1.40    1.00
   6  -5  -3    1.70    0.90
   6  -5  -3    1.10    0.90
   6  -5  -3    1.00    1.00
   6  -5  -3    1.60    1.00
   6  -5  -3    1.40    1.00
   5  -5  -3  824.92   18.40
   5  -5  -3  836.52   19.90
   5  -5  -3  831.82   19.40
   5  -5  -3  804.72   19.20
   5  -5  -3  845.92   19.50
   5  -5  -3  822.22   19.70
   5  -5  -3  849.02   19.20
   5  -5  -3  837.82   19.30
   5  -5  -3  859.91   19.00
   5  -5  -3  843.32   19.70
   4  -5  -3  721.33   16.30
   4  -5  -3  723.13   16.60
   4  -5  -3  708.63   17.10
   4  -5  -3  733.73   16.80
   4  -5  -3  697.63   17.00
   4  -5  -3  689.53   17.00
   4  -5  -3  704.83   16.80
   4  -5  -3  697.83   16.10
   4  -5  -3  697.03   16.80
   4  -5  -3  711.03   16.60
   4  -5  -3  684.33   16.80
   3  -5  -3  421.76   13.40
   3  -5  -3  420.16   11.70
   3  -5  -3  426.86   11.00
   3  -5  -3  428.76   13.40
   3  -5  -3  387.46   12.50
  -3   5   3  395.06   12.20
  -3   5   3  420.06   12.70
  -3   5   3  408.06   11.70
   2  -5  -3  176.08    5.90
   2  -5  -3  195.48    7.00
   2  -5  -3  184.08    6.50
   2  -5  -3  186.38    6.90
   2  -5  -3  182.88    5.60
  -2   5   3  183.88    6.00
  -2   5   3  190.88    6.60
  -2   5   3  182.48    5.40
  -2   5   3  179.68    6.00
  -2   5   3  172.08    6.20
   1  -5  -3  109.09    4.30
   1  -5  -3  108.99    3.60
   1  -5  -3  104.39    3.90
   1  -5  -3  113.09    4.50
   1  -5  -3  108.19    4.50
  -1   5   3  107.09    4.10
  -1   5   3  106.99    4.40
  -1   5   3  103.59    3.90
  -1   5   3  105.09    4.00
  -1   5   3  111.79    3.70
   0  -5  -3  515.25   14.40
   0  -5  -3  545.95   14.40
   0  -5  -3  516.75   13.50
   0  -5  -3  506.65   11.80
   0  -5  -3  507.25   12.70
   0   5   3  516.05   11.90
   0   5   3  484.15   14.00
   0   5   3  519.95   13.30
   0   5   3  510.05   12.90
   0   5   3  529.25   13.40
  -1  -5  -3   22.50    1.40
  -1  -5  -3   21.80    1.40
  -1  -5  -3   19.70    1.70
  -1  -5  -3   19.90    1.80
  -1  -5  -3   20.60    1.50
  -1  -5  -3   22.20    1.90
  -1  -5  -3   22.70    1.50
   1   5   3   22.90    1.70
   1   5   3   20.60    1.70
   1   5   3   21.60    1.70
   1   5   3   23.20    1.80
   1   5   3   23.50    1.60
   1   5   3   21.10    1.50
  -2  -5  -3  255.77    7.70
  -2  -5  -3  258.47    6.90
  -2  -5  -3  260.77    8.00
  -2  -5  -3  262.67    6.40
  -2  -5  -3  269.57    7.70
  -2  -5  -3  254.77    8.10
   2   5   3  254.27    7.40
   2   5   3  259.47    6.50
   2   5   3  262.87    8.10
   2   5   3  278.07    7.60
   2   5   3  273.57    7.50
   2   5   3  267.97    7.10
  -3  -5  -3  469.95   12.00
  -3  -5  -3  479.15   13.70
  -3  -5  -3  487.35   11.20
  -3  -5  -3  495.05   14.10
  -3  -5  -3  491.25   13.10
   3   5   3  512.95   14.10
   3   5   3  475.65   12.30
   3   5   3  472.65   13.30
   3   5   3  488.95   12.80
   3   5   3  492.15   13.10
   3   5   3  500.05   12.80
  -4  -5  -3   87.89    4.00
  -4  -5  -3   81.29    3.20
  -4  -5  -3   80.09    3.80
  -4  -5  -3   80.39    4.10
   4   5   3   82.69    3.70
   4   5   3   82.09    4.10
   4   5   3   83.59    3.80
   4   5   3   82.49    3.90
   4   5   3   80.29    3.60
  -5  -5  -3  484.05   14.70
  -5  -5  -3  481.65   12.80
  -5  -5  -3  470.05   15.00
  -5  -5  -3  491.85   14.20
   5   5   3  502.05   13.50
   5   5   3  482.85   15.00
   5   5   3  491.95   14.20
   5   5   3  495.85   14.50
   6   5   3   12.50    1.80
   6   5   3   11.20    1.60
   6   5   3    9.50    1.60
   6   5   3   10.30    1.80
   6   5   3   10.20    1.70
   6   5   3   10.80    1.60
   6   5   3   11.90    1.90
   6   5   3    8.20    1.50
   6   5   3   12.60    1.90
   6   5   3    8.60    1.60
   7   5   3   27.50    2.70
   7   5   3   37.00    3.00
   7   5   3   31.90    2.90
   7   5   3   36.90    2.80
   7   5   3   34.80    2.90
   7   5   3   28.00    2.60
   7   5   3   35.70    2.70
   7   5   3   33.10    2.60
   7   5   3   34.20    2.70
   7   5   3   31.50    2.60
   8   5   3  117.09    4.40
   8   5   3  129.89    4.90
   8   5   3  116.69    4.50
   8   5   3  118.99    4.50
   8   5   3  118.69    4.70
   8   5   3  132.29    4.50
   8   5   3  128.99    4.40
   8   5   3  125.59    4.90
   8   5   3  125.49    4.70
   9   5   3   28.30    1.90
   9   5   3   32.70    2.10
   9   5   3   38.50    1.80
   9   5   3   27.90    1.80
   9   5   3   31.90    2.00
   9   5   3   29.50    1.90
   9   5   3   30.10    1.90
   6  -6  -3  109.39    3.90
   6  -6  -3  106.59    3.80
   6  -6  -3  115.69    3.80
   6  -6  -3  107.29    3.70
   6  -6  -3  109.99    3.80
   6  -6  -3  112.69    3.80
   6  -6  -3  113.59    3.80
   6  -6  -3  113.49    3.70
  -6   6   3  110.39    3.60
   5  -6  -3    0.20    0.90
   5  -6  -3   -0.60    0.90
   5  -6  -3   -0.30    1.00
   5  -6  -3   -0.30    0.90
   5  -6  -3    0.70    0.90
   5  -6  -3   -0.10    1.00
   5  -6  -3   -0.30    0.90
   5  -6  -3    0.40    1.00
   5  -6  -3   -0.60    0.90
  -5   6   3   -0.40    0.90
   4  -6  -3   38.50    3.20
   4  -6  -3   39.90    3.30
   4  -6  -3   35.50    2.80
   4  -6  -3   37.70    2.90
   4  -6  -3   39.70    2.90
   4  -6  -3   41.90    3.10
   4  -6  -3   36.60    3.00
   4  -6  -3   37.60    3.00
   4  -6  -3   39.60    3.00
   3  -6  -3  114.79    4.70
   3  -6  -3  113.59    4.60
   3  -6  -3  112.79    4.50
   3  -6  -3  118.39    4.70
   3  -6  -3  112.59    4.40
   3  -6  -3  118.79    4.60
   3  -6  -3  112.89    4.50
   3  -6  -3  114.79    4.90
   3  -6  -3  116.09    4.80
   3  -6  -3  119.79    4.50
   3  -6  -3  117.59    4.40
   2  -6  -3    5.30    1.40
   2  -6  -3    5.40    1.50
   2  -6  -3    7.40    1.40
   2  -6  -3    7.20    1.30
  -2   6   3    3.90    1.10
  -2   6   3    4.00    1.20
  -2   6   3    4.30    1.30
  -2   6   3    5.70    1.30
  -2   6   3    5.30    1.50
   1  -6  -3   16.50    1.60
   1  -6  -3   20.30    2.20
   1  -6  -3   22.60    2.00
   1  -6  -3   19.50    2.20
   1  -6  -3   19.80    2.30
  -1   6   3   22.40    1.90
  -1   6   3   20.40    2.00
  -1   6   3   19.40    1.90
  -1   6   3   18.90    2.10
  -1   6   3   23.10    2.10
   0  -6  -3    0.90    0.70
   0  -6  -3    0.50    0.70
   0  -6  -3    2.10    0.70
   0  -6  -3    1.20    0.80
   0  -6  -3    1.90    0.90
   0   6   3    1.10    0.80
   0   6   3    2.20    1.00
   0   6   3    1.10    0.80
   0   6   3    0.80    0.80
   0   6   3    1.70    0.90
  -1  -6  -3  189.28    5.70
  -1  -6  -3  188.38    6.20
  -1  -6  -3  192.68    6.60
  -1  -6  -3  199.48    6.50
  -1  -6  -3  198.48    5.30
   1   6   3  180.08    5.30
   1   6   3  189.48    6.10
   1   6   3  201.68    6.10
   1   6   3  183.98    6.20
  -2  -6  -3  134.99    4.40
  -2  -6  -3  137.89    5.20
  -2  -6  -3  135.09    5.20
  -2  -6  -3  139.99    5.00
   2   6   3  128.89    4.80
   2   6   3  142.69    4.90
   2   6   3  135.79    4.20
   2   6   3  132.69    5.10
  -3  -6  -3    2.10    0.90
  -3  -6  -3    1.60    0.80
  -3  -6  -3    2.20    0.80
  -3  -6  -3    1.50    0.90
  -3  -6  -3    3.10    1.00
   3   6   3    1.10    0.80
   3   6   3    3.20    1.20
   3   6   3    1.70    0.90
   3   6   3    0.90    0.90
  -4  -6  -3  254.27    8.40
  -4  -6  -3  236.48    7.10
  -4  -6  -3  236.38    7.90
  -4  -6  -3  241.58    8.60
   4   6   3  244.88    7.60
   4   6   3  246.28    8.60
   4   6   3  248.88    8.10
   4   6   3  238.08    8.00
   4   6   3  240.88    7.80
  -5  -6  -3  134.49    6.10
  -5  -6  -3  138.89    6.00
   5   6   3  136.99    5.80
   5   6   3  133.29    5.50
   5   6   3  131.19    5.30
   6   6   3   45.00    3.10
   6   6   3   49.30    3.30
   6   6   3   49.20    3.50
   6   6   3   41.70    3.00
   6   6   3   45.70    3.30
   6   6   3   44.50    3.00
   6   6   3   44.10    2.90
   6   6   3   49.10    3.40
   6   6   3   43.30    3.00
   6   6   3   53.19    3.50
   6   6   3   48.00    3.40
   7   6   3   19.90    2.30
   7   6   3   14.90    2.10
   7   6   3   14.40    1.80
   7   6   3   16.40    2.10
   7   6   3   17.60    2.00
   7   6   3   15.10    1.90
   7   6   3   12.60    1.80
   7   6   3   13.50    1.80
   7   6   3   16.80    2.10
   7   6   3   16.00    1.90
   8   6   3  170.38    5.60
   8   6   3  166.88    5.50
   8   6   3  178.78    5.40
   8   6   3  178.78    5.80
   8   6   3  184.58    5.50
   8   6   3  184.58    6.10
   8   6   3  170.68    5.80
   8   6   3  176.68    5.70
   8   6   3  187.58    6.10
   9   6   3   16.90    1.40
   9   6   3   14.90    1.30
   9   6   3   14.70    1.30
   9   6   3   15.60    1.40
   9   6   3   16.00    1.50
   9   6   3   12.50    1.30
   9   6   3   16.70    1.50
   5  -7  -3  203.58    5.90
   5  -7  -3  199.78    5.90
   5  -7  -3  204.28    5.90
   5  -7  -3  210.68    5.90
   5  -7  -3  211.08    6.10
   5  -7  -3  201.18    6.00
   5  -7  -3  200.98    5.80
   5  -7  -3  204.48    6.00
   5  -7  -3  198.88    6.00
  -5   7   3  196.58    5.70
   4  -7  -3   14.40    1.90
   4  -7  -3   13.20    1.80
   4  -7  -3   10.70    1.60
   4  -7  -3   12.30    1.90
   4  -7  -3   13.50    1.90
   4  -7  -3   18.40    2.00
   4  -7  -3   15.20    2.00
   4  -7  -3   13.50    1.80
   4  -7  -3   13.60    1.80
   4  -7  -3   14.30    1.80
   3  -7  -3  297.97    8.50
   3  -7  -3  301.27    8.70
   3  -7  -3  299.77    8.80
   3  -7  -3  304.67    8.40
   3  -7  -3  291.57    8.70
   3  -7  -3  319.47    8.80
   3  -7  -3  309.77    8.50
   3  -7  -3  319.57    9.10
   3  -7  -3  314.77    8.90
   3  -7  -3  308.97    8.90
  -3   7   3  293.87    8.40
   2  -7  -3   45.30    3.20
   2  -7  -3   45.30    2.90
   2  -7  -3   52.09    3.40
   2  -7  -3   43.20    3.00
   2  -7  -3   44.60    3.10
   2  -7  -3   48.50    3.30
   2  -7  -3   48.50    3.30
   2  -7  -3   44.10    3.10
   2  -7  -3   51.79    3.50
   1  -7  -3  254.47    8.00
   1  -7  -3  247.88    8.60
   1  -7  -3  254.57    9.20
  -1   7   3  252.07    8.20
  -1   7   3  252.17    8.20
  -1   7   3  251.67    8.80
  -1   7   3  251.47    7.40
   0  -7  -3    5.10    1.30
   0  -7  -3    8.50    1.40
   0  -7  -3    7.10    1.50
   0   7   3    4.30    1.40
   0   7   3   20.60    2.10
   0   7   3    6.60    1.20
   0   7   3    6.70    1.30
  -1  -7  -3   89.79    4.00
  -1  -7  -3   96.29    4.50
   1   7   3   88.39    3.50
   1   7   3   92.49    4.10
   1   7   3   86.59    3.90
   1   7   3   95.99    3.90
  -2  -7  -3  205.38    7.20
  -2  -7  -3  192.38    6.70
  -2  -7  -3  200.78    6.20
  -2  -7  -3  183.18    6.80
   2   7   3  197.88    5.70
   2   7   3  199.98    7.00
   2   7   3  187.48    6.50
   2   7   3  199.48    6.50
  -3  -7  -3    0.40    0.90
  -3  -7  -3   -0.50    0.70
  -3  -7  -3    0.50    0.80
  -3  -7  -3    0.20    0.90
   3   7   3    0.90    1.10
   3   7   3    2.00    1.00
   3   7   3    1.00    0.90
  -4  -7  -3    8.40    1.60
  -4  -7  -3   13.70    2.00
  -4  -7  -3    5.80    1.50
   4   7   3    8.80    1.70
   4   7   3   10.60    1.70
   4   7   3    7.30    1.80
  -5  -7  -3   64.99    3.20
   5   7   3   65.29    3.10
   5   7   3   67.69    3.50
   5   7   3   71.89    3.60
   5   7   3   61.19    3.30
   5   7   3   66.39    3.20
   5   7   3   66.19    3.60
   5   7   3   64.89    3.50
   5   7   3   70.29    3.40
   6   7   3   20.60    2.10
   6   7   3   19.30    2.00
   6   7   3   18.40    2.10
   6   7   3   25.80    2.70
   6   7   3   18.40    2.30
   6   7   3   14.80    1.90
   6   7   3   19.50    2.30
   6   7   3   19.70    2.20
   6   7   3   20.60    2.10
   6   7   3   22.20    2.30
   7   7   3  104.19    4.40
   7   7   3  103.59    4.30
   7   7   3   91.49    4.10
   7   7   3  106.19    4.40
   7   7   3   99.89    4.00
   7   7   3   98.09    4.30
   7   7   3  101.19    4.40
   7   7   3   94.59    3.90
   7   7   3  105.69    4.60
  -8  -7  -3    1.00    0.80
   8   7   3    0.30    0.80
   8   7   3    0.20    0.90
   8   7   3   -0.30    0.80
   8   7   3   -0.80    0.90
   8   7   3    0.80    0.90
   8   7   3   -1.00    0.90
   8   7   3   -0.30    0.80
   8   7   3   -0.10    0.90
   8   7   3    0.80    0.80
   9   7   3   74.49    2.60
   9   7   3   74.19    2.60
   9   7   3   72.49    2.70
   9   7   3   69.89    2.40
   5  -8  -3   22.90    1.60
   5  -8  -3   23.70    1.60
   5  -8  -3   21.70    1.50
   5  -8  -3   23.60    1.70
   5  -8  -3   25.60    1.70
   5  -8  -3   23.90    1.50
   4  -8  -3  240.18    6.60
   4  -8  -3  211.18    6.40
   4  -8  -3  218.68    6.50
   4  -8  -3  228.98    6.50
   4  -8  -3  203.38    6.20
   4  -8  -3  204.08    6.20
   4  -8  -3  215.18    6.10
   4  -8  -3  207.68    6.10
   4  -8  -3  223.28    6.20
  -4   8   3  216.38    6.30
   3  -8  -3   95.49    4.10
   3  -8  -3   93.09    4.10
   3  -8  -3   95.09    4.20
   3  -8  -3   93.29    3.80
   3  -8  -3   88.39    4.00
   3  -8  -3   91.69    4.00
   3  -8  -3   92.29    4.10
   3  -8  -3   93.29    3.90
   3  -8  -3   90.39    3.80
   3  -8  -3  104.29    4.00
  -3   8   3   90.69    3.80
   2  -8  -3  763.92   18.30
   2  -8  -3  750.72   17.70
   2  -8  -3  757.42   17.80
   2  -8  -3  762.52   17.90
   2  -8  -3  764.92   17.80
   2  -8  -3  749.62   17.10
   2  -8  -3  761.82   17.60
   2  -8  -3  759.72   18.10
   1  -8  -3   60.09    3.30
   1  -8  -3   59.39    3.60
   1  -8  -3   57.09    3.50
   1  -8  -3   66.59    3.80
   1  -8  -3   60.29    3.60
   1  -8  -3   53.99    3.30
   1  -8  -3   59.89    3.30
  -1   8   3   58.19    3.10
   0  -8  -3    1.70    1.10
   0  -8  -3    3.10    1.20
   0  -8  -3    3.00    1.10
   0  -8  -3    5.30    1.30
   0  -8  -3    3.50    1.20
   0  -8  -3    2.50    1.30
   0   8   3    4.70    1.30
   0   8   3    1.60    1.00
   1   8   3  721.03   16.20
   1   8   3  719.23   18.70
  -2  -8  -3   11.00    1.90
  -2  -8  -3    8.40    1.50
   2   8   3    8.90    1.60
   2   8   3    9.30    1.40
   2   8   3   11.30    1.70
  -3  -8  -3  180.38    5.80
   3   8   3  189.18    6.00
   3   8   3  186.38    6.20
  -4  -8  -3   32.60    2.60
  -4  -8  -3   26.20    2.30
   4   8   3   31.60    2.60
   4   8   3   23.70    2.40
   4   8   3   25.60    2.40
   4   8   3   31.00    2.70
   4   8   3   31.30    2.60
  -5  -8  -3  165.28    5.70
   5   8   3  177.48    6.00
   5   8   3  175.98    6.00
   5   8   3  174.58    6.00
   5   8   3  184.08    6.10
   5   8   3  178.18    6.40
   5   8   3  181.08    6.20
  -6  -8  -3   53.59    3.20
   6   8   3   46.70    3.30
   6   8   3   48.80    3.40
   6   8   3   46.20    3.20
   6   8   3   40.50    2.80
   6   8   3   47.90    3.30
   6   8   3   45.20    3.20
   6   8   3   42.30    3.10
   6   8   3   44.10    3.20
  -7  -8  -3   55.29    2.80
   7   8   3   54.89    2.80
   7   8   3   57.69    3.20
   7   8   3   49.60    3.30
   7   8   3   60.19    3.10
   7   8   3   53.99    3.40
   7   8   3   61.29    3.30
   7   8   3   54.39    3.40
   7   8   3   58.89    3.20
   7   8   3   47.30    3.10
  -8  -8  -3  170.08    4.90
   8   8   3  174.38    5.50
   8   8   3  167.98    5.30
   8   8   3  175.18    4.90
   8   8   3  182.38    5.30
   8   8   3  178.38    5.40
   8   8   3  170.28    4.80
   8   8   3  166.18    5.10
   4  -9  -3    9.50    1.20
   4  -9  -3   10.60    1.20
   4  -9  -3    8.50    1.10
   4  -9  -3    8.70    1.20
   4  -9  -3   10.50    1.10
  -4   9   3    9.20    1.10
   3  -9  -3   21.00    2.00
   3  -9  -3   23.30    2.10
   3  -9  -3   22.30    2.00
   3  -9  -3   22.60    1.90
   3  -9  -3   23.80    1.90
   3  -9  -3   23.70    2.10
  -3   9   3   18.00    1.70
   2  -9  -3    2.40    1.20
   2  -9  -3    0.60    1.00
   2  -9  -3    2.80    1.20
   2  -9  -3    2.30    1.10
   2  -9  -3    3.30    1.20
   2  -9  -3    3.30    1.20
  -2   9   3    2.50    1.20
  -2   9   3    2.80    1.10
   1  -9  -3  385.26   10.00
   1  -9  -3  360.96   10.30
   1  -9  -3  366.46   10.20
   1  -9  -3  375.66   10.10
   1  -9  -3  387.66   10.10
  -1   9   3  372.26    9.60
  -1   9   3  380.86   10.20
   0  -9  -3  894.91   20.10
   0  -9  -3  899.91   19.90
   0  -9  -3  880.91   20.30
   0  -9  -3  867.11   20.40
   0   9   3  889.01   19.60
   0   9   3  821.32   19.70
   0   9   3  896.51   20.40
  -1  -9  -3   82.19    3.90
  -1  -9  -3   81.99    3.80
  -1  -9  -3   81.49    3.80
   1   9   3   81.89    3.80
   1   9   3   81.79    3.70
   1   9   3   77.89    3.80
  -2  -9  -3    0.50    1.00
  -2  -9  -3    0.10    1.00
  -2  -9  -3    1.70    1.00
   2   9   3    2.30    1.10
   2   9   3    0.50    1.10
   2   9   3    0.10    1.20
   2   9   3   -0.30    1.00
  -3  -9  -3  506.75   12.90
  -3  -9  -3  520.45   12.60
  -3  -9  -3  507.25   12.70
  -3  -9  -3  520.95   12.80
   3   9   3  515.45   12.90
   3   9   3  526.85   13.60
  -4  -9  -3   15.50    1.90
  -4  -9  -3   13.60    1.80
  -4  -9  -3   16.30    1.90
   4   9   3   15.00    2.10
   4   9   3   14.80    1.90
   4   9   3   14.00    1.90
   4   9   3   13.60    1.90
  -5  -9  -3   90.09    3.90
  -5  -9  -3   91.09    4.00
   5   9   3   89.29    4.40
   5   9   3   83.09    3.90
   5   9   3   90.09    4.10
   5   9   3   95.19    4.20
   5   9   3   85.09    4.00
   5   9   3   92.19    4.20
  -6  -9  -3    0.80    0.90
  -6  -9  -3    0.60    0.90
   6   9   3   -0.30    1.10
   6   9   3    0.30    1.10
   6   9   3    0.90    1.10
   6   9   3   -0.40    1.10
   6   9   3    1.00    1.20
  -7  -9  -3   45.10    2.70
  -7  -9  -3   41.90    2.50
   7   9   3   45.30    2.90
   7   9   3   41.00    2.80
   7   9   3   43.70    2.80
   7   9   3   31.90    2.40
   7   9   3   39.80    2.80
   7   9   3   37.40    2.60
  -8  -9  -3    0.00    0.60
   8   9   3   -0.40    0.70
   8   9   3   -1.20    0.70
   8   9   3    1.30    0.80
   8   9   3    0.30    0.70
   8   9   3    0.20    0.70
   3 -10  -3    5.90    1.00
   3 -10  -3    5.90    1.00
   3 -10  -3    5.90    1.00
  -3  10   3    4.50    1.00
  -3  10   3    2.90    0.80
   2 -10  -3  193.08    5.80
   2 -10  -3  208.28    6.00
   2 -10  -3  209.88    6.10
   2 -10  -3  198.28    5.80
  -2  10   3  198.48    5.90
  -2  10   3  200.28    6.00
   1 -10  -3   61.89    3.20
   1 -10  -3   64.69    3.20
   1 -10  -3   65.99    3.30
   1 -10  -3   68.29    3.40
  -1  10   3   62.69    3.20
  -1  10   3   66.49    3.00
   0 -10  -3  163.68    5.70
   0 -10  -3  172.48    5.70
   0 -10  -3  161.48    5.50
   0 -10  -3  160.08    5.60
   0  10   3  164.68    5.60
   0  10   3  160.18    5.30
   0  10   3  160.98    5.40
  -1 -10  -3  142.69    5.20
  -1 -10  -3  142.29    5.20
  -1 -10  -3  136.69    5.10
   1  10   3  133.29    4.90
   1  10   3  131.59    5.00
   1  10   3  143.29    5.00
  -2 -10  -3   29.50    2.50
  -2 -10  -3   27.70    2.50
  -2 -10  -3   24.50    2.30
   2  10   3   25.00    2.30
   2  10   3   30.70    2.60
   2  10   3   24.80    2.20
   2  10   3   30.40    2.60
  -3 -10  -3   31.80    2.70
  -3 -10  -3   37.70    2.70
  -3 -10  -3   34.80    2.70
   3  10   3   35.60    2.90
   3  10   3   34.80    2.80
   3  10   3   34.30    2.60
  -4 -10  -3   11.50    1.70
  -4 -10  -3    9.80    1.60
  -4 -10  -3    9.80    1.60
   4  10   3   10.80    1.70
   4  10   3    8.80    1.60
   4  10   3    8.60    1.50
  -5 -10  -3   31.60    2.50
  -5 -10  -3   29.60    2.40
  -5 -10  -3   27.80    2.40
   5  10   3   24.10    2.30
   5  10   3   25.30    2.30
   5  10   3   25.70    2.50
  -6 -10  -3   20.40    1.90
  -6 -10  -3   17.10    1.70
  -6 -10  -3   16.70    1.80
   6  10   3   15.60    1.80
   6  10   3   18.40    2.00
   6  10   3   16.60    1.90
   6  10   3   18.00    1.80
  -7 -10  -3   17.80    1.50
  -7 -10  -3   17.60    1.50
  -7 -10  -3   15.00    1.50
   7  10   3   18.10    1.70
   7  10   3   20.00    1.80
   7  10   3   21.00    1.80
   2 -11  -3   67.89    2.50
  -2  11   3   63.69    2.40
  -2  11   3   72.09    2.50
   1 -11  -3   22.30    1.90
   1 -11  -3   24.20    1.90
   1 -11  -3   20.10    1.70
  -1  11   3   22.30    1.60
  -1  11   3   20.50    1.70
  -1  11   3   20.30    1.70
   0 -11  -3   28.00    2.30
   0 -11  -3   33.00    2.40
   0 -11  -3   34.60    2.30
   0  11   3   32.00    2.30
   0  11   3   32.20    2.20
   0  11   3   33.00    2.30
  -1 -11  -3   20.80    2.10
  -1 -11  -3   17.60    1.80
  -1 -11  -3   15.40    1.80
   1  11   3   18.50    1.80
   1  11   3   19.50    2.00
   1  11   3   18.70    1.80
  -2 -11  -3   76.49    3.50
  -2 -11  -3   74.89    3.40
  -2 -11  -3   73.49    3.50
   2  11   3   71.59    3.40
   2  11   3   75.09    3.40
   2  11   3   71.19    3.20
  -3 -11  -3  113.29    4.30
  -3 -11  -3   99.79    4.00
  -3 -11  -3  102.79    4.10
   3  11   3  104.29    4.30
   3  11   3  103.29    4.20
   3  11   3  105.09    3.90
  -4 -11  -3   10.60    1.50
  -4 -11  -3   10.90    1.40
  -4 -11  -3    9.30    1.40
   4  11   3    8.60    1.60
   4  11   3   10.60    1.60
   4  11   3   10.50    1.40
  -5 -11  -3  373.86    9.20
  -5 -11  -3  351.46    9.00
  -5 -11  -3  365.26    9.20
   5  11   3  352.76    9.20
   5  11   3  379.36    9.90
   5  11   3  357.36    9.10
  -6 -11  -3   17.00    1.50
  -6 -11  -3   17.40    1.60
  -6 -11  -3   23.50    1.80
   6  11   3   21.00    1.80
   6  11   3   16.50    1.70
  -7 -11  -3    6.30    0.90
  -7 -11  -3    6.40    0.80
   7  11   3    7.20    1.00
   7  11   3    5.90    0.90
   0 -12  -3   25.20    1.70
   0 -12  -3   22.40    1.50
   0 -12  -3   31.10    1.70
   0  12   3   25.90    1.60
   0  12   3   27.70    1.70
  -1 -12  -3  151.48    4.50
  -1 -12  -3  134.49    4.20
  -1 -12  -3  147.19    4.40
   1  12   3  144.39    4.20
   1  12   3  137.09    4.30
   1  12   3  146.89    4.30
  -2 -12  -3    4.90    1.00
  -2 -12  -3    3.40    1.00
  -2 -12  -3    4.50    1.00
   2  12   3    5.20    1.00
   2  12   3    7.70    1.20
  -3 -12  -3   47.30    2.40
  -3 -12  -3   47.90    2.40
  -3 -12  -3   53.09    2.50
   3  12   3   45.70    2.20
   3  12   3   44.90    2.40
   3  12   3   52.99    2.60
  -4 -12  -3    2.40    0.90
  -4 -12  -3    4.00    0.90
  -4 -12  -3    4.10    0.90
   4  12   3    2.10    1.00
   4  12   3    3.30    1.00
  -5 -12  -3   20.70    1.60
  -5 -12  -3   22.10    1.50
  -5 -12  -3   18.50    1.40
   5  12   3   19.70    1.60
   5  12   3   19.40    1.50
  -6 -12  -3   70.39    2.40
   6  12   3   57.09    2.40
   5  11  -4    3.90    0.80
  -5 -11   4    3.90    0.70
  -5 -11   4    4.90    0.80
   4  11  -4   31.30    1.60
   4  11  -4   30.10    1.90
   4  11  -4   31.40    1.70
  -4 -11   4   25.40    1.70
  -4 -11   4   36.20    1.90
   3  11  -4  138.59    4.20
   3  11  -4  144.39    4.40
  -3 -11   4  142.79    4.30
  -3 -11   4  129.79    4.30
   2  11  -4   42.90    2.10
   2  11  -4   45.80    2.20
   2  11  -4   44.90    2.00
  -2 -11   4   42.80    2.20
  -2 -11   4   47.70    2.20
   1  11  -4    0.70    0.60
   1  11  -4    0.20    0.60
  -1 -11   4    1.30    0.70
  -1 -11   4   -0.40    0.70
  -1 -11   4    0.00    0.70
   0  11  -4   31.30    1.50
   0 -11   4   30.20    1.60
   6  10  -4    1.00    0.80
   6  10  -4    1.90    0.80
   6  10  -4    2.20    0.80
  -6 -10   4    2.40    0.70
  -6 -10   4    2.00    0.70
   5  10  -4   18.60    1.70
   5  10  -4   16.30    1.60
  -5 -10   4   13.10    1.40
  -5 -10   4   18.30    1.70
   4  10  -4   95.69    3.50
   4  10  -4   98.99    3.70
   4  10  -4   99.99    4.00
  -4 -10   4   95.49    3.80
  -4 -10   4   99.79    3.80
   3  10  -4   25.90    2.20
   3  10  -4   23.20    2.00
   3  10  -4   23.70    2.00
  -3 -10   4   20.40    1.90
  -3 -10   4   21.80    2.10
  -3 -10   4   21.50    2.00
   2  10  -4   20.30    1.80
   2  10  -4   23.40    2.00
   2  10  -4   21.40    2.00
  -2 -10   4   21.00    2.00
  -2 -10   4   19.50    2.00
  -2 -10   4   19.70    2.00
   1  10  -4   17.10    1.70
   1  10  -4   13.00    1.60
   1  10  -4   15.10    1.60
  -1 -10   4   15.10    1.70
  -1 -10   4   13.20    1.70
  -1 -10   4   15.70    1.70
   0  10  -4  163.88    5.00
   0  10  -4  176.28    5.10
   0 -10   4  163.98    5.30
   0 -10   4  171.28    5.20
   0 -10   4  166.68    5.30
   0 -10   4  176.18    5.40
  -1  10  -4   78.69    2.90
  -1  10  -4   78.59    2.80
   1 -10   4   84.89    3.10
   1 -10   4   78.79    3.10
   1 -10   4   86.49    3.20
   1 -10   4   80.59    3.00
   1 -10   4   83.79    3.10
   1 -10   4   73.99    2.70
   2 -10   4   23.90    1.50
   7   9  -4    0.30    0.80
   7   9  -4    0.70    0.70
  -7  -9   4    0.70    0.60
  -7  -9   4    0.80    0.60
   6   9  -4    3.10    1.00
   6   9  -4    4.90    1.20
   6   9  -4    5.90    1.20
  -6  -9   4    4.40    1.00
  -6  -9   4    6.40    1.10
   5   9  -4    0.10    0.90
   5   9  -4    0.80    1.00
   5   9  -4    2.20    1.20
  -5  -9   4    1.30    0.90
  -5  -9   4    0.60    0.80
   4   9  -4   40.10    3.00
   4   9  -4   38.30    2.60
   4   9  -4   39.80    2.80
  -4  -9   4   38.60    2.90
  -4  -9   4   37.90    2.80
  -4  -9   4   38.70    2.90
   3   9  -4   79.59    3.90
   3   9  -4   72.69    3.50
   3   9  -4   74.79    3.50
  -3  -9   4   77.69    3.80
  -3  -9   4   79.69    3.70
  -3  -9   4   81.29    3.80
   2   9  -4  388.56   10.80
   2   9  -4  397.66   10.40
  -2  -9   4  381.46   10.50
  -2  -9   4  397.96   10.60
  -2  -9   4  386.16    9.90
  -2  -9   4  395.46   10.60
   1   9  -4   25.30    2.40
   1   9  -4   19.90    2.10
  -1  -9   4   21.10    2.10
  -1  -9   4   26.70    2.50
  -1  -9   4   22.10    2.30
  -1  -9   4   21.80    2.10
  -1  -9   4   21.70    2.30
   0   9  -4  128.39    4.80
   0  -9   4  134.19    5.00
   0  -9   4  124.89    4.60
   0  -9   4  129.49    4.90
   0  -9   4  130.49    4.70
   0  -9   4  127.69    4.80
   0  -9   4  122.79    4.90
   0  -9   4  122.59    4.70
  -1   9  -4  208.58    6.20
   1  -9   4  221.88    6.70
   1  -9   4  221.18    6.80
   1  -9   4  209.58    6.00
   1  -9   4  212.18    6.50
   1  -9   4  215.78    6.30
   1  -9   4  213.28    6.30
   1  -9   4  215.48    6.70
   1  -9   4  227.28    6.70
   1  -9   4  212.58    6.40
   2  -9   4   82.09    3.40
   2  -9   4   84.69    3.10
   2  -9   4   85.59    3.50
   2  -9   4   79.79    3.10
   2  -9   4   81.99    3.20
   2  -9   4   82.19    3.40
   2  -9   4   78.39    3.30
   2  -9   4   80.29    3.40
   3  -9   4   39.90    2.00
   3  -9   4   46.50    2.10
   3  -9   4   43.50    2.00
   3  -9   4   43.70    1.90
   3  -9   4   42.30    1.90
   3  -9   4   41.80    2.00
   3  -9   4   44.10    2.00
   3  -9   4   46.60    2.10
   8   8  -4   75.59    2.60
  -8  -8   4   71.89    2.40
   7   8  -4   10.70    1.40
   7   8  -4    8.40    1.30
   7   8  -4   10.40    1.40
  -7  -8   4    7.30    1.20
  -7  -8   4    7.20    1.10
   6   8  -4   50.29    2.80
   6   8  -4   58.29    3.10
   6   8  -4   53.59    2.90
  -6  -8   4   58.09    3.00
  -6  -8   4   50.39    2.80
   5   8  -4   21.50    2.20
   5   8  -4   14.80    1.90
   5   8  -4   17.40    2.00
  -5  -8   4   17.20    2.00
  -5  -8   4   18.10    2.00
  -5  -8   4   18.40    2.10
   4   8  -4  100.49    4.30
   4   8  -4   97.69    3.90
   4   8  -4   99.99    4.30
   4   8  -4  109.29    4.70
  -4  -8   4  111.39    4.60
  -4  -8   4  104.69    4.30
  -4  -8   4  101.49    4.30
   3   8  -4   23.70    2.50
   3   8  -4   22.70    2.20
   3   8  -4   22.00    2.20
  -3  -8   4   19.40    2.10
  -3  -8   4   23.30    2.30
  -3  -8   4   17.00    2.10
   2   8  -4  293.67    8.80
   2   8  -4  283.17    8.10
  -2  -8   4  291.37    8.10
  -2  -8   4  290.77    8.50
  -2  -8   4  301.67    8.60
  -2  -8   4  297.47    8.80
   1   8  -4   89.89    4.20
  -1  -8   4   96.69    4.30
  -1  -8   4   89.19    4.00
  -1  -8   4   85.29    3.90
  -1  -8   4   91.79    4.20
  -1  -8   4   88.19    4.10
  -1  -8   4   89.49    4.20
  -1  -8   4   94.09    4.00
   0   8  -4   68.29    3.60
   0  -8   4   66.49    3.60
   0  -8   4   66.69    3.30
   0  -8   4   72.09    3.50
   0  -8   4   72.39    3.70
   0  -8   4   72.59    3.90
   0  -8   4   71.49    3.60
   0  -8   4   70.19    3.80
   0  -8   4   72.79    3.60
   0  -8   4   69.49    3.50
   1  -8   4  361.36    9.60
   1  -8   4  364.76    9.60
   1  -8   4  364.96   10.10
   1  -8   4  362.16    9.90
   1  -8   4  357.76    9.80
   1  -8   4  353.86    9.90
   1  -8   4  346.37    9.80
   1  -8   4  352.86    9.30
   1  -8   4  348.47    9.60
   1  -8   4  350.16   10.10
   2  -8   4   -0.10    0.90
   2  -8   4    0.30    0.90
   2  -8   4    0.00    1.00
   2  -8   4   -1.50    0.90
   2  -8   4    0.60    0.90
   2  -8   4    1.10    1.10
   2  -8   4    0.10    1.10
   2  -8   4    0.10    1.00
   2  -8   4    1.10    1.00
   3  -8   4   19.50    1.80
   3  -8   4   19.20    1.80
   3  -8   4   18.80    1.90
   3  -8   4   15.90    1.80
   3  -8   4   23.00    2.00
   3  -8   4   17.50    1.70
   3  -8   4   17.50    1.90
   3  -8   4   18.20    1.90
   4  -8   4    6.80    1.00
   4  -8   4    6.30    0.90
   4  -8   4    6.30    0.90
   4  -8   4    6.00    1.00
   4  -8   4    5.50    1.00
   4  -8   4    5.90    1.00
   4  -8   4    6.80    1.10
   4  -8   4    6.00    1.00
   8   7  -4  122.69    4.00
   8   7  -4  123.09    4.00
  -8  -7   4  126.39    3.90
  -8  -7   4  132.29    3.90
   7   7  -4   85.19    3.70
   7   7  -4   87.89    3.70
   7   7  -4   80.19    3.40
  -7  -7   4   93.59    3.60
  -7  -7   4   86.79    3.50
   6   7  -4   90.29    4.10
   6   7  -4   85.19    3.90
   6   7  -4   80.79    3.80
  -6  -7   4   86.79    3.70
  -6  -7   4   92.19    3.90
  -6  -7   4   93.49    3.90
   5   7  -4   12.70    1.90
   5   7  -4   11.20    1.80
   5   7  -4   12.00    1.90
   5   7  -4   10.50    1.70
  -5  -7   4   12.20    1.70
  -5  -7   4   13.30    1.80
  -5  -7   4   11.30    1.60
   4   7  -4    6.40    1.50
   4   7  -4    7.00    1.50
   4   7  -4    6.00    1.50
  -4  -7   4    3.80    1.30
  -4  -7   4    5.10    1.40
  -4  -7   4    5.70    1.40
   3   7  -4   65.29    3.50
   3   7  -4   63.59    3.40
   3   7  -4   63.89    3.30
  -3  -7   4   66.69    3.40
  -3  -7   4   59.79    3.30
  -3  -7   4   63.39    3.90
   2   7  -4   78.49    3.90
   2   7  -4   84.59    3.70
  -2  -7   4   84.99    3.80
  -2  -7   4   84.49    3.80
  -2  -7   4   81.49    3.60
  -2  -7   4   84.49    4.00
  -2  -7   4   81.69    3.80
  -1  -7   4  364.56   10.10
  -1  -7   4  364.56    9.70
  -1  -7   4  360.06    9.40
  -1  -7   4  354.76    9.60
  -1  -7   4  350.46    9.50
  -1  -7   4  352.56    9.80
  -1  -7   4  365.26    9.90
   0  -7   4    6.10    1.50
   0  -7   4    8.80    1.60
   0  -7   4    7.70    1.50
   0  -7   4    6.90    1.50
   0  -7   4    9.10    1.60
   0  -7   4    9.40    1.60
   0  -7   4    8.10    1.50
   0  -7   4    8.60    1.50
   0  -7   4    7.60    1.50
   0  -7   4    7.10    1.50
   1  -7   4  494.15   12.90
   1  -7   4  498.05   12.50
   1  -7   4  511.55   12.80
   1  -7   4  489.95   13.10
   1  -7   4  493.65   12.40
   1  -7   4  489.65   12.20
   1  -7   4  494.05   12.60
   1  -7   4  493.05   12.70
   1  -7   4  503.55   12.30
   1  -7   4  483.85   12.70
   2  -7   4   30.40    2.60
   2  -7   4   34.50    2.80
   2  -7   4   28.30    2.70
   2  -7   4   27.40    2.40
   2  -7   4   33.20    2.60
   2  -7   4   31.20    2.70
   2  -7   4   29.00    2.80
   2  -7   4   30.50    2.50
   2  -7   4   31.50    2.80
   2  -7   4   28.10    2.60
   3  -7   4  132.19    4.70
   3  -7   4  149.19    5.30
   3  -7   4  132.79    5.00
   3  -7   4  148.09    5.30
   3  -7   4  144.79    5.30
   3  -7   4  138.29    5.30
   3  -7   4  141.09    5.10
   3  -7   4  139.69    4.90
   3  -7   4  141.29    5.10
   4  -7   4  187.28    5.90
   4  -7   4  191.98    5.90
   4  -7   4  186.38    5.70
   4  -7   4  195.48    6.00
   4  -7   4  196.28    5.80
   4  -7   4  195.28    5.90
   4  -7   4  201.88    5.70
   4  -7   4  192.38    5.70
   5  -7   4  161.18    4.40
   5  -7   4  161.28    4.40
   5  -7   4  159.38    4.30
   5  -7   4  153.68    4.50
   5  -7   4  148.99    4.30
   8   6  -4  153.18    4.40
   8   6  -4  157.38    4.60
   8   6  -4  158.18    5.00
   8   6  -4  151.08    4.80
  -8  -6   4  159.68    4.70
  -8  -6   4  156.98    4.70
   7   6  -4  439.06   10.30
   7   6  -4  429.86   11.50
   7   6  -4  439.96   11.00
   7   6  -4  451.75   11.50
  -7  -6   4  452.75   11.10
  -7  -6   4  445.96   11.20
   6   6  -4    4.50    1.30
   6   6  -4    6.00    1.30
   6   6  -4    5.00    1.40
   6   6  -4    3.40    1.30
   6   6  -4    4.50    1.40
  -6  -6   4    5.40    1.30
  -6  -6   4    4.40    1.20
   5   6  -4 1348.07   29.20
   5   6  -4 1340.37   30.00
   5   6  -4 1361.96   29.80
  -5  -6   4 1365.46   29.40
  -5  -6   4 1344.87   30.20
  -5  -6   4 1368.26   29.60
   4   6  -4  506.15   13.10
   4   6  -4  489.45   12.60
   4   6  -4  515.55   12.40
  -4  -6   4  517.65   12.90
  -4  -6   4  517.35   12.60
  -4  -6   4  506.65   12.50
   3   6  -4    0.10    0.90
   3   6  -4    1.80    1.10
  -3  -6   4    0.50    0.80
  -3  -6   4   -0.30    0.70
  -3  -6   4   -0.40    0.70
  -3  -6   4    2.00    1.00
   2   6  -4   21.00    2.10
   2   6  -4   24.60    2.40
   2   6  -4   23.50    2.20
  -2  -6   4   24.10    2.10
  -2  -6   4   26.30    2.30
  -2  -6   4   24.60    2.40
  -2  -6   4   24.50    2.30
   1   6  -4  392.36   11.60
   1   6  -4  377.36   11.30
   1   6  -4  367.26   10.60
   1   6  -4  371.46    9.60
   1   6  -4  374.86   10.90
  -1  -6   4  364.56   10.70
  -1  -6   4  365.56   10.90
  -1  -6   4  356.86   10.00
  -1  -6   4  367.26   10.70
   0   6  -4   34.60    2.90
   0   6  -4   35.00    2.50
   0   6  -4   37.40    2.70
   0   6  -4   34.90    2.90
   0  -6   4   38.10    2.90
   0  -6   4   36.80    2.80
   0  -6   4   32.60    2.60
   0  -6   4   30.80    2.70
   0  -6   4   37.90    3.20
   1  -6   4   38.60    2.90
   1  -6   4   37.00    2.70
   1  -6   4   36.40    2.60
   1  -6   4   33.90    2.60
   1  -6   4   35.60    2.70
   1  -6   4   36.90    2.70
   1  -6   4   37.40    2.90
   1  -6   4   35.30    2.70
   1  -6   4   32.50    2.80
   2  -6   4  161.58    5.70
   2  -6   4  143.69    5.20
   2  -6   4  157.78    5.90
   2  -6   4  159.38    5.50
   2  -6   4  159.88    5.70
   2  -6   4  159.38    5.60
   2  -6   4  152.58    5.60
   2  -6   4  159.38    5.60
   2  -6   4  156.68    5.30
   2  -6   4  168.28    5.90
   3  -6   4    6.60    1.70
   3  -6   4    8.20    1.60
   3  -6   4   11.00    1.70
   3  -6   4    9.90    1.70
   3  -6   4   10.60    1.60
   3  -6   4   11.60    1.80
   3  -6   4   11.70    1.70
   3  -6   4    9.20    1.80
   3  -6   4   14.10    1.80
   4  -6   4  370.36   10.00
   4  -6   4  377.56   10.30
   4  -6   4  370.26   10.20
   4  -6   4  374.86    9.90
   4  -6   4  366.26    9.60
   4  -6   4  361.96    9.80
   4  -6   4  381.76   10.10
   4  -6   4  377.76    9.90
   5  -6   4   16.70    1.80
   5  -6   4   14.60    1.60
   5  -6   4   13.80    1.60
   5  -6   4   15.20    1.60
   5  -6   4   17.40    1.80
   5  -6   4   16.80    1.70
   5  -6   4   16.00    1.60
   8   5  -4    0.90    1.00
   8   5  -4    0.50    0.90
   8   5  -4   -0.90    0.80
   8   5  -4   -0.40    0.80
   8   5  -4    0.20    0.70
   8   5  -4    0.40    0.90
  -8  -5   4   -0.20    0.60
  -8  -5   4    2.00    0.80
   7   5  -4  526.45   13.10
   7   5  -4  515.85   13.30
   7   5  -4  524.95   13.40
   7   5  -4  528.85   12.70
   7   5  -4  518.65   12.10
   7   5  -4  513.45   13.30
  -7  -5   4  534.25   12.90
  -7  -5   4  516.75   12.90
   6   5  -4 1005.80   21.90
   6   5  -4  904.61   20.10
   6   5  -4  850.21   20.90
   6   5  -4 1001.50   22.20
   6   5  -4  910.11   21.20
   6   5  -4  969.50   22.00
  -6  -5   4  966.80   22.00
  -6  -5   4  986.20   21.40
   5   5  -4  104.49    4.30
   5   5  -4  104.19    4.00
   5   5  -4  104.89    4.40
   5   5  -4  107.39    4.50
   5   5  -4  109.19    4.40
  -5  -5   4  112.69    4.50
  -5  -5   4  106.89    4.20
   4   5  -4    1.60    1.20
   4   5  -4    1.10    1.00
  -4  -5   4    0.90    0.90
  -4  -5   4    0.20    0.70
  -4  -5   4    0.90    0.80
  -4  -5   4    0.30    0.60
   3   5  -4  406.16   11.00
   3   5  -4  402.06   12.20
   3   5  -4  420.76   11.50
  -3  -5   4  388.96   10.30
  -3  -5   4  389.66   10.90
  -3  -5   4  396.86   12.00
  -3  -5   4  408.46   11.10
   2   5  -4  730.03   18.30
   2   5  -4  751.32   20.00
   2   5  -4  704.73   18.10
   2   5  -4  712.73   18.50
  -2  -5   4  744.33   20.00
  -2  -5   4  723.73   18.20
  -2  -5   4  712.73   17.90
  -2  -5   4  723.73   17.00
   1   5  -4  149.88    5.40
   1   5  -4  140.09    5.10
   1   5  -4  145.29    5.30
   1   5  -4  147.39    4.50
   1   5  -4  138.19    5.00
  -1  -5   4  138.89    4.70
  -1  -5   4  136.99    5.00
  -1  -5   4  146.09    5.50
  -1  -5   4  150.68    5.10
  -1  -5   4  137.39    5.10
   0   5  -4  481.95   13.90
   0   5  -4  453.65   13.50
   0   5  -4  471.55   11.60
   0   5  -4  484.55   13.20
   0   5  -4  497.05   12.90
   0  -5   4  478.35   12.90
   0  -5   4  479.75   12.80
   0  -5   4  476.05   14.10
   0  -5   4  483.75   13.40
   0  -5   4  481.05   12.00
  -1   5  -4   20.90    1.90
  -1   5  -4   20.40    1.80
  -1   5  -4   20.50    2.30
  -1   5  -4   21.70    2.20
   1  -5   4   19.90    1.90
   1  -5   4   20.30    2.10
   1  -5   4   18.00    2.00
   1  -5   4   23.60    2.30
  -2   5  -4  498.85   13.50
  -2   5  -4  472.55   12.00
  -2   5  -4  476.95   14.40
   2  -5   4  452.35   13.20
   2  -5   4  478.95   13.40
   2  -5   4  471.35   12.50
   2  -5   4  467.65   14.70
   3  -5   4  234.08    7.40
   3  -5   4  230.58    7.40
   3  -5   4  242.18    7.30
   3  -5   4  233.88    7.10
   3  -5   4  222.98    6.90
   3  -5   4  228.98    6.90
   3  -5   4  218.98    6.60
   3  -5   4  228.58    7.10
   3  -5   4  232.88    7.20
   4  -5   4   59.79    3.80
   4  -5   4   61.79    3.30
   4  -5   4   52.49    3.40
   4  -5   4   52.29    3.30
   4  -5   4   56.99    3.80
   4  -5   4   61.29    3.20
   4  -5   4   61.29    3.90
   4  -5   4   58.89    3.60
   5  -5   4   97.59    3.90
   5  -5   4   89.59    3.80
   5  -5   4   98.79    3.90
   5  -5   4   99.19    4.20
   5  -5   4   95.89    3.80
   5  -5   4  100.29    4.10
   5  -5   4   95.69    4.10
   6  -5   4   29.00    2.00
   6  -5   4   27.40    1.90
   6  -5   4   25.70    1.80
   6  -5   4   26.20    1.80
   6  -5   4   25.80    1.90
   6  -5   4   30.50    2.10
   9   4  -4   56.79    2.10
  -9  -4   4   58.29    2.10
   8   4  -4   81.79    3.20
   8   4  -4   94.69    3.80
   8   4  -4   89.99    3.70
   8   4  -4   97.99    3.50
   8   4  -4   90.39    3.50
   8   4  -4   94.59    3.70
  -8  -4   4   79.99    3.30
   7   4  -4  276.87    8.20
   7   4  -4  278.77    8.20
   7   4  -4  268.27    8.00
   7   4  -4  271.67    7.70
   7   4  -4  272.97    7.50
   7   4  -4  266.97    7.30
   7   4  -4  276.47    8.30
   7   4  -4  282.37    8.30
  -7  -4   4  263.87    7.90
   6   4  -4  376.76   10.00
   6   4  -4  371.26   10.30
   6   4  -4  380.26   10.60
   6   4  -4  398.56   10.60
   6   4  -4  395.56   10.60
   6   4  -4  378.36   10.80
   6   4  -4  386.06    9.70
  -6  -4   4  385.96   10.40
   5   4  -4   -0.10    0.90
   5   4  -4    3.50    1.50
   5   4  -4   -0.40    0.90
   5   4  -4    0.10    1.10
  -5  -4   4    0.00    0.90
  -5  -4   4    1.00    0.90
   4   4  -4  192.38    6.90
   4   4  -4  194.48    6.30
   4   4  -4  197.98    6.70
   4   4  -4  188.38    6.70
  -4  -4   4  197.18    6.30
  -4  -4   4  176.28    5.80
  -4  -4   4  182.18    6.20
  -4  -4   4  188.38    6.80
   3   4  -4  131.39    4.50
   3   4  -4  127.69    4.70
   3   4  -4  131.59    5.10
   3   4  -4  132.79    4.40
   3   4  -4  131.89    4.90
  -3  -4   4  135.09    5.00
  -3  -4   4  127.69    4.50
  -3  -4   4  129.19    4.60
  -3  -4   4  127.09    4.30
   2   4  -4   53.29    2.60
   2   4  -4   54.09    2.20
   2   4  -4   57.89    2.60
   2   4  -4   51.39    2.40
   2   4  -4   61.69    3.00
  -2  -4   4   55.59    2.80
  -2  -4   4   58.99    2.60
  -2  -4   4   62.19    2.80
  -2  -4   4   59.79    2.80
  -2  -4   4   57.99    2.50
   1   4  -4 3599.74   83.19
   1   4  -4 3641.94   88.59
   1   4  -4 3591.14   81.09
   1   4  -4 3614.64   73.39
   1   4  -4 3419.06   82.89
  -1  -4   4 3551.64   74.99
  -1  -4   4 3512.45   84.19
  -1  -4   4 3631.74   88.59
  -1  -4   4 3505.55   87.39
  -1  -4   4 3614.34   80.69
  -1  -4   4 3569.34   79.49
   0   4  -4  266.37    7.20
   0   4  -4  284.37    7.90
   0   4  -4  271.77    8.40
   0   4  -4  280.87    8.10
   0  -4   4  278.27    8.50
   0  -4   4  279.07    8.30
   0  -4   4  273.57    7.80
   0  -4   4  275.37    8.00
   0  -4   4  268.17    8.50
   0  -4   4  277.17    7.40
  -1   4  -4    0.00    0.80
  -1   4  -4    0.40    0.70
  -1   4  -4   -0.10    0.70
  -1   4  -4    0.30    0.70
  -1   4  -4    0.70    0.80
   1  -4   4    0.50    0.80
   1  -4   4    0.00    0.80
   1  -4   4    0.70    0.70
   1  -4   4   -0.20    0.60
   1  -4   4   -0.40    0.60
  -2   4  -4   97.69    3.90
  -2   4  -4  103.89    4.30
  -2   4  -4  109.99    3.90
  -2   4  -4  107.09    4.70
   2  -4   4   94.79    4.50
   2  -4   4   99.09    4.20
   2  -4   4   99.99    4.00
   2  -4   4   97.79    4.20
   2  -4   4  100.99    4.40
  -3   4  -4  151.88    5.10
  -3   4  -4  155.88    6.30
  -3   4  -4  151.18    5.70
  -3   4  -4  153.48    6.10
   3  -4   4  141.49    5.30
   3  -4   4  142.29    6.30
   3  -4   4  144.79    5.70
   3  -4   4  144.99    5.70
   4  -4   4   23.10    2.20
   4  -4   4   21.30    2.10
   4  -4   4   23.10    2.40
   4  -4   4   20.40    2.10
   4  -4   4   22.90    2.40
   4  -4   4   22.30    2.40
   4  -4   4   24.50    2.30
   4  -4   4   22.60    2.30
   5  -4   4   47.10    3.10
   5  -4   4   49.80    3.40
   5  -4   4   47.90    3.10
   5  -4   4   53.79    3.30
   5  -4   4   51.39    3.40
   5  -4   4   49.10    3.30
   5  -4   4   53.09    3.40
   5  -4   4   45.30    3.10
   6  -4   4  186.48    5.90
   6  -4   4  194.38    5.80
   6  -4   4  191.78    5.40
   6  -4   4  189.28    5.90
   6  -4   4  184.18    5.60
   9   3  -4   29.70    1.50
   9   3  -4   32.90    1.60
   9   3  -4   30.90    1.70
  -9  -3   4   30.10    1.50
   8   3  -4    1.70    0.90
   8   3  -4    2.60    1.10
   8   3  -4    4.00    1.20
   8   3  -4    2.80    0.90
   8   3  -4    1.50    1.00
   8   3  -4    2.30    1.00
   8   3  -4    2.70    0.90
   8   3  -4    2.90    1.00
   8   3  -4    1.70    0.90
  -8  -3   4    1.80    0.80
   7   3  -4  458.45   11.10
   7   3  -4  451.45   11.00
   7   3  -4  448.96   11.80
   7   3  -4  449.26   11.10
   7   3  -4  451.45   12.00
   7   3  -4  448.76   11.70
   7   3  -4  442.76   11.40
   7   3  -4  447.86   12.40
   7   3  -4  442.36   11.30
   6   3  -4    5.20    1.40
   6   3  -4    8.00    1.60
   6   3  -4    3.80    1.20
   6   3  -4    5.30    1.30
   6   3  -4    8.30    1.70
   6   3  -4    6.30    1.50
   6   3  -4    6.70    1.40
   6   3  -4    5.50    1.30
   6   3  -4    5.50    1.30
   5   3  -4   66.39    3.60
   5   3  -4   69.09    3.90
   5   3  -4   56.19    3.30
   5   3  -4   69.29    3.90
  -5  -3   4   59.89    3.00
  -5  -3   4   67.89    3.80
  -5  -3   4   61.59    3.30
  -5  -3   4   73.99    3.50
   4   3  -4   37.10    2.60
   4   3  -4   37.90    2.50
   4   3  -4   37.90    2.90
   4   3  -4   36.80    2.70
   4   3  -4   32.00    2.60
  -4  -3   4   34.80    2.30
  -4  -3   4   34.90    2.80
  -4  -3   4   36.60    2.50
  -4  -3   4   36.60    2.20
   3   3  -4    1.50    0.70
   3   3  -4    0.50    0.70
   3   3  -4    1.70    0.80
   3   3  -4    2.20    0.90
   3   3  -4    1.30    0.80
  -3  -3   4    2.10    0.70
  -3  -3   4    1.80    0.70
  -3  -3   4    1.60    0.70
  -3  -3   4    2.00    0.80
  -3  -3   4    1.50    0.70
   2   3  -4   20.00    1.50
   2   3  -4   19.60    1.30
   2   3  -4   21.80    1.30
   2   3  -4   18.10    1.50
   2   3  -4   21.10    1.70
   2   3  -4   20.10    1.60
   2   3  -4   24.60    2.00
  -2  -3   4   24.20    1.70
  -2  -3   4   23.30    1.60
  -2  -3   4   23.00    1.70
  -2  -3   4   20.20    1.60
  -2  -3   4   20.70    1.60
  -2  -3   4   22.90    1.50
   1   3  -4   42.50    2.30
   1   3  -4   37.10    2.00
   1   3  -4   36.60    2.00
   1   3  -4   35.80    1.80
   1   3  -4   41.10    2.10
   1   3  -4   40.80    1.80
  -1  -3   4   40.10    1.90
  -1  -3   4   39.60    2.10
  -1  -3   4   41.90    2.20
  -1  -3   4   37.70    2.00
  -1  -3   4   44.00    2.10
  -1  -3   4   37.10    1.80
   0   3  -4 3719.43   76.59
   0   3  -4 3754.42   86.49
   0   3  -4 3677.73   86.49
   0   3  -4 3881.91   84.49
   0   3  -4 3697.63   92.09
   0  -3   4 3663.53   82.59
   0  -3   4 3728.93   91.19
   0  -3   4 3820.22   87.79
   0  -3   4 3841.02   83.99
   0  -3   4 3570.14   91.89
   0  -3   4 3652.03   77.79
  -1   3  -4    8.50    1.20
  -1   3  -4   10.50    1.40
  -1   3  -4    7.60    1.20
  -1   3  -4    7.10    1.20
   1  -3   4    7.50    1.10
   1  -3   4   11.70    1.50
   1  -3   4    7.90    1.20
   1  -3   4    6.40    1.00
   1  -3   4    8.90    1.30
   1  -3   4    8.90    1.30
  -2   3  -4    4.00    1.20
  -2   3  -4    3.20    0.90
  -2   3  -4    4.60    1.00
  -2   3  -4    4.30    1.10
   2  -3   4    4.80    1.00
   2  -3   4    4.00    1.00
   2  -3   4    4.30    1.10
   2  -3   4    3.80    0.90
   2  -3   4    3.50    1.10
  -3   3  -4  193.78    5.80
  -3   3  -4  199.58    7.10
  -3   3  -4  201.38    6.50
   3  -3   4  191.18    6.50
   3  -3   4  188.88    6.50
   3  -3   4  191.88    6.00
   3  -3   4  187.38    7.00
   4  -3   4    4.60    1.20
   4  -3   4    2.90    1.10
   4  -3   4    2.20    1.20
   4  -3   4    5.50    1.50
   4  -3   4    1.50    1.30
   4  -3   4    3.50    1.20
   4  -3   4    3.60    1.30
   5  -3   4   25.90    2.30
   5  -3   4   21.50    2.30
   5  -3   4   23.30    2.30
   5  -3   4   24.00    2.40
   5  -3   4   25.00    2.40
   5  -3   4   24.60    2.30
   5  -3   4   21.40    2.30
   6  -3   4   -0.40    1.00
   6  -3   4    0.80    1.00
   6  -3   4   -0.50    0.80
   6  -3   4   -0.40    0.90
   6  -3   4    0.70    1.00
   6  -3   4   -0.10    1.00
   7  -3   4   36.80    2.30
   7  -3   4   39.70    2.40
   7  -3   4   37.90    2.30
   9   2  -4    0.50    0.60
   8   2  -4    3.50    1.00
   8   2  -4    4.50    1.10
   8   2  -4    3.00    1.00
   8   2  -4    4.80    1.20
   8   2  -4    2.00    0.90
   8   2  -4    3.90    1.00
   8   2  -4    3.10    1.10
   8   2  -4    4.30    1.00
   8   2  -4    2.60    0.90
   7   2  -4   52.79    3.50
   7   2  -4   51.89    3.40
   7   2  -4   43.80    3.50
   7   2  -4   54.09    3.60
   7   2  -4   57.19    3.10
   7   2  -4   53.49    3.40
   7   2  -4   53.39    3.40
   7   2  -4   51.49    3.30
   7   2  -4   53.59    3.60
   7   2  -4   52.39    3.20
  -7  -2   4   55.79    2.90
   6   2  -4   28.10    2.50
   6   2  -4   29.40    2.80
   6   2  -4   24.30    2.40
   6   2  -4   28.00    2.40
   6   2  -4   27.90    2.50
   6   2  -4   23.90    2.30
   6   2  -4   23.20    2.40
   6   2  -4   23.60    2.40
   6   2  -4   26.00    2.50
   6   2  -4   27.30    2.30
   5   2  -4  508.75   14.10
   5   2  -4  517.65   15.30
   5   2  -4  529.15   14.80
   5   2  -4  529.95   15.70
  -5  -2   4  500.35   14.40
  -5  -2   4  540.75   14.10
  -5  -2   4  521.95   15.50
  -5  -2   4  512.85   13.20
  -5  -2   4  499.75   13.90
   4   2  -4   63.19    3.10
   4   2  -4   69.79    3.20
   4   2  -4   63.19    3.40
   4   2  -4   62.39    3.20
   4   2  -4   68.39    3.40
  -4  -2   4   62.89    3.30
  -4  -2   4   66.69    3.00
  -4  -2   4   63.09    2.90
  -4  -2   4   59.69    3.00
   3   2  -4  373.56   10.20
   3   2  -4  375.66   10.60
   3   2  -4  372.76   10.50
   3   2  -4  376.46    9.80
   3   2  -4  367.36   10.60
  -3  -2   4  364.76   10.00
  -3  -2   4  377.96    9.10
  -3  -2   4  371.66   10.60
  -3  -2   4  361.66    9.60
  -3  -2   4  380.56    9.80
  -3  -2   4  350.56    9.70
   2   2  -4   49.80    2.30
   2   2  -4   44.60    1.80
   2   2  -4   46.50    2.20
   2   2  -4   49.50    2.10
   2   2  -4   49.20    2.20
   2   2  -4   50.09    2.40
   2   2  -4   47.90    2.10
  -2  -2   4   47.10    1.70
  -2  -2   4   50.19    2.20
  -2  -2   4   52.09    2.10
  -2  -2   4   52.99    2.20
  -2  -2   4   47.20    1.80
  -2  -2   4   45.30    2.10
  -2  -2   4   47.80    2.20
  -2  -2   4   46.60    2.20
   1   2  -4  890.11   21.00
   1   2  -4  910.31   23.00
   1   2  -4  875.31   21.90
   1   2  -4  884.01   20.40
   1   2  -4  879.41   21.60
  -1  -2   4  899.51   20.90
  -1  -2   4  873.81   21.90
  -1  -2   4  890.31   18.90
  -1  -2   4  901.31   19.30
  -1  -2   4  881.41   22.50
  -1  -2   4  893.31   22.60
  -1  -2   4  916.41   20.50
   0   2  -4    6.40    0.70
   0   2  -4    4.10    0.80
   0   2  -4    5.90    0.90
   0   2  -4    5.20    1.00
   0   2  -4    4.90    0.60
   0  -2   4    5.00    0.80
   0  -2   4    5.30    1.00
   0  -2   4    5.40    0.90
   0  -2   4    5.60    0.80
   0  -2   4    5.20    0.80
   0  -2   4    5.20    1.00
   0  -2   4    5.20    0.90
   0  -2   4    5.80    0.80
  -1   2  -4 5799.62  132.79
  -1   2  -4 5468.85  125.99
  -1   2  -4 5945.81  129.19
  -1   2  -4 5764.52  140.99
   1  -2   4 5680.53  126.29
   1  -2   4 5870.81  139.59
   1  -2   4 5643.54  140.79
   1  -2   4 5719.73  119.19
   1  -2   4 5632.24  128.29
   1  -2   4 5821.12  117.19
   1  -2   4 5885.81  134.19
  -2   2  -4  307.17    8.90
  -2   2  -4  304.27    8.40
  -2   2  -4  321.27    7.80
  -2   2  -4  315.17    8.80
   2  -2   4  309.37    9.20
   2  -2   4  310.87    8.30
   2  -2   4  302.77    9.10
   2  -2   4  302.47    8.50
   2  -2   4  300.77    8.20
   2  -2   4  306.17    7.90
   2  -2   4  315.47    8.90
  -3   2  -4    5.40    1.00
  -3   2  -4    5.40    1.10
  -3   2  -4    5.50    1.10
  -3   2  -4    4.30    0.90
   3  -2   4    6.00    1.10
   3  -2   4    5.50    1.20
   3  -2   4    5.50    1.10
   3  -2   4    5.00    1.10
   3  -2   4    5.60    1.10
  -4   2  -4    1.30    0.90
  -4   2  -4    1.50    0.90
   4  -2   4    1.10    0.80
   4  -2   4    0.30    0.80
   4  -2   4   -0.30    1.00
   5  -2   4 1340.07   30.10
   5  -2   4 1317.77   28.40
   5  -2   4 1379.56   29.80
   5  -2   4 1353.26   29.20
   5  -2   4 1361.96   29.10
   5  -2   4 1347.07   29.00
   6  -2   4  304.87    8.50
   6  -2   4  314.87    8.70
   6  -2   4  325.37    9.00
   6  -2   4  323.17    9.00
   6  -2   4  306.17    8.70
   7  -2   4   -0.20    0.90
   7  -2   4    0.10    0.90
   7  -2   4    0.10    0.90
   7  -2   4    0.80    0.90
   8   1  -4    1.60    0.90
   8   1  -4    1.30    0.90
   8   1  -4    3.90    1.10
   8   1  -4    2.80    0.90
   8   1  -4    3.70    0.90
   8   1  -4    3.40    1.00
   8   1  -4    1.80    1.00
   8   1  -4    2.50    0.90
   8   1  -4    2.00    0.90
  -8  -1   4    2.30    0.80
   7   1  -4   92.09    4.20
   7   1  -4   90.59    3.90
   7   1  -4   96.29    4.00
   7   1  -4   89.39    4.00
   7   1  -4   92.99    3.90
   7   1  -4   88.99    4.10
   7   1  -4   85.29    4.00
   7   1  -4   86.79    4.40
   7   1  -4   89.89    3.90
   6   1  -4    0.70    1.00
   6   1  -4    1.20    1.00
   6   1  -4    0.10    0.90
   6   1  -4    0.50    0.90
   6   1  -4    0.70    1.00
   6   1  -4    0.60    1.00
   6   1  -4    0.70    1.00
   6   1  -4    0.70    1.00
   6   1  -4   -0.20    0.90
   6   1  -4    0.30    0.90
   6   1  -4   -0.20    1.00
   5   1  -4  788.62   21.00
   5   1  -4  826.82   21.20
   5   1  -4  770.62   20.30
   5   1  -4  827.42   22.80
   5   1  -4  767.62   22.00
  -5  -1   4  799.92   22.50
  -5  -1   4  779.72   18.90
  -5  -1   4  790.12   20.10
  -5  -1   4  829.72   20.40
   4   1  -4  268.37    8.30
   4   1  -4  251.67    8.40
   4   1  -4  251.27    7.80
   4   1  -4  245.18    7.60
   4   1  -4  244.28    7.50
  -4  -1   4  248.88    7.00
  -4  -1   4  245.58    8.20
  -4  -1   4  256.77    7.50
  -4  -1   4  244.28    7.50
  -4  -1   4  241.38    7.30
   3   1  -4  858.51   22.50
   3   1  -4  863.51   23.00
   3   1  -4  890.71   22.40
   3   1  -4  874.81   21.30
   3   1  -4  888.91   20.70
   3   1  -4  869.21   21.70
  -3  -1   4  853.51   20.50
  -3  -1   4  853.21   22.80
  -3  -1   4  873.81   19.40
  -3  -1   4  895.51   20.90
  -3  -1   4  852.31   21.50
   2   1  -4    5.10    0.90
   2   1  -4    4.00    0.90
   2   1  -4    5.20    0.70
   2   1  -4    6.40    1.00
   2   1  -4    6.40    1.00
   2   1  -4    4.50    0.90
   2   1  -4    5.80    0.80
  -2  -1   4    6.20    0.90
  -2  -1   4    6.50    0.90
  -2  -1   4    6.40    0.70
  -2  -1   4    5.80    0.90
  -2  -1   4    6.50    0.90
  -2  -1   4    5.50    0.60
  -2  -1   4    5.10    0.80
  -2  -1   4    5.70    0.90
   1   1  -4  510.35   12.30
   1   1  -4  480.45   11.70
   1   1  -4  479.35   12.40
   1   1  -4  467.75   12.50
   1   1  -4  491.35   12.90
   1   1  -4  476.05   11.60
  -1  -1   4  486.35   12.80
  -1  -1   4  482.55   11.80
  -1  -1   4  490.05   10.80
  -1  -1   4  503.35   11.40
  -1  -1   4  479.35   12.30
  -1  -1   4  473.85   10.60
  -1  -1   4  476.85   12.00
  -1  -1   4  509.25   12.50
   0   1  -4 1089.99   25.20
   0   1  -4 1076.29   25.80
   0   1  -4 1072.39   24.50
   0   1  -4 1096.29   27.50
   0   1  -4 1080.29   26.30
   0  -1   4 1087.89   24.90
   0  -1   4 1075.89   27.20
   0  -1   4 1107.49   26.10
   0  -1   4 1081.09   22.90
   0  -1   4 1095.39   25.80
   0  -1   4 1081.99   22.80
   0  -1   4 1081.09   24.30
   0  -1   4 1034.10   26.80
  -1   1  -4  343.27    8.50
  -1   1  -4  354.16    9.20
  -1   1  -4  343.57    9.10
  -1   1  -4  337.07    9.10
  -1   1  -4  355.56    9.80
   1  -1   4  366.86    9.90
   1  -1   4  349.37    8.50
   1  -1   4  354.96    8.90
   1  -1   4  345.97    8.20
   1  -1   4  368.26    9.40
   1  -1   4  357.96    8.10
   1  -1   4  348.97    9.40
   1  -1   4  365.46    8.60
   1  -1   4  357.86    9.30
  -2   1  -4 1320.97   30.40
  -2   1  -4 1279.77   29.40
  -2   1  -4 1326.27   31.10
  -2   1  -4 1276.07   31.70
  -2   1  -4 1262.17   33.00
   2  -1   4 1298.27   29.50
   2  -1   4 1275.27   32.50
   2  -1   4 1312.57   31.50
   2  -1   4 1297.37   31.10
   2  -1   4 1310.57   27.60
   2  -1   4 1321.77   27.90
   2  -1   4 1303.57   30.60
   2  -1   4 1315.87   30.10
   2  -1   4 1293.57   32.80
   2  -1   4 1300.37   32.90
  -3   1  -4 1949.90   42.00
  -3   1  -4 2076.69   50.49
  -3   1  -4 1982.20   47.40
  -3   1  -4 2015.40   46.30
   3  -1   4 1979.20   47.30
   3  -1   4 2015.60   48.10
   3  -1   4 2008.50   50.69
   3  -1   4 2004.40   45.40
   3  -1   4 1992.30   50.29
   3  -1   4 2033.30   42.90
   3  -1   4 2009.30   50.09
   3  -1   4 2021.10   46.20
  -4   1  -4  424.96   12.10
  -4   1  -4  444.86   11.90
   4  -1   4  442.56   13.10
   4  -1   4  419.66   10.90
   4  -1   4  425.96   11.70
   4  -1   4  440.06   12.20
   6  -1   4  771.72   17.90
   6  -1   4  748.23   17.40
   6  -1   4  747.53   17.20
   6  -1   4  753.72   17.50
   6  -1   4  753.42   18.00
   7  -1   4  190.38    5.90
   7  -1   4  197.98    5.90
   7  -1   4  198.18    6.10
   7  -1   4  188.08    5.80
   8  -1   4   21.00    1.60
   8   0  -4   33.90    2.40
   8   0  -4   31.80    2.30
   8   0  -4   30.10    2.20
   8   0  -4   27.10    2.30
   8   0  -4   30.30    2.10
   8   0  -4   33.10    2.10
   8   0  -4   29.60    2.30
   8   0  -4   34.20    2.30
   8   0  -4   33.60    2.30
  -8   0   4   26.30    1.90
   7   0  -4   98.79    4.20
   7   0  -4   93.89    4.10
   7   0  -4   93.09    4.00
   7   0  -4  101.79    4.20
   7   0  -4  101.99    4.40
   7   0  -4  101.49    4.60
   7   0  -4   98.09    4.20
   7   0  -4   93.09    4.20
   7   0  -4  100.99    4.30
   7   0  -4   98.89    3.90
   6   0  -4  153.78    5.30
   6   0  -4  145.99    5.20
   6   0  -4  147.49    5.40
   6   0  -4  155.98    6.00
   6   0  -4  144.39    5.60
   6   0  -4  147.39    5.30
   6   0  -4  143.79    5.40
   6   0  -4  147.89    5.40
   6   0  -4  158.38    5.50
   6   0  -4  148.89    5.60
   5   0  -4 1030.80   25.00
   5   0  -4 1046.00   28.20
   5   0  -4 1011.80   27.10
   5   0  -4 1005.90   26.00
  -5   0   4  964.60   23.30
  -5   0   4 1026.70   27.80
  -5   0   4 1007.50   25.00
  -5   0   4  956.30   24.60
   4   0  -4   21.10    2.10
   4   0  -4   22.30    2.20
   4   0  -4   19.50    1.90
   4   0  -4   18.40    2.10
   4   0  -4   23.20    2.10
  -4   0   4   20.00    1.90
  -4   0   4   16.80    2.00
  -4   0   4   21.80    2.00
  -4   0   4   19.10    1.90
  -4   0   4   20.10    1.80
   3   0  -4   15.50    1.70
   3   0  -4   14.60    1.50
   3   0  -4   13.60    1.50
   3   0  -4   14.90    1.60
   3   0  -4   13.60    1.50
  -3   0   4   18.20    1.70
  -3   0   4   16.10    1.30
  -3   0   4   14.70    1.40
  -3   0   4   13.50    1.30
  -3   0   4   14.60    1.40
  -3   0   4   14.50    1.50
   2   0  -4 2222.68   51.39
   2   0  -4 2301.97   56.99
   2   0  -4 2280.17   51.19
   2   0  -4 2314.07   53.79
   2   0  -4 2350.36   55.29
   2   0  -4 2264.77   53.09
   2   0  -4 2303.67   56.59
  -2   0   4 2305.27   48.00
  -2   0   4 2270.37   50.89
  -2   0   4 2251.87   56.79
  -2   0   4 2284.27   52.69
  -2   0   4 2296.17   55.99
  -2   0   4 2273.87   51.79
  -2   0   4 2264.57   46.80
  -2   0   4 2370.56   54.19
   1   0  -4  733.63   17.40
   1   0  -4  729.43   18.30
   1   0  -4  709.63   17.80
   1   0  -4  690.93   18.20
   1   0  -4  740.93   16.60
   1   0  -4  715.83   16.60
   1   0  -4  696.33   16.80
  -1   0   4  697.23   15.10
  -1   0   4  731.73   15.30
  -1   0   4  693.83   17.90
  -1   0   4  710.93   17.50
  -1   0   4  723.03   16.70
  -1   0   4  721.33   16.20
  -1   0   4  712.73   18.10
  -1   0   4  711.23   17.10
   0   0  -4   10.10    1.10
   0   0  -4    9.00    0.90
   0   0  -4    6.60    0.70
   0   0  -4    8.30    0.90
   0   0  -4    9.00    1.00
   0   0   4    8.80    1.00
   0   0   4    9.80    0.60
   0   0   4    6.70    0.80
   0   0   4    8.80    0.80
   0   0   4    8.80    0.60
   0   0   4    9.50    1.00
   0   0   4    8.60    1.00
   0   0   4    9.80    0.90
  -1   0  -4  132.69    3.90
  -1   0  -4  145.69    4.30
  -1   0  -4  132.99    3.60
  -1   0  -4  133.39    4.20
  -1   0  -4  135.19    4.10
   1   0   4  134.69    3.80
   1   0   4  144.09    4.20
   1   0   4  142.89    4.50
   1   0   4  136.19    3.90
   1   0   4  143.79    4.20
   1   0   4  146.29    4.40
   1   0   4  141.59    4.50
   1   0   4  147.19    3.80
   2   0   4  238.28    5.80
   2   0   4  241.88    6.80
   2   0   4  238.88    6.40
   2   0   4  242.48    6.10
   2   0   4  243.88    7.10
   2   0   4  238.48    6.80
   2   0   4  236.48    6.70
   2   0   4  239.48    6.30
   2   0   4  240.28    6.60
   2   0   4  236.48    6.00
   2   0   4  239.18    7.20
   2   0   4  245.18    6.70
   3   0   4  525.55   14.30
   3   0   4  513.75   14.00
   3   0   4  522.75   12.90
   3   0   4  529.55   14.30
   3   0   4  524.85   12.80
   3   0   4  521.75   12.80
   3   0   4  517.65   13.50
   3   0   4  507.65   13.40
   3   0   4  536.65   13.40
   3   0   4  524.55   14.30
   3   0   4  514.85   13.10
   3   0   4  528.65   13.80
   3   0   4  517.95   12.00
   3   0   4  519.65   13.40
   3   0   4  513.55   11.80
  -4   0  -4 1115.29   26.50
  -4   0  -4 1081.79   26.60
  -4   0  -4 1122.69   21.50
  -4   0  -4 1120.09   17.80
  -4   0  -4 1125.49   17.80
  -4   0  -4 1108.79   20.80
  -4   0  -4 1123.39   24.90
  -4   0  -4 1113.19   20.70
   4   0   4 1119.29   28.50
   4   0   4 1137.49   29.50
   4   0   4 1142.19   27.80
   4   0   4 1128.49   26.40
   4   0   4 1128.79   27.70
  -5   0  -4   54.59    3.50
  -5   0  -4   49.99    3.00
   5   0   4   56.69    3.50
   6   0   4  313.27    8.70
   6   0   4  308.37    8.80
   6   0   4  316.97    8.90
   6   0   4  318.37    8.70
   7   0   4  129.89    4.70
   7   0   4  125.49    4.70
   7   0   4  129.89    4.70
   7   0   4  125.29    4.60
   8   0   4   57.79    2.60
   8   0   4   55.69    2.50
   8   0   4   54.89    2.60
   8   0   4   56.79    2.60
   8  -1  -4   49.40    2.40
   8  -1  -4   47.40    2.30
   8  -1  -4   47.00    2.40
   8  -1  -4   43.30    2.40
   8  -1  -4   49.80    2.40
   8  -1  -4   47.50    2.30
   8  -1  -4   46.30    2.20
   8  -1  -4   49.30    2.50
  -8   1   4   42.70    2.10
   7  -1  -4    0.40    1.00
   7  -1  -4    1.00    1.00
   7  -1  -4    0.80    0.90
   7  -1  -4   -0.60    0.90
   7  -1  -4    1.10    1.00
   7  -1  -4   -0.30    0.90
   7  -1  -4    1.00    0.90
   7  -1  -4    1.20    1.00
   7  -1  -4   -0.60    0.80
   6  -1  -4  183.08    6.20
   6  -1  -4  176.18    5.60
   6  -1  -4  171.28    6.00
   6  -1  -4  170.58    5.70
   6  -1  -4  176.48    5.90
   6  -1  -4  174.98    5.90
   6  -1  -4  170.88    5.90
   6  -1  -4  172.48    6.20
   6  -1  -4  173.38    6.20
   6  -1  -4  178.98    6.10
   6  -1  -4  173.08    6.50
   5  -1  -4   90.69    4.60
   5  -1  -4   89.39    4.70
   5  -1  -4   86.89    4.20
  -5   1   4   78.69    4.00
  -5   1   4   95.19    4.30
  -5   1   4   91.89    4.80
   4  -1  -4  160.98    6.10
   4  -1  -4  165.68    6.20
   4  -1  -4  159.48    5.50
   4  -1  -4  163.38    6.40
   4  -1  -4  158.98    5.90
  -4   1   4  156.48    5.50
  -4   1   4  160.08    5.70
  -4   1   4  156.08    5.50
  -4   1   4  152.68    5.10
   3  -1  -4   17.00    1.90
   3  -1  -4   16.50    1.70
   3  -1  -4   19.60    1.80
   3  -1  -4   18.10    1.80
   3  -1  -4   15.80    1.60
   3  -1  -4   17.60    1.60
  -3   1   4   18.50    1.70
  -3   1   4   18.70    1.60
  -3   1   4   14.80    1.40
  -3   1   4   14.00    1.50
  -3   1   4   18.90    1.70
   2  -1  -4  197.08    5.80
   2  -1  -4  209.48    6.40
   2  -1  -4  198.78    6.10
   2  -1  -4  190.88    5.60
   2  -1  -4  209.38    5.70
   2  -1  -4  202.58    6.10
   2  -1  -4  203.08    5.80
  -2   1   4  198.98    6.00
  -2   1   4  205.78    5.30
  -2   1   4  204.88    5.70
  -2   1   4  208.78    6.00
  -2   1   4  194.58    5.30
  -2   1   4  204.28    5.50
  -2   1   4  207.38    4.90
   1  -1  -4    4.40    0.70
   1  -1  -4    4.70    0.80
   1  -1  -4    5.40    0.80
   1  -1  -4    4.40    0.70
   1  -1  -4    4.20    0.80
   1  -1  -4    4.30    0.70
   1  -1  -4    4.50    0.80
  -1   1   4    5.60    0.70
  -1   1   4    4.90    0.80
  -1   1   4    4.30    0.60
  -1   1   4    4.30    0.70
  -1   1   4    5.90    0.80
  -1   1   4    4.10    0.60
  -1   1   4    3.80    0.60
  -1   1   4    5.90    0.90
   0  -1  -4  340.67    8.10
   0  -1  -4  327.97    8.70
   0  -1  -4  323.97    8.50
   0  -1  -4  323.77    8.80
   0  -1  -4  309.87    7.90
   0   1   4  331.97    8.80
   0   1   4  322.97    8.80
   0   1   4  321.47    8.10
   0   1   4  322.47    7.40
   0   1   4  337.27    7.80
   0   1   4  325.87    8.40
   0   1   4  326.77    8.40
  -1  -1  -4  104.39    3.20
  -1  -1  -4  103.49    3.40
  -1  -1  -4  103.39    2.90
  -1  -1  -4  105.09    3.00
  -1  -1  -4  102.79    3.40
   1   1   4  109.69    3.00
   1   1   4  100.59    2.80
   1   1   4  107.59    3.30
   1   1   4  105.39    3.60
   1   1   4  101.39    3.40
   1   1   4  103.49    3.20
   1   1   4  104.39    3.50
  -2  -1  -4  117.29    4.10
  -2  -1  -4  126.19    3.40
  -2  -1  -4  123.79    3.80
  -2  -1  -4  125.29    3.90
   2   1   4  119.09    3.70
   2   1   4  127.39    4.30
   2   1   4  127.19    4.10
   2   1   4  127.69    4.10
   2   1   4  125.29    3.90
   2   1   4  125.09    3.50
   2   1   4  123.19    3.80
   2   1   4  119.69    3.40
   2   1   4  125.99    4.00
   2   1   4  124.19    4.10
  -3  -1  -4   58.89    2.30
  -3  -1  -4   62.09    1.80
  -3  -1  -4   60.09    2.20
  -3  -1  -4   58.69    1.50
  -3  -1  -4   64.69    1.90
  -3  -1  -4   62.29    1.80
  -3  -1  -4   61.69    1.50
  -3  -1  -4   56.89    2.60
  -3  -1  -4   56.29    2.60
   3   1   4   59.89    2.60
   3   1   4   57.39    2.60
   3   1   4   59.49    2.90
   3   1   4   56.59    2.50
   3   1   4   61.99    2.60
   3   1   4   66.29    2.80
   3   1   4   61.69    2.90
   3   1   4   61.69    2.40
   3   1   4   57.99    2.20
   3   1   4   55.49    2.70
  -4  -1  -4   78.39    2.50
  -4  -1  -4   82.29    3.00
  -4  -1  -4   75.79    3.10
  -4  -1  -4   88.39    3.70
  -4  -1  -4   78.19    2.10
  -4  -1  -4   79.89    3.70
  -4  -1  -4   78.29    2.10
  -4  -1  -4   77.09    2.60
  -4  -1  -4   82.99    2.50
   4   1   4   77.19    3.60
   4   1   4   77.49    3.20
   4   1   4   79.29    3.30
   4   1   4   75.49    3.70
   4   1   4   85.39    3.60
   4   1   4   85.39    3.70
  -5  -1  -4  239.88    8.00
  -5  -1  -4  244.18    7.40
  -5  -1  -4  249.48    8.60
   5   1   4  237.68    8.20
   5   1   4  235.28    7.60
   5   1   4  247.78    8.60
   5   1   4  225.48    7.80
   6   1   4    8.10    1.40
   6   1   4    7.50    1.50
   6   1   4    9.80    1.60
   6   1   4    6.90    1.60
   6   1   4    7.80    1.40
   6   1   4    9.30    1.70
   7   1   4  364.56   10.20
   7   1   4  361.86    9.60
   7   1   4  362.46    9.80
   7   1   4  370.16    9.40
   7   1   4  353.16    9.70
   7   1   4  357.96    9.60
   8   1   4    2.80    1.00
   8   1   4    1.60    0.90
   8   1   4   -0.10    0.80
   8   1   4    1.20    0.90
   8   1   4   -0.30    0.80
   8  -2  -4   34.00    2.10
   8  -2  -4   32.50    1.70
   8  -2  -4   32.40    1.90
   8  -2  -4   33.70    1.80
   8  -2  -4   32.90    2.10
   8  -2  -4   31.00    1.90
   8  -2  -4   33.70    1.80
  -8   2   4   28.10    1.50
   7  -2  -4   52.09    3.20
   7  -2  -4   58.99    3.60
   7  -2  -4   51.79    2.80
   7  -2  -4   52.99    3.00
   7  -2  -4   56.79    3.60
   7  -2  -4   55.99    3.00
   7  -2  -4   52.39    3.30
   7  -2  -4   53.39    3.30
   7  -2  -4   55.89    3.40
   6  -2  -4    8.50    1.70
   6  -2  -4    9.10    1.70
   6  -2  -4    6.50    1.50
   6  -2  -4    6.40    1.50
   6  -2  -4    7.80    1.60
   6  -2  -4    6.20    1.40
   6  -2  -4    7.30    1.60
   6  -2  -4    7.30    1.50
   6  -2  -4    7.60    1.50
   6  -2  -4    6.30    1.40
   5  -2  -4    8.50    1.60
   5  -2  -4    7.10    1.50
   5  -2  -4    9.90    1.70
   5  -2  -4    9.80    1.80
   5  -2  -4   10.00    1.60
   5  -2  -4    8.20    1.60
   5  -2  -4   10.20    1.70
   5  -2  -4    7.10    1.40
   5  -2  -4    7.10    1.50
   5  -2  -4   11.00    1.80
   4  -2  -4   82.39    3.70
   4  -2  -4   90.19    4.40
   4  -2  -4   91.29    4.60
   4  -2  -4   88.39    4.20
   4  -2  -4   83.19    4.10
  -4   2   4   83.99    3.90
  -4   2   4   92.69    4.00
  -4   2   4   81.99    3.60
  -4   2   4   85.09    3.80
   3  -2  -4 1294.37   31.70
   3  -2  -4 1311.17   33.80
   3  -2  -4 1318.27   32.70
   3  -2  -4 1300.07   30.10
   3  -2  -4 1317.77   34.00
  -3   2   4 1304.77   30.70
  -3   2   4 1263.17   32.90
  -3   2   4 1304.17   20.40
  -3   2   4 1286.47   20.30
  -3   2   4 1334.17   32.00
  -3   2   4 1299.07   24.70
  -3   2   4 1301.17   23.70
  -3   2   4 1274.27   30.30
  -3   2   4 1283.37   28.50
  -3   2   4 1293.67   23.80
   2  -2  -4 4324.97  100.79
   2  -2  -4 4036.50   90.09
   2  -2  -4 3946.51   97.49
   2  -2  -4 4050.99   94.49
   2  -2  -4 4014.10   90.29
   2  -2  -4 4125.29   94.19
   2  -2  -4 3969.50  100.59
  -2   2   4 4045.90   91.49
  -2   2   4 4062.79   70.49
  -2   2   4 4108.69   73.39
  -2   2   4 4124.09   99.39
  -2   2   4 4014.60   84.89
  -2   2   4 4063.49   93.79
  -2   2   4 4051.79   70.89
  -2   2   4 4250.07   95.69
  -2   2   4 4072.49   60.59
  -2   2   4 4057.69   83.09
  -2   2   4 4084.09   60.79
   1  -2  -4  223.48    6.50
   1  -2  -4  231.48    6.50
   1  -2  -4  221.18    6.00
   1  -2  -4  226.98    6.70
   1  -2  -4  229.48    5.70
   1  -2  -4  220.08    6.20
   1  -2  -4  232.78    6.00
   1  -2  -4  234.98    6.10
  -1   2   4  219.08    5.70
  -1   2   4  219.88    5.40
  -1   2   4  232.28    3.90
  -1   2   4  216.18    6.10
  -1   2   4  220.78    5.90
  -1   2   4  224.88    6.60
  -1   2   4  226.88    6.40
  -1   2   4  231.68    3.90
  -1   2   4  228.58    4.60
  -1   2   4  228.58    5.50
  -1   2   4  230.28    4.50
  -1   2   4  227.18    4.70
   0  -2  -4 5192.68  109.69
   0  -2  -4 5183.78  118.39
   0  -2  -4 4887.41  108.79
   0   2   4 4926.71  102.59
   0   2   4 5117.59  115.89
   0   2   4 5003.70  111.59
   0   2   4 5236.08  120.79
   0   2   4 4987.60  121.89
   0   2   4 4250.97  110.59
   0   2   4 5108.79  101.29
   0   2   4 4983.10   73.19
   0   2   4 5113.09  114.49
   0   2   4 4974.70   85.19
   0   2   4 4899.01   88.59
   0   2   4 4960.50   85.59
  -1  -2  -4 3453.85   75.29
  -1  -2  -4 3301.87   83.59
  -1  -2  -4 3455.45   81.19
  -1  -2  -4 3341.97   83.19
  -1  -2  -4 3374.06   78.09
   1   2   4 3507.45   69.49
   1   2   4 3477.15   78.59
   1   2   4 3447.05   76.69
   1   2   4 3340.47   79.09
   1   2   4 3293.57   79.19
   1   2   4 3411.66   83.79
   1   2   4 3452.35   82.69
  -2  -2  -4 3072.49   72.89
  -2  -2  -4 3085.69   69.39
  -2  -2  -4 3213.28   78.19
  -2  -2  -4 3140.69   77.69
  -2  -2  -4 3056.79   65.29
   2   2   4 3227.88   71.49
   2   2   4 3202.28   73.79
   2   2   4 3178.48   75.69
   2   2   4 3283.17   70.19
   2   2   4 3172.08   64.69
   2   2   4 3124.69   76.89
   2   2   4 3159.18   73.19
   2   2   4 3209.08   78.29
  -3  -2  -4  746.13   19.40
  -3  -2  -4  729.63   15.70
  -3  -2  -4  707.93   18.90
  -3  -2  -4  722.73   18.00
  -3  -2  -4  719.93   16.80
   3   2   4  684.53   18.30
   3   2   4  743.93   18.70
   3   2   4  718.53   18.20
   3   2   4  717.53   17.80
   3   2   4  723.93   19.30
   3   2   4  716.43   17.50
   3   2   4  733.13   17.30
   3   2   4  700.33   15.60
  -4  -2  -4  160.68    5.00
  -4  -2  -4  157.98    5.70
  -4  -2  -4  166.48    5.70
  -4  -2  -4  159.68    4.60
   4   2   4  160.38    6.00
   4   2   4  160.58    5.80
   4   2   4  158.28    5.30
   4   2   4  170.28    5.30
   4   2   4  164.48    5.70
  -5  -2  -4  284.77    9.00
  -5  -2  -4  286.57    9.40
   5   2   4  273.47    9.10
   5   2   4  269.97    8.40
   5   2   4  277.47    8.90
   5   2   4  261.77    9.00
   6   2   4   58.19    3.70
   6   2   4   52.19    3.50
   6   2   4   63.19    3.20
   6   2   4   51.79    3.30
   6   2   4   51.69    3.20
   6   2   4   57.09    3.50
   6   2   4   57.39    3.30
   7   2   4  500.25   11.90
   7   2   4  462.75   12.10
   7   2   4  484.85   12.10
   7   2   4  484.35   12.90
   7   2   4  486.25   12.40
   7   2   4  479.25   12.00
   7   2   4  475.65   11.40
   8   2   4    4.40    1.10
   8   2   4    5.00    1.20
   8   2   4    2.60    1.20
   8   2   4    4.40    1.10
   8   2   4    2.80    1.00
   8   2   4    3.70    1.10
   8   2   4    5.70    1.20
   7  -3  -4   83.29    3.60
   7  -3  -4   86.49    3.50
   7  -3  -4   83.09    3.40
   7  -3  -4   93.39    3.60
   7  -3  -4   84.09    3.60
   7  -3  -4   86.49    3.50
   7  -3  -4   88.09    3.50
   7  -3  -4   82.89    3.40
   6  -3  -4    9.70    1.60
   6  -3  -4    7.30    1.50
   6  -3  -4   12.90    1.90
   6  -3  -4    7.40    1.50
   6  -3  -4    8.30    1.60
   6  -3  -4    8.70    1.70
   6  -3  -4    8.60    1.70
   6  -3  -4    8.90    1.70
   6  -3  -4    8.70    1.60
   6  -3  -4    6.90    1.60
   5  -3  -4    8.70    1.80
   5  -3  -4    7.90    1.60
   5  -3  -4    5.40    1.40
   5  -3  -4    9.50    1.80
   5  -3  -4    6.10    1.40
   5  -3  -4    6.10    1.40
   5  -3  -4    7.50    1.50
   5  -3  -4    8.10    1.60
   5  -3  -4    8.30    1.50
   5  -3  -4    7.10    1.50
   5  -3  -4    8.20    1.60
   4  -3  -4   62.59    4.00
   4  -3  -4   68.19    3.90
   4  -3  -4   66.59    4.00
  -4   3   4   66.69    2.80
  -4   3   4   63.19    2.70
  -4   3   4   68.69    3.60
  -4   3   4   61.09    2.30
  -4   3   4   69.99    3.40
  -4   3   4   65.79    3.40
  -4   3   4   66.69    2.90
  -4   3   4   72.69    2.40
  -4   3   4   65.89    3.50
   3  -3  -4   60.79    3.40
   3  -3  -4   67.99    3.10
   3  -3  -4   62.19    3.50
   3  -3  -4   58.39    3.10
   3  -3  -4   61.49    3.30
  -3   3   4   63.59    2.40
  -3   3   4   58.89    2.30
  -3   3   4   61.59    3.10
  -3   3   4   58.49    2.40
  -3   3   4   61.49    2.00
  -3   3   4   63.69    2.90
  -3   3   4   62.59    2.00
  -3   3   4   65.79    3.20
  -3   3   4   59.59    3.00
   2  -3  -4  501.65   13.00
   2  -3  -4  479.65   12.10
   2  -3  -4  488.05   13.90
   2  -3  -4  486.25   11.40
   2  -3  -4  497.75   13.80
   2  -3  -4  479.75   12.00
   2  -3  -4  479.45   13.10
  -2   3   4  486.15   12.30
  -2   3   4  480.55   12.30
  -2   3   4  498.95   13.40
  -2   3   4  492.35   13.00
  -2   3   4  488.35   11.10
   1  -3  -4  725.33   18.30
   1  -3  -4  695.13   19.00
   1  -3  -4  707.83   16.80
   1  -3  -4  712.03   17.30
   1  -3  -4  728.63   15.70
   1  -3  -4  710.63   17.80
   1  -3  -4  728.63   18.90
   1  -3  -4  761.72   16.80
  -1   3   4  717.23   17.10
  -1   3   4  705.73   17.60
  -1   3   4  720.63   16.90
  -1   3   4  714.13   15.70
  -1   3   4  732.73   18.00
  -1   3   4  748.93   18.80
   0  -3  -4 1161.38   29.20
   0  -3  -4 1197.28   29.50
   0  -3  -4 1168.48   27.50
   0  -3  -4 1148.09   27.50
   0  -3  -4 1185.88   26.40
   0  -3  -4 1157.88   25.90
   0  -3  -4 1187.28   24.30
   0  -3  -4 1161.78   28.50
   0   3   4 1160.28   29.10
   0   3   4 1160.48   27.80
   0   3   4 1116.59   26.30
   0   3   4 1151.28   29.10
   0   3   4 1154.28   24.40
   0   3   4 1161.98   27.60
   0   3   4 1125.29   26.80
  -1  -3  -4 2888.01   71.19
  -1  -3  -4 2947.91   71.69
  -1  -3  -4 2770.02   63.49
  -1  -3  -4 2781.52   64.29
  -1  -3  -4 2904.01   66.89
  -1  -3  -4 2966.70   69.49
   1   3   4 2891.51   71.59
   1   3   4 2937.41   67.59
   1   3   4 2941.11   65.59
   1   3   4 2850.91   67.19
   1   3   4 2885.41   67.49
   1   3   4 2934.11   59.39
   1   3   4 2982.20   70.69
  -2  -3  -4   16.80    1.40
  -2  -3  -4   14.30    1.40
  -2  -3  -4   16.60    1.30
  -2  -3  -4   14.20    0.70
  -2  -3  -4   16.90    1.60
  -2  -3  -4   15.80    0.90
   2   3   4   16.00    1.50
   2   3   4   16.80    1.20
   2   3   4   17.40    1.40
   2   3   4   15.30    1.60
   2   3   4   16.00    1.40
   2   3   4   15.10    1.40
   2   3   4   16.50    1.40
  -3  -3  -4  224.28    7.10
  -3  -3  -4  208.08    5.60
  -3  -3  -4  212.98    6.60
  -3  -3  -4  214.38    6.40
   3   3   4  205.58    6.20
   3   3   4  206.28    5.40
   3   3   4  227.28    6.30
   3   3   4  215.08    7.10
   3   3   4  222.18    6.80
   3   3   4  215.28    6.30
   3   3   4  218.38    6.70
  -4  -3  -4   36.40    2.60
  -4  -3  -4   30.90    2.40
  -4  -3  -4   33.90    1.80
  -4  -3  -4   34.70    2.80
   4   3   4   35.60    2.60
   4   3   4   33.30    2.70
   4   3   4   31.80    2.30
   4   3   4   35.50    2.70
   4   3   4   36.20    2.40
  -5  -3  -4  163.88    6.20
  -5  -3  -4  170.38    6.80
  -5  -3  -4  156.08    6.20
   5   3   4  150.48    5.70
   5   3   4  158.38    6.20
   5   3   4  152.28    6.00
   5   3   4  165.28    6.50
   6   3   4  894.21   21.50
   6   3   4  895.21   21.00
   6   3   4  897.21   20.50
   6   3   4  865.01   20.60
   6   3   4  891.61   20.00
   6   3   4  908.21   19.10
   6   3   4  901.51   19.60
   6   3   4  902.41   20.10
   7   3   4  163.68    5.70
   7   3   4  170.48    6.10
   7   3   4  157.68    5.60
   7   3   4  164.88    5.40
   7   3   4  172.38    6.20
   7   3   4  163.38    5.50
   7   3   4  164.58    5.80
   7   3   4  166.58    5.70
   8   3   4   14.60    1.80
   8   3   4    9.50    1.40
   8   3   4   13.30    1.60
   8   3   4   10.50    1.50
   8   3   4   11.20    1.60
   8   3   4   13.60    1.60
   8   3   4   14.20    1.70
   8   3   4   14.00    1.60
   9   3   4    2.40    0.70
   9   3   4    1.00    0.70
   9   3   4    2.30    0.80
   9   3   4    1.30    0.70
   9   3   4    2.00    0.70
   7  -4  -4    3.50    0.90
   7  -4  -4    3.00    1.00
   7  -4  -4    2.10    0.80
   7  -4  -4    2.50    0.90
   7  -4  -4    3.20    0.90
   7  -4  -4    3.20    0.90
   7  -4  -4    2.70    0.90
   7  -4  -4    1.50    0.80
   6  -4  -4   76.29    3.50
   6  -4  -4   79.69    3.70
   6  -4  -4   68.09    3.40
   6  -4  -4   73.79    3.50
   6  -4  -4   75.79    3.60
   6  -4  -4   76.49    3.80
   6  -4  -4   77.29    3.70
   6  -4  -4   78.79    3.60
   6  -4  -4   78.79    3.70
   5  -4  -4  504.45   12.40
   5  -4  -4  495.05   12.30
   5  -4  -4  502.95   12.60
   5  -4  -4  499.75   12.70
   5  -4  -4  497.35   12.90
   5  -4  -4  488.75   13.00
   5  -4  -4  484.05   12.80
   5  -4  -4  500.35   12.50
   5  -4  -4  489.85   12.50
   5  -4  -4  500.95   12.80
   4  -4  -4   18.60    2.10
   4  -4  -4   17.30    2.00
   4  -4  -4   15.10    2.00
   4  -4  -4   15.80    1.90
   4  -4  -4   12.90    1.70
   4  -4  -4   17.30    2.00
   4  -4  -4   15.30    2.10
   4  -4  -4   16.90    2.10
   4  -4  -4   13.80    1.90
   4  -4  -4   12.10    1.70
   3  -4  -4  329.97    9.50
   3  -4  -4  348.77   10.40
   3  -4  -4  326.17   10.90
   3  -4  -4  334.37   10.80
  -3   4   4  323.27   10.20
  -3   4   4  318.17    9.50
  -3   4   4  332.87   10.00
   2  -4  -4  136.79    5.40
   2  -4  -4  143.39    5.20
   2  -4  -4  137.39    4.30
   2  -4  -4  138.99    4.90
   2  -4  -4  134.19    4.60
   2  -4  -4  134.69    5.30
  -2   4   4  127.79    4.00
  -2   4   4  137.89    4.70
  -2   4   4  132.29    4.50
  -2   4   4  139.09    5.10
  -2   4   4  133.19    4.90
   1  -4  -4 2462.65   56.89
   1  -4  -4 2417.06   58.39
   1  -4  -4 2422.56   53.89
   1  -4  -4 2439.06   60.59
   1  -4  -4 2432.36   60.69
   1  -4  -4 2437.86   50.89
   1  -4  -4 2405.66   54.09
  -1   4   4 2405.66   54.89
  -1   4   4 2490.85   59.89
  -1   4   4 2400.86   56.69
  -1   4   4 2448.85   50.19
  -1   4   4 2402.56   54.89
  -1   4   4 2327.97   57.39
   0  -4  -4 4144.09   91.19
   0  -4  -4 4245.18  102.29
   0  -4  -4 4097.39   91.49
   0  -4  -4 4042.30   95.89
   0  -4  -4 4096.89  102.09
   0  -4  -4 4171.08   98.89
   0  -4  -4 4274.07   95.69
   0  -4  -4 4185.08   85.89
   0   4   4 4112.09  100.99
   0   4   4 4079.39   92.39
   0   4   4 4218.98   84.79
   0   4   4 4258.37   95.89
   0   4   4 4130.89   96.79
   0   4   4 4028.00   93.29
   0   4   4 4129.59  101.69
  -1  -4  -4  907.31   21.40
  -1  -4  -4  950.00   22.40
  -1  -4  -4  891.11   19.60
  -1  -4  -4  920.51   23.70
  -1  -4  -4  898.41   23.10
  -1  -4  -4  926.11   20.90
  -1  -4  -4  957.80   24.10
   1   4   4  929.91   22.50
   1   4   4  925.91   22.30
   1   4   4  937.01   19.90
   1   4   4  884.11   23.80
   1   4   4  958.10   21.90
   1   4   4  942.81   23.60
   1   4   4  922.71   22.20
  -2  -4  -4  352.36    8.60
  -2  -4  -4  356.66   10.00
  -2  -4  -4  356.76   10.10
  -2  -4  -4  383.96    9.80
  -2  -4  -4  358.96   10.50
   2   4   4  365.66    8.60
   2   4   4  368.46    9.30
   2   4   4  359.46    9.80
   2   4   4  349.87    9.70
   2   4   4  357.56    9.70
   2   4   4  358.86   10.40
   2   4   4  359.56    9.60
  -3  -4  -4  102.89    4.10
  -3  -4  -4  116.39    4.20
  -3  -4  -4  103.49    3.40
  -3  -4  -4  111.69    4.50
   3   4   4  106.39    4.10
   3   4   4  109.49    4.00
   3   4   4  116.09    4.30
   3   4   4  108.09    4.30
   3   4   4  107.79    4.00
   3   4   4  112.19    3.40
   3   4   4  115.69    4.60
  -4  -4  -4  986.20   26.90
  -4  -4  -4 1051.09   25.60
  -4  -4  -4 1012.00   27.40
   4   4   4 1024.00   24.50
   4   4   4 1002.00   24.80
   4   4   4 1040.50   26.50
   4   4   4 1004.10   27.40
   4   4   4 1027.80   25.90
  -5  -4  -4   83.09    4.10
  -5  -4  -4   79.69    4.40
  -5  -4  -4   82.59    4.10
   5   4   4   76.49    4.10
   5   4   4   77.39    4.00
   5   4   4   80.79    3.90
   5   4   4   73.49    4.20
   6   4   4   72.79    3.60
   6   4   4   71.39    3.70
   6   4   4   74.69    3.40
   6   4   4   76.49    3.50
   6   4   4   76.39    3.80
   6   4   4   78.19    3.90
   6   4   4   66.99    3.70
   6   4   4   76.99    3.70
   6   4   4   72.49    3.60
   7   4   4   36.30    3.00
   7   4   4   36.60    2.70
   7   4   4   42.20    3.20
   7   4   4   37.10    2.80
   7   4   4   33.60    2.60
   7   4   4   30.60    2.60
   7   4   4   33.60    2.90
   7   4   4   33.60    2.90
   7   4   4   33.80    2.60
   8   4   4   79.89    3.70
   8   4   4   74.99    3.30
   8   4   4   76.79    3.50
   8   4   4   74.69    3.30
   8   4   4   72.29    3.20
   8   4   4   78.39    3.70
   8   4   4   75.99    3.40
   8   4   4   75.49    3.40
   9   4   4   16.50    1.40
   9   4   4   18.00    1.40
   9   4   4   17.40    1.40
   9   4   4   17.60    1.40
   9   4   4   17.00    1.40
   9   4   4   16.80    1.50
   7  -5  -4   38.20    1.80
   7  -5  -4   39.40    1.80
   7  -5  -4   38.70    1.70
   7  -5  -4   39.70    1.80
   7  -5  -4   39.50    1.80
  -7   5   4   37.70    1.60
   6  -5  -4   43.70    3.00
   6  -5  -4   38.90    2.70
   6  -5  -4   37.70    2.70
   6  -5  -4   43.60    2.70
   6  -5  -4   36.50    2.70
   6  -5  -4   35.80    2.50
   6  -5  -4   40.00    2.70
   6  -5  -4   38.60    2.60
   6  -5  -4   42.20    2.70
  -6   5   4   37.30    2.50
   5  -5  -4  443.06   11.50
   5  -5  -4  432.56   11.70
   5  -5  -4  431.16   11.50
   5  -5  -4  435.26   11.30
   5  -5  -4  430.36   10.80
   5  -5  -4  421.06   11.40
   5  -5  -4  436.76   11.20
   5  -5  -4  426.66   11.30
   5  -5  -4  438.26   11.10
   5  -5  -4  432.56   11.10
   4  -5  -4   59.49    3.70
   4  -5  -4   61.29    3.40
   4  -5  -4   62.69    3.90
   4  -5  -4   63.99    3.30
   4  -5  -4   58.69    3.60
   4  -5  -4   61.19    3.80
   4  -5  -4   59.69    4.00
   4  -5  -4   59.79    3.90
   4  -5  -4   56.59    3.10
   4  -5  -4   59.29    3.20
   4  -5  -4   64.29    3.30
   3  -5  -4  673.13   19.80
   3  -5  -4  694.43   18.80
   3  -5  -4  676.03   19.90
   3  -5  -4  682.13   17.50
  -3   5   4  680.03   17.60
  -3   5   4  640.64   18.30
  -3   5   4  689.33   19.10
   2  -5  -4   52.29    3.20
   2  -5  -4   50.49    3.20
   2  -5  -4   51.69    3.10
   2  -5  -4   49.70    2.50
   2  -5  -4   57.69    2.80
  -2   5   4   47.70    2.80
  -2   5   4   52.19    3.00
  -2   5   4   48.20    2.60
  -2   5   4   49.70    2.70
  -2   5   4   46.40    2.40
   1  -5  -4  116.49    4.80
   1  -5  -4  126.29    4.90
   1  -5  -4  119.99    3.80
   1  -5  -4  113.89    4.10
   1  -5  -4  130.39    4.70
  -1   5   4  119.59    4.70
  -1   5   4  121.69    4.10
  -1   5   4  117.29    3.90
  -1   5   4  117.99    4.30
  -1   5   4  120.39    4.40
   0  -5  -4  606.64   17.10
   0  -5  -4  636.74   17.20
   0  -5  -4  649.34   14.10
   0  -5  -4  619.84   16.20
   0  -5  -4  620.64   15.10
   0  -5  -4  637.14   16.20
   0   5   4  651.43   16.10
   0   5   4  618.64   15.40
   0   5   4  649.43   14.30
   0   5   4  625.04   16.90
   0   5   4  610.14   15.90
  -1  -5  -4   79.49    2.90
  -1  -5  -4   81.79    2.80
  -1  -5  -4   81.49    3.30
  -1  -5  -4   78.39    3.30
  -1  -5  -4   85.69    3.40
  -1  -5  -4   76.99    3.50
   1   5   4   82.49    3.40
   1   5   4   75.69    3.30
   1   5   4   80.49    3.30
   1   5   4   82.89    3.20
   1   5   4   78.19    2.80
  -2  -5  -4   34.80    2.10
  -2  -5  -4   27.90    2.00
  -2  -5  -4   31.30    2.40
  -2  -5  -4   29.40    1.90
  -2  -5  -4   32.50    1.60
  -2  -5  -4   31.70    2.10
   2   5   4   29.70    2.10
   2   5   4   32.10    2.00
   2   5   4   30.50    2.30
   2   5   4   32.20    1.90
   2   5   4   31.10    2.00
   2   5   4   31.50    1.80
  -3  -5  -4  845.62   22.70
  -3  -5  -4  863.71   19.90
  -3  -5  -4  816.42   22.30
  -3  -5  -4  866.91   23.20
  -3  -5  -4  883.01   21.60
   3   5   4  867.11   21.20
   3   5   4  821.52   21.60
   3   5   4  849.81   20.50
   3   5   4  882.11   23.10
  -4  -5  -4  293.87   10.10
  -4  -5  -4  318.47    9.50
  -4  -5  -4  312.27    9.80
   4   5   4  313.57    9.70
   4   5   4  304.47   10.10
   4   5   4  316.87    9.60
   4   5   4  311.17    9.30
   4   5   4  307.07    9.00
  -5  -5  -4   90.39    4.40
  -5  -5  -4   97.49    4.60
  -5  -5  -4   87.29    4.80
   5   5   4   88.19    4.50
   5   5   4   96.79    4.70
   5   5   4   92.89    4.30
   5   5   4   91.69    4.80
   6   5   4  112.19    4.30
   6   5   4  109.69    4.40
   6   5   4  111.89    4.40
   6   5   4  115.29    4.60
   6   5   4  107.09    4.70
   6   5   4  101.29    4.10
   6   5   4  101.89    4.50
   6   5   4  112.19    4.80
   6   5   4  106.89    4.60
   7   5   4   56.79    3.60
   7   5   4   47.50    3.10
   7   5   4   64.79    3.50
   7   5   4   45.00    3.10
   7   5   4   55.59    3.70
   7   5   4   59.09    3.20
   7   5   4   61.09    3.40
   7   5   4   53.89    3.70
   7   5   4   54.39    3.40
   7   5   4   54.79    3.40
   8   5   4   62.79    3.10
   8   5   4   55.99    2.80
   8   5   4   61.29    3.30
   8   5   4   60.49    3.10
   8   5   4   58.99    3.50
   8   5   4   64.29    3.00
   8   5   4   61.59    3.30
   8   5   4   58.19    3.00
   9   5   4    1.40    0.70
   9   5   4    1.80    0.70
   9   5   4    1.50    0.80
   9   5   4    1.10    0.70
   9   5   4    0.90    0.70
   9   5   4    1.70    0.70
   9   5   4    2.30    0.90
   6  -6  -4  157.18    4.80
   6  -6  -4  167.18    4.60
   6  -6  -4  167.18    4.80
   6  -6  -4  158.88    4.70
   6  -6  -4  161.78    4.70
   6  -6  -4  154.98    4.80
   6  -6  -4  161.28    4.80
   6  -6  -4  149.39    4.60
  -6   6   4  159.28    4.60
   5  -6  -4    4.10    1.40
   5  -6  -4    6.90    1.40
   5  -6  -4    4.50    1.10
   5  -6  -4    4.80    1.30
   5  -6  -4    4.90    1.30
   5  -6  -4    3.40    1.10
   5  -6  -4    4.90    1.30
   5  -6  -4    5.90    1.40
   5  -6  -4    4.90    1.30
  -5   6   4    5.40    1.20
   4  -6  -4  110.59    4.80
   4  -6  -4  103.99    4.40
   4  -6  -4  105.99    4.60
   4  -6  -4  112.19    4.60
   4  -6  -4  105.49    4.40
   4  -6  -4  112.49    4.40
   4  -6  -4  108.79    4.50
   4  -6  -4  111.49    4.50
   4  -6  -4  106.69    4.30
   4  -6  -4  101.99    4.30
   3  -6  -4    7.80    1.60
   3  -6  -4    9.40    1.50
   3  -6  -4   10.20    1.70
   3  -6  -4   10.10    1.60
   3  -6  -4    8.30    1.60
   3  -6  -4    8.80    1.70
   3  -6  -4    6.70    1.40
   3  -6  -4    6.80    1.50
   3  -6  -4    8.80    1.80
   3  -6  -4    5.50    1.40
  -3   6   4    4.90    1.30
   2  -6  -4   79.59    4.50
   2  -6  -4   84.39    4.50
   2  -6  -4   82.99    4.30
   2  -6  -4   90.49    3.90
  -2   6   4   76.19    4.10
  -2   6   4   78.39    3.90
  -2   6   4   85.39    3.50
  -2   6   4   83.99    3.90
   1  -6  -4    2.20    1.00
   1  -6  -4    1.40    0.80
   1  -6  -4    0.60    0.90
   1  -6  -4    2.20    1.00
  -1   6   4    1.50    1.00
  -1   6   4    0.60    0.80
  -1   6   4    1.70    1.00
  -1   6   4    0.40    0.80
   0  -6  -4   19.00    2.00
   0  -6  -4   18.60    1.60
   0  -6  -4   21.20    2.10
   0  -6  -4   21.00    2.00
   0   6   4   21.60    1.70
   0   6   4   17.60    1.70
   0   6   4   21.40    1.90
   0   6   4   21.00    1.80
   0   6   4   19.30    2.00
  -1  -6  -4 1062.19   25.00
  -1  -6  -4 1047.50   28.20
  -1  -6  -4 1059.09   28.20
  -1  -6  -4 1062.99   26.50
   1   6   4 1079.79   27.70
   1   6   4 1095.19   25.80
   1   6   4 1068.09   23.40
   1   6   4 1095.09   26.50
  -2  -6  -4  165.78    5.70
  -2  -6  -4  175.28    6.30
  -2  -6  -4  171.68    5.90
  -2  -6  -4  174.58    6.10
   2   6   4  176.08    6.20
   2   6   4  176.08    5.90
   2   6   4  173.78    5.70
   2   6   4  175.88    5.10
  -3  -6  -4  103.69    4.40
  -3  -6  -4  105.59    4.40
  -3  -6  -4   97.79    4.50
  -3  -6  -4  106.39    4.40
   3   6   4  101.29    4.60
   3   6   4  104.29    4.20
   3   6   4  104.09    4.30
   3   6   4  108.69    4.30
  -4  -6  -4 2643.24   66.49
  -4  -6  -4 2535.55   64.69
  -4  -6  -4 2615.84   62.59
  -4  -6  -4 2595.24   66.79
   4   6   4 2672.03   66.99
   4   6   4 2714.43   63.19
   4   6   4 2647.04   61.29
   4   6   4 2577.74   59.79
   5   6   4    4.20    1.20
   5   6   4    6.30    1.50
   5   6   4    5.90    1.50
   5   6   4    4.70    1.60
   5   6   4    5.80    1.30
   6   6   4   11.90    1.90
   6   6   4   10.70    1.60
   6   6   4   11.70    1.90
   6   6   4   13.10    1.80
   6   6   4    8.80    1.60
   6   6   4   12.10    2.00
   6   6   4    9.90    1.60
   6   6   4   10.60    1.80
   6   6   4    9.70    1.50
   6   6   4    9.20    1.70
   7   6   4   16.40    2.00
   7   6   4   16.70    2.10
   7   6   4   17.00    2.10
   7   6   4   17.30    2.20
   7   6   4   14.70    1.80
   7   6   4   12.90    1.80
   7   6   4   17.50    1.90
   7   6   4   18.60    2.10
   7   6   4   16.40    2.10
   8   6   4  130.89    4.60
   8   6   4  121.89    4.80
   8   6   4  130.49    4.70
   8   6   4  139.49    4.50
   8   6   4  127.79    4.80
   8   6   4  129.79    4.40
   8   6   4  131.49    4.90
   8   6   4  123.59    4.50
   9   6   4   28.80    1.80
   9   6   4   30.50    1.70
   9   6   4   35.30    1.90
   9   6   4   30.50    1.80
   9   6   4   29.30    1.90
   9   6   4   33.40    1.70
   9   6   4   32.30    2.00
   5  -7  -4  122.39    4.20
   5  -7  -4  118.99    4.00
   5  -7  -4  115.89    4.10
   5  -7  -4  115.99    4.20
   5  -7  -4  120.99    4.00
   5  -7  -4  118.69    4.00
   5  -7  -4  123.79    4.30
   5  -7  -4  112.79    4.00
   5  -7  -4  115.09    3.90
  -5   7   4  114.69    4.00
   4  -7  -4  185.58    6.10
   4  -7  -4  191.38    6.00
   4  -7  -4  194.88    6.40
   4  -7  -4  191.98    6.20
   4  -7  -4  187.38    6.20
   4  -7  -4  191.78    5.90
   4  -7  -4  188.18    5.90
   4  -7  -4  185.08    6.10
   4  -7  -4  197.78    6.50
   3  -7  -4  286.77    8.50
   3  -7  -4  297.47    8.80
   3  -7  -4  305.37    8.50
   3  -7  -4  298.57    8.70
   3  -7  -4  287.77    8.10
   3  -7  -4  294.87    8.20
   3  -7  -4  289.47    8.50
   3  -7  -4  284.07    8.10
   3  -7  -4  293.37    8.50
  -3   7   4  276.47    8.00
   2  -7  -4    0.50    1.00
   2  -7  -4    1.40    1.10
   2  -7  -4    1.40    1.10
   2  -7  -4    0.80    1.00
   2  -7  -4    0.30    1.10
   2  -7  -4    0.00    1.00
   2  -7  -4    0.70    1.10
  -2   7   4   -1.30    0.90
   1  -7  -4    1.10    1.10
  -1   7   4    1.60    1.20
   0  -7  -4  212.68    7.60
   0  -7  -4  201.28    7.10
   0   7   4  198.68    6.10
   0   7   4  214.88    7.10
   0   7   4  191.88    7.20
  -1  -7  -4    1.20    0.90
  -1  -7  -4    1.00    0.80
  -1  -7  -4    1.50    1.00
   1   7   4    0.70    1.10
   1   7   4    1.30    0.90
   1   7   4    1.20    0.90
   1   7   4    2.30    0.90
  -2  -7  -4   12.20    1.70
  -2  -7  -4    7.60    1.40
  -2  -7  -4   10.40    1.70
   2   7   4   12.40    1.50
   2   7   4    9.10    1.50
   2   7   4    8.80    1.50
   2   7   4    7.70    1.50
  -3  -7  -4    3.70    1.30
  -3  -7  -4    3.60    1.10
  -3  -7  -4    2.10    1.10
   3   7   4    1.90    1.00
   3   7   4    3.50    1.40
   3   7   4    7.00    1.40
  -4  -7  -4  234.08    8.20
  -4  -7  -4  240.28    8.50
  -4  -7  -4  230.98    8.60
   4   7   4  238.98    8.00
   4   7   4  238.88    8.80
   4   7   4  244.08    8.20
   5   7   4   14.90    1.90
   5   7   4   14.40    1.90
   5   7   4   15.00    1.90
   5   7   4   16.80    1.90
   5   7   4   15.90    2.10
   5   7   4   18.30    2.20
   5   7   4   13.80    1.90
   5   7   4   13.70    1.90
   5   7   4   14.10    1.70
   5   7   4   16.50    2.10
   5   7   4   11.90    1.70
   6   7   4  236.28    6.90
   6   7   4  227.38    7.20
   6   7   4  243.08    7.30
   6   7   4  237.08    6.80
   6   7   4  223.08    7.40
   6   7   4  231.98    7.70
   6   7   4  231.18    7.60
   6   7   4  234.18    7.50
[truncated: 548,601 more chars]
