# Supplementary material for: Synthesis and structure of N-(perfluoro­phen­yl)isonicotinamide
Source: Acta Crystallogr E Crystallogr Commun. 2026 Jan 1;82(Pt 1):19–23. doi: 10.1107/S2056989025010679 (PMC12810267; doi:10.1107/S2056989025010679)
Supplement: Supplementary file 3 [file e-82-00019-Isup3.hkl]

data_I                                                                          
_shelx_title ' mhal52_0m_a.res in P-1'                                          
_shelx_refln_list_code          4                                               
_shelx_F_calc_maximum      116.35                                               
_exptl_crystal_F_000       576.00                                               
_reflns_d_resolution_high  0.8149                                               
                                                                                
loop_                                                                           
 _space_group_symop_operation_xyz                                               
 'x, y, z'                                                                      
 '-x, -y, -z'                                                                   
                                                                                
_cell_length_a     7.6987                                                       
_cell_length_b    10.5767                                                       
_cell_length_c    14.9123                                                       
_cell_angle_alpha  76.250                                                       
_cell_angle_beta   86.487                                                       
_cell_angle_gamma  71.941                                                       
                                                                                
_shelx_F_squared_multiplier     1.000                                           
                                                                                
loop_                                                                           
 _refln_index_h                                                                 
 _refln_index_k                                                                 
 _refln_index_l                                                                 
 _refln_F_squared_calc                                                          
 _refln_F_squared_meas                                                          
 _refln_F_squared_sigma                                                         
 _refln_observed_status                                                         
   1   0   0       2456.66       2349.58        14.29 o                         
   2   0   0          0.83          1.62         0.28 o                         
   3   0   0        125.25        127.19         1.00 o                         
   4   0   0          0.03          0.30         0.20 o                         
   5   0   0         79.29         78.83         1.64 o                         
   6   0   0          0.34          0.57         0.55 o                         
   7   0   0        263.68        264.08         3.16 o                         
   8   0   0          8.53          6.69         0.58 o                         
  -8   1   0         73.99         73.67         1.38 o                         
  -7   1   0         52.88         50.07         1.33 o                         
  -6   1   0       1177.40       1121.94         8.75 o                         
  -5   1   0        375.31        369.90         3.07 o                         
  -4   1   0         84.11         64.62         0.87 o                         
  -3   1   0         21.76         18.18         0.52 o                         
  -1   1   0         83.85         81.59         0.67 o                         
   0   1   0        150.25        135.57         1.01 o                         
   1   1   0        202.42        187.51         1.31 o                         
   2   1   0       1575.89       1628.44        11.00 o                         
   3   1   0        398.41        408.22         3.16 o                         
   4   1   0        963.32       1060.82         8.04 o                         
   5   1   0          1.76          1.16         0.38 o                         
   6   1   0        124.21        124.37         1.85 o                         
   7   1   0          0.01          0.10         0.45 o                         
   8   1   0        255.31        250.40         2.67 o                         
   9   1   0         60.56         49.23         1.06 o                         
  -8   2   0          4.41          5.01         0.47 o                         
  -7   2   0         43.39         49.01         1.34 o                         
  -6   2   0        971.38       1005.64         7.94 o                         
  -5   2   0        322.26        303.83         3.48 o                         
  -4   2   0        449.97        458.34         5.79 o                         
  -3   2   0        550.68        499.25         4.08 o                         
  -2   2   0          0.92          0.21         0.21 o                         
  -1   2   0        509.06        528.74         3.75 o                         
   0   2   0        832.72        854.83         5.77 o                         
   1   2   0        401.48        384.07         2.43 o                         
   3   2   0        846.94        909.08         6.73 o                         
   4   2   0       2052.31       2195.69        16.62 o                         
   5   2   0        390.23        423.75         4.54 o                         
   6   2   0        204.06        170.15         2.18 o                         
   7   2   0        475.82        454.75         4.06 o                         
   8   2   0         98.38         92.84         1.93 o                         
   9   2   0         21.87         25.62         0.74 o                         
  -8   3   0        239.80        246.10         6.63 o                         
  -7   3   0         77.40         75.35         1.39 o                         
  -6   3   0         10.77         13.63         0.84 o                         
  -5   3   0        437.29        428.98         4.06 o                         
  -4   3   0          8.10          9.33         1.14 o                         
  -3   3   0         51.77         43.67         0.99 o                         
  -2   3   0         21.52         22.49         0.61 o                         
  -1   3   0          2.83          1.03         0.23 o                         
   0   3   0         42.70         33.70         0.55 o                         
   1   3   0         96.31         83.92         0.83 o                         
   2   3   0       1230.52       1162.10         7.32 o                         
   3   3   0        471.20        510.85         4.07 o                         
   4   3   0         82.05         67.41         1.12 o                         
   5   3   0         57.44         40.60         1.17 o                         
   6   3   0          7.79          8.15         0.71 o                         
   7   3   0         51.13         47.20         1.47 o                         
   8   3   0          0.12          0.24         0.39 o                         
   9   3   0         81.62         73.44         1.16 o                         
  -7   4   0         11.90         11.55         0.61 o                         
  -6   4   0        138.14        139.47         1.94 o                         
  -5   4   0       1020.46        985.58         7.84 o                         
  -4   4   0        691.08        648.23         5.82 o                         
  -3   4   0         62.18         63.07         1.40 o                         
  -2   4   0        326.42        325.04         3.11 o                         
  -1   4   0         72.72         71.73         1.00 o                         
   0   4   0          0.26          0.30         0.22 o                         
   1   4   0       4446.01       4501.95        27.62 o                         
   2   4   0        495.08        517.18         3.53 o                         
   3   4   0       2532.85       2678.98        18.98 o                         
   4   4   0        208.47        226.85         2.44 o                         
   5   4   0        590.46        610.88         5.87 o                         
   6   4   0        554.66        518.90         4.37 o                         
   7   4   0          0.92          1.47         0.46 o                         
   8   4   0          0.03         -0.20         0.39 o                         
   9   4   0          5.79          4.60         0.41 o                         
  -7   5   0        252.76        252.80         3.00 o                         
  -6   5   0        205.09        197.39         2.98 o                         
  -5   5   0        138.80        137.73         2.08 o                         
  -4   5   0        348.92        332.11         3.47 o                         
  -3   5   0        547.62        505.46         5.36 o                         
  -2   5   0       1805.48       1792.41        14.46 o                         
  -1   5   0        168.73        171.97         1.96 o                         
   0   5   0          2.27          0.99         0.30 o                         
   1   5   0       3018.37       3377.85        23.45 o                         
   2   5   0        246.71        262.52         2.48 o                         
   3   5   0        452.56        455.37         4.04 o                         
   4   5   0        740.49        789.03         6.67 o                         
   5   5   0        228.73        253.68         3.08 o                         
   6   5   0         24.12         23.12         0.88 o                         
   7   5   0        155.54        149.91         1.98 o                         
   8   5   0         54.27         50.96         1.24 o                         
   9   5   0          1.31          0.96         0.32 o                         
  -6   6   0          0.01          0.18         0.36 o                         
  -5   6   0         84.07         86.97         1.49 o                         
  -4   6   0         34.07         32.25         1.12 o                         
  -3   6   0          9.14         10.66         0.67 o                         
  -2   6   0        192.38        197.19         2.61 o                         
  -1   6   0          1.09          2.81         0.43 o                         
   0   6   0        126.13        109.52         1.53 o                         
   1   6   0        118.65        131.13         1.65 o                         
   2   6   0        858.96        908.35         8.07 o                         
   3   6   0       2634.37       2686.86        25.97 o                         
   4   6   0        889.05        932.29         8.63 o                         
   5   6   0        814.23        813.35        11.17 o                         
   6   6   0        111.74        109.35         1.56 o                         
   7   6   0        125.75        122.58         1.65 o                         
   8   6   0          6.30          5.81         0.50 o                         
   9   6   0         24.59         24.97         0.69 o                         
  -5   7   0         12.62         13.58         0.64 o                         
  -4   7   0         99.57        110.03         1.60 o                         
  -3   7   0        400.42        370.00         3.50 o                         
  -2   7   0         22.74         20.66         0.81 o                         
  -1   7   0        226.90        219.64         3.55 o                         
   0   7   0         90.43         83.63         1.61 o                         
   1   7   0        797.88        815.63         8.06 o                         
   2   7   0         28.27         27.34         0.97 o                         
   3   7   0        980.75        990.74        10.59 o                         
   4   7   0        700.06        670.44         9.11 o                         
   5   7   0          5.93          5.03         0.61 o                         
   6   7   0          9.83          8.18         0.69 o                         
   7   7   0        335.65        349.34         3.62 o                         
   8   7   0          6.89          7.72         0.57 o                         
   9   7   0         26.62         27.27         1.37 o                         
  -5   8   0          0.67          1.80         0.34 o                         
  -4   8   0          1.76          2.14         0.41 o                         
  -3   8   0         27.91         25.86         0.90 o                         
  -2   8   0          6.32          5.84         0.58 o                         
  -1   8   0        205.26        199.36         2.45 o                         
   0   8   0        126.01        135.10         2.05 o                         
   1   8   0         14.00         15.39         0.81 o                         
   2   8   0        755.99        743.28         9.17 o                         
   3   8   0        525.36        510.11         5.08 o                         
   4   8   0        295.24        296.03         3.26 o                         
   5   8   0         45.36         38.51         1.60 o                         
   6   8   0        185.20        184.06         2.46 o                         
   7   8   0         44.38         43.06         1.29 o                         
   8   8   0         24.95         27.89         0.96 o                         
  -4   9   0        221.68        226.68         2.34 o                         
  -3   9   0        863.16        871.31         6.69 o                         
  -2   9   0          0.92          0.58         0.41 o                         
  -1   9   0          4.41          3.33         0.55 o                         
   0   9   0          3.43          3.35         0.66 o                         
   1   9   0        307.66        281.53         3.40 o                         
   2   9   0          0.14          1.12         0.57 o                         
   3   9   0         67.01         64.52         1.52 o                         
   4   9   0        755.26        695.34         6.60 o                         
   5   9   0        168.75        164.13         2.42 o                         
   6   9   0         50.15         61.30         1.52 o                         
   7   9   0         40.76         49.67         1.51 o                         
   8   9   0         18.94         16.33         0.99 o                         
  -3  10   0          3.37          2.27         0.42 o                         
  -2  10   0         40.05         42.93         1.54 o                         
  -1  10   0         84.67         93.34         1.98 o                         
   0  10   0        143.42        140.51         2.15 o                         
   1  10   0          3.19          5.01         0.76 o                         
   2  10   0        240.06        223.62         3.17 o                         
   3  10   0        188.56        177.34         2.73 o                         
   4  10   0          1.02          0.90         0.57 o                         
   5  10   0        594.85        585.55         6.76 o                         
   6  10   0         51.19         59.73         1.68 o                         
   7  10   0          1.33          0.86         0.47 o                         
  -1  11   0        274.98        278.63         3.38 o                         
   0  11   0        172.21        172.17         3.46 o                         
   1  11   0          0.12          0.77         0.49 o                         
   2  11   0         55.11         60.00         1.63 o                         
   3  11   0         75.22         77.09         1.61 o                         
   4  11   0         72.90         56.30         3.09 o                         
   5  11   0        124.46        139.79         2.29 o                         
   6  11   0         99.02        102.06         1.97 o                         
   1  12   0          0.54          1.47         0.49 o                         
   2  12   0         62.31         51.08         2.96 o                         
   3  12   0          4.69          3.79         0.53 o                         
   4  12   0          3.38          3.40         0.57 o                         
   5  12   0          3.92          3.07         0.56 o                         
  -5 -12   1        157.62        134.67         4.96 o                         
  -4 -12   1          2.35          4.40         0.55 o                         
  -3 -12   1         42.33         44.36         1.46 o                         
  -2 -12   1        138.13        149.62         2.11 o                         
  -1 -12   1        174.72        163.12         2.79 o                         
  -6 -11   1         15.29         12.09         0.87 o                         
  -5 -11   1         30.69         28.91         0.96 o                         
  -4 -11   1        121.00        107.92         1.84 o                         
  -3 -11   1        106.15        105.41         1.84 o                         
  -2 -11   1        112.13        123.42         2.19 o                         
  -1 -11   1        120.64        122.52         1.96 o                         
   0 -11   1        644.88        640.41         6.14 o                         
   1 -11   1         25.53         23.58         0.85 o                         
  -7 -10   1         13.78         15.11         1.21 o                         
  -6 -10   1         90.98         88.90         1.66 o                         
  -5 -10   1         31.39         35.35         1.34 o                         
  -4 -10   1         33.88         28.78         1.18 o                         
  -3 -10   1         52.63         50.33         1.54 o                         
  -2 -10   1        477.91        445.47         5.04 o                         
  -1 -10   1         24.91         32.63         1.26 o                         
   0 -10   1         53.11         52.33         1.38 o                         
   1 -10   1        347.43        337.57         3.96 o                         
   2 -10   1          4.27          2.58         0.43 o                         
   3 -10   1         18.47         17.73         1.54 o                         
  -8  -9   1        224.29        224.08         3.52 o                         
  -7  -9   1          0.93          1.93         0.50 o                         
  -6  -9   1         89.31         97.08         2.05 o                         
  -5  -9   1         39.42         46.43         1.51 o                         
  -4  -9   1        526.77        488.12         5.47 o                         
  -3  -9   1         64.39         64.74         1.64 o                         
  -2  -9   1         55.60         53.58         1.64 o                         
  -1  -9   1        248.72        240.90         3.38 o                         
   0  -9   1          0.66          2.01         0.54 o                         
   1  -9   1        199.78        197.30         2.53 o                         
   2  -9   1        184.26        191.63         2.12 o                         
   3  -9   1         24.18         26.27         0.86 o                         
   4  -9   1         89.42         88.52         1.88 o                         
  -8  -8   1          5.80          5.77         0.53 o                         
  -7  -8   1         79.43         80.58         1.75 o                         
  -6  -8   1        584.67        594.03         5.94 o                         
  -5  -8   1         85.25         90.97         1.95 o                         
  -4  -8   1         17.20         17.19         0.91 o                         
  -3  -8   1          1.78          0.62         0.55 o                         
  -2  -8   1          6.01          8.02         0.77 o                         
  -1  -8   1        224.86        206.17         2.78 o                         
   0  -8   1         58.73         52.08         1.41 o                         
   1  -8   1         37.32         33.57         0.99 o                         
   2  -8   1         75.32         76.64         1.49 o                         
   3  -8   1        188.10        179.26         2.21 o                         
   4  -8   1         24.71         24.64         0.80 o                         
  -8  -7   1          6.68          8.80         0.61 o                         
  -7  -7   1        386.32        396.16         4.21 o                         
  -6  -7   1         19.89         23.39         1.13 o                         
  -5  -7   1          0.09          0.95         0.50 o                         
  -4  -7   1          7.51          6.43         0.90 o                         
  -3  -7   1         81.90         75.83         2.55 o                         
  -2  -7   1       2061.12       1994.37        27.99 o                         
  -1  -7   1       1415.65       1357.55        16.41 o                         
   0  -7   1        283.77        282.58         4.13 o                         
   1  -7   1          0.13         -0.01         0.42 o                         
   2  -7   1         40.96         38.47         1.11 o                         
   3  -7   1          4.50          6.09         0.62 o                         
   4  -7   1         13.28         14.30         0.71 o                         
   5  -7   1          0.19          1.54         0.40 o                         
  -9  -6   1         22.21         27.27         0.92 o                         
  -8  -6   1        251.22        230.73         2.32 o                         
  -7  -6   1        162.18        163.87         2.04 o                         
  -6  -6   1          5.35          3.98         0.58 o                         
  -5  -6   1        134.90        124.59         2.22 o                         
  -4  -6   1          4.15          2.18         0.49 o                         
  -3  -6   1         15.46         28.68         1.05 o                         
  -2  -6   1         73.85         97.09         1.44 o                         
  -1  -6   1        473.04        568.92         4.89 o                         
   0  -6   1          2.04          2.77         0.40 o                         
   1  -6   1       2261.68       2235.56        17.74 o                         
   2  -6   1        367.01        351.22         8.14 o                         
   3  -6   1        104.17        105.52         1.64 o                         
   4  -6   1        590.77        617.12         5.10 o                         
   5  -6   1        110.25        122.12         2.07 o                         
   6  -6   1         73.41         68.52         1.16 o                         
  -9  -5   1        254.30        267.13         2.85 o                         
  -8  -5   1        637.82        658.59         5.41 o                         
  -7  -5   1         64.22         59.74         1.35 o                         
  -6  -5   1         78.87         73.98         1.39 o                         
  -5  -5   1       1196.03       1180.64        10.99 o                         
  -4  -5   1        168.90        166.28         2.04 o                         
  -3  -5   1        346.93        376.33         3.45 o                         
  -2  -5   1          1.04          2.02         0.31 o                         
  -1  -5   1       3154.05       3458.90        24.02 o                         
   0  -5   1       1641.69       1621.79        11.71 o                         
   1  -5   1       1179.88       1258.66        10.86 o                         
   2  -5   1        526.32        501.81         4.85 o                         
   3  -5   1        177.38        153.83         4.49 o                         
   4  -5   1        304.68        294.26         3.17 o                         
   5  -5   1          5.82          6.89         0.63 o                         
   6  -5   1         69.45         71.74         1.35 o                         
   7  -5   1          6.41          9.72         0.89 o                         
  -9  -4   1        172.91        166.17         2.16 o                         
  -8  -4   1         10.03          9.28         0.61 o                         
  -7  -4   1         10.87         10.08         0.66 o                         
  -6  -4   1        311.02        304.09         2.98 o                         
  -5  -4   1        101.18         90.63         1.61 o                         
  -4  -4   1        386.74        441.90         3.83 o                         
  -3  -4   1          8.13          1.08         0.30 o                         
  -2  -4   1       1218.52       1333.97         9.05 o                         
  -1  -4   1       2479.44       2499.50        16.09 o                         
   0  -4   1        488.25        478.18         3.79 o                         
   1  -4   1        842.84        930.65         7.26 o                         
   2  -4   1        441.20        497.05         4.62 o                         
   3  -4   1        426.26        413.82         4.16 o                         
   4  -4   1        452.37        436.05         4.07 o                         
   5  -4   1         31.25         37.22         1.26 o                         
   6  -4   1        126.35        123.88         1.89 o                         
   7  -4   1         36.32         43.44         1.09 o                         
  -9  -3   1        103.44        104.02         1.37 o                         
  -8  -3   1         93.95         98.25         1.63 o                         
  -7  -3   1        369.06        340.83         3.32 o                         
  -6  -3   1        114.34        118.70         1.63 o                         
  -5  -3   1        267.44        276.88         3.00 o                         
  -4  -3   1        224.30        218.71         2.36 o                         
  -3  -3   1        158.02        194.81         1.88 o                         
  -2  -3   1       1764.06       1832.95        11.02 o                         
  -1  -3   1       1079.80       1003.32         6.13 o                         
   0  -3   1        232.07        218.50         1.71 o                         
   1  -3   1         53.79         58.07         0.85 o                         
   2  -3   1       5685.64       6070.55        41.66 o                         
   3  -3   1        474.30        501.87         4.44 o                         
   4  -3   1        321.69        313.87         4.01 o                         
   5  -3   1        101.07         94.11         1.64 o                         
   6  -3   1         88.79         88.28         1.75 o                         
   7  -3   1          1.65          2.40         0.50 o                         
  -9  -2   1         35.51         38.08         0.87 o                         
  -8  -2   1          0.49          1.54         0.44 o                         
  -7  -2   1        165.28        154.98         2.03 o                         
  -6  -2   1         24.07         27.57         0.95 o                         
  -5  -2   1        221.24        216.48         2.79 o                         
  -4  -2   1          4.79          1.51         0.33 o                         
  -3  -2   1        862.52        969.74         6.87 o                         
  -2  -2   1         12.22         11.13         0.35 o                         
  -1  -2   1       3191.45       3086.92        18.84 o                         
   0  -2   1        267.34        249.31         1.81 o                         
   1  -2   1       2041.33       2145.84        14.31 o                         
   2  -2   1        652.90        682.33         4.70 o                         
   3  -2   1        201.84        265.49         2.73 o                         
   4  -2   1        200.99        196.05         2.81 o                         
   5  -2   1          0.90          2.13         0.58 o                         
   6  -2   1        140.80        141.36         2.03 o                         
   7  -2   1          5.50          5.72         0.64 o                         
   8  -2   1          2.16          4.69         0.50 o                         
  -9  -1   1         96.88         84.92         1.47 o                         
  -8  -1   1         18.50         20.33         0.82 o                         
  -7  -1   1        111.44        105.48         1.75 o                         
  -6  -1   1         93.72         97.22         1.64 o                         
  -5  -1   1          2.36          7.30         0.56 o                         
  -4  -1   1       1378.45       1549.15        11.93 o                         
  -3  -1   1        349.54        377.77         3.14 o                         
  -2  -1   1         10.47          8.51         0.38 o                         
   0  -1   1       2510.91       2370.31        15.62 o                         
   1  -1   1        237.88        209.72         1.45 o                         
   2  -1   1       8062.92       8147.41       117.43 o                         
   3  -1   1        233.97        243.40         2.02 o                         
   4  -1   1        710.95        716.98         4.74 o                         
   5  -1   1        203.61        194.46         1.96 o                         
   6  -1   1       1406.27       1361.52        10.86 o                         
   7  -1   1          0.07          0.90         0.48 o                         
   8  -1   1         31.70         32.93         1.11 o                         
  -8   0   1          9.22         11.87         0.73 o                         
  -7   0   1        216.80        235.40         2.76 o                         
  -6   0   1         49.20         51.35         1.27 o                         
  -5   0   1        506.21        492.74         5.21 o                         
  -4   0   1        787.14        777.66         6.44 o                         
  -3   0   1        131.08        165.14         1.44 o                         
  -2   0   1         94.74        124.66         0.85 o                         
  -1   0   1        410.66        378.77         1.97 o                         
   0   0   1         17.36          7.90         0.18 o                         
   1   0   1         59.98         61.21         0.52 o                         
   2   0   1       9307.54       7787.09       157.62 o                         
   3   0   1       1700.50       1735.62        11.00 o                         
   4   0   1        835.38        863.80         4.99 o                         
   5   0   1        152.91        153.09         3.25 o                         
   6   0   1        585.74        568.66         5.33 o                         
   7   0   1          7.88          9.03         0.71 o                         
   8   0   1          3.06          5.27         0.53 o                         
  -8   1   1          3.84          6.54         0.52 o                         
  -7   1   1          4.16          4.36         0.57 o                         
  -6   1   1       1371.46       1374.43        10.44 o                         
  -5   1   1        133.27        142.34         2.28 o                         
  -4   1   1         64.90         91.59         1.03 o                         
  -3   1   1          0.19          2.80         0.30 o                         
  -2   1   1        265.33        301.67         2.23 o                         
  -1   1   1        790.38        790.23         4.96 o                         
   0   1   1         94.59         85.64         0.66 o                         
   1   1   1       2156.79       2046.26        12.48 o                         
   2   1   1       8944.69       9636.53       220.02 o                         
   3   1   1       9450.47       9524.68        66.47 o                         
   4   1   1          7.93          5.59         0.42 o                         
   5   1   1         68.04         67.59         1.36 o                         
   6   1   1          2.48          2.83         0.52 o                         
   7   1   1        227.95        231.94         2.69 o                         
   8   1   1        296.25        328.07         3.67 o                         
   9   1   1          0.36          0.39         0.37 o                         
  -8   2   1         29.09         31.80         0.85 o                         
  -7   2   1          6.33          4.23         0.57 o                         
  -6   2   1        221.33        239.03         3.46 o                         
  -5   2   1       1450.93       1381.79        11.18 o                         
  -4   2   1          7.79         10.47         0.48 o                         
  -3   2   1       2831.72       2878.94        20.20 o                         
  -2   2   1          0.00          2.63         0.41 o                         
  -1   2   1          6.58          9.38         0.32 o                         
   0   2   1        378.56        346.00         3.56 o                         
   1   2   1        604.76        558.45         5.46 o                         
   2   2   1        187.98        188.45         1.48 o                         
   3   2   1       2316.46       2386.71        16.87 o                         
   4   2   1        719.67        812.88         7.01 o                         
   5   2   1        935.01       1005.67         9.55 o                         
   6   2   1        361.74        332.40         3.33 o                         
   7   2   1        193.70        201.69         2.48 o                         
   8   2   1        104.89         96.31         1.62 o                         
   9   2   1         62.63         74.07         1.21 o                         
  -8   3   1          3.27          1.75         0.39 o                         
  -7   3   1        135.83        146.84         1.87 o                         
  -6   3   1         65.45         65.30         1.60 o                         
  -5   3   1        379.21        364.62         3.42 o                         
  -4   3   1          3.70          5.22         0.62 o                         
  -3   3   1        106.79        108.51         1.58 o                         
  -2   3   1        754.08        813.61         6.14 o                         
  -1   3   1       1288.62       1291.37         8.93 o                         
   0   3   1       2371.52       2393.83        14.22 o                         
   1   3   1         15.54         19.00         0.37 o                         
   2   3   1       2243.72       2318.70        14.31 o                         
   3   3   1       4900.29       5118.32        35.60 o                         
   4   3   1       1106.57       1248.51         9.84 o                         
   5   3   1       1142.61       1162.96        10.05 o                         
   6   3   1         14.68         14.37         0.75 o                         
   7   3   1          3.61          6.73         0.61 o                         
   8   3   1        132.21        134.97         1.86 o                         
   9   3   1          2.50          2.86         0.38 o                         
  -7   4   1          7.91         11.66         0.61 o                         
  -6   4   1        173.25        182.20         2.28 o                         
  -5   4   1         74.36         79.58         1.70 o                         
  -4   4   1        166.87        162.19         2.27 o                         
  -3   4   1        528.96        549.19         5.22 o                         
  -2   4   1        337.07        366.69         3.41 o                         
  -1   4   1       4763.95       4876.61        33.55 o                         
   0   4   1        275.85        229.10         2.07 o                         
   1   4   1        348.42        389.89         2.62 o                         
   2   4   1         64.35         77.50         0.95 o                         
   3   4   1       1860.61       1982.42        14.98 o                         
   4   4   1       1834.68       1989.47        15.24 o                         
   5   4   1        286.29        288.67         3.31 o                         
   6   4   1         39.72         39.21         1.08 o                         
   7   4   1        208.17        214.32         2.45 o                         
   8   4   1          8.49          5.38         0.54 o                         
   9   4   1         54.23         48.99         1.29 o                         
  -7   5   1         18.81         17.98         0.69 o                         
  -6   5   1        241.48        255.44         2.77 o                         
  -5   5   1        472.55        487.53         4.50 o                         
  -4   5   1          0.06          1.29         0.45 o                         
  -3   5   1         41.58         53.29         1.48 o                         
  -2   5   1          0.70          0.04         0.38 o                         
  -1   5   1         97.70        113.60         1.44 o                         
   0   5   1       1211.96       1242.39         9.07 o                         
   1   5   1       1449.57       1572.40        10.82 o                         
   2   5   1         41.49         37.74         0.71 o                         
   3   5   1       1538.27       1762.04        13.49 o                         
   4   5   1        263.20        260.36         2.75 o                         
   5   5   1        908.54        924.95         8.32 o                         
   6   5   1         59.58         57.53         1.25 o                         
   7   5   1         29.16         32.80         1.03 o                         
   8   5   1         28.99         28.09         0.95 o                         
   9   5   1          6.86          9.64         0.52 o                         
  -6   6   1         17.30         20.42         0.74 o                         
  -5   6   1        778.27        779.38         5.99 o                         
  -4   6   1          0.08          1.85         0.48 o                         
  -3   6   1          0.99          2.24         0.49 o                         
  -2   6   1       2403.12       2347.92        18.78 o                         
  -1   6   1        345.48        352.15         3.67 o                         
   0   6   1        170.93        156.54         1.88 o                         
   1   6   1         77.94         99.75         1.45 o                         
   2   6   1         61.36         55.55         1.12 o                         
   3   6   1        516.98        428.77         4.44 o                         
   4   6   1          5.26          6.14         0.51 o                         
   5   6   1        125.62        110.45         2.08 o                         
   6   6   1        699.10        674.71         5.69 o                         
   7   6   1          7.44          8.94         0.64 o                         
   8   6   1        167.95        173.59         2.10 o                         
   9   6   1          0.69          1.00         0.32 o                         
  -5   7   1        245.09        257.26         2.74 o                         
  -4   7   1          1.55          2.07         0.50 o                         
  -3   7   1        466.73        479.42         4.21 o                         
  -2   7   1         82.15         83.28         1.48 o                         
  -1   7   1         14.02         14.38         1.11 o                         
   0   7   1        268.95        273.13         3.74 o                         
   1   7   1         29.28         28.67         0.99 o                         
   2   7   1          9.08          9.45         0.63 o                         
   3   7   1        777.77        777.93        11.19 o                         
   4   7   1        387.76        383.00         5.26 o                         
   5   7   1        116.99        104.91         1.93 o                         
   6   7   1        499.53        469.96         4.36 o                         
   7   7   1         31.23         28.03         0.98 o                         
   8   7   1        158.42        167.20         1.86 o                         
   9   7   1         21.55         20.06         1.54 o                         
  -5   8   1         14.65         15.92         0.61 o                         
  -4   8   1         15.01         15.88         0.67 o                         
  -3   8   1        114.56        107.89         1.59 o                         
  -2   8   1         24.01         20.47         0.80 o                         
  -1   8   1         95.04        101.21         2.40 o                         
   0   8   1        507.48        503.39         4.75 o                         
   1   8   1         12.98         10.05         1.01 o                         
   2   8   1        128.05        114.43         4.55 o                         
   3   8   1          0.08         -0.19         0.60 o                         
   4   8   1         52.41         48.53         1.57 o                         
   5   8   1          0.09          0.07         0.63 o                         
   6   8   1          0.98          0.77         0.52 o                         
   7   8   1         92.59         96.24         1.64 o                         
   8   8   1        107.21        104.59         1.58 o                         
  -4   9   1          6.76          7.17         0.46 o                         
  -3   9   1        569.73        569.03         5.32 o                         
  -2   9   1         61.31         58.69         1.26 o                         
  -1   9   1         62.67         61.21         1.50 o                         
   0   9   1        117.58        113.93         1.89 o                         
   1   9   1          1.20          2.63         0.61 o                         
   2   9   1          6.82          6.23         0.69 o                         
   3   9   1         36.75         35.27         1.23 o                         
   4   9   1         52.41         61.32         1.93 o                         
   5   9   1          6.31          5.17         0.73 o                         
   6   9   1         33.50         29.41         1.22 o                         
   7   9   1        405.49        392.70         4.73 o                         
   8   9   1        124.49        116.23         1.85 o                         
  -3  10   1        142.34        151.80         1.93 o                         
  -2  10   1        397.73        419.12         4.29 o                         
  -1  10   1         87.64         84.03         1.61 o                         
   0  10   1         31.87         30.26         1.11 o                         
   1  10   1        122.55        128.48         2.09 o                         
   2  10   1        163.42        166.67         2.63 o                         
   3  10   1        182.42        171.59         2.68 o                         
   4  10   1        199.69        176.07         2.72 o                         
   5  10   1          0.97          1.78         0.61 o                         
   6  10   1        129.22        126.78         2.08 o                         
   7  10   1        241.69        251.98         3.54 o                         
  -2  11   1         68.30         64.86         1.92 o                         
  -1  11   1         23.58         24.94         0.87 o                         
   0  11   1        120.84        124.56         2.05 o                         
   1  11   1          1.30          0.81         0.51 o                         
   2  11   1          5.31          3.14         0.62 o                         
   3  11   1        247.64        251.81         3.99 o                         
   4  11   1          4.12          5.74         0.69 o                         
   5  11   1         37.34         42.83         1.24 o                         
   6  11   1        467.77        454.06         5.68 o                         
   7  11   1         27.73         25.83         1.40 o                         
   0  12   1        125.38        115.29         1.92 o                         
   1  12   1          2.11          0.59         0.44 o                         
   2  12   1        236.00        241.62         4.43 o                         
   3  12   1         12.45         14.06         0.81 o                         
   4  12   1         11.99         12.96         0.85 o                         
   5  12   1         30.86         28.80         1.25 o                         
  -4 -12   2         15.41         11.42         1.61 o                         
  -3 -12   2          0.83          0.09         0.48 o                         
  -2 -12   2         88.01         90.85         2.42 o                         
  -6 -11   2          3.17          2.23         0.55 o                         
  -5 -11   2         20.30         24.61         0.95 o                         
  -4 -11   2         60.77         73.39         1.45 o                         
  -3 -11   2        248.43        235.23         2.93 o                         
  -2 -11   2        326.42        304.02         3.51 o                         
  -1 -11   2        145.01        143.52         2.78 o                         
   0 -11   2        253.62        256.92         2.96 o                         
   1 -11   2          3.37          3.38         0.49 o                         
  -7 -10   2          8.99         10.87         0.83 o                         
  -6 -10   2        529.74        559.26         5.54 o                         
  -5 -10   2        191.96        188.37         2.93 o                         
  -4 -10   2          5.97          4.10         0.62 o                         
  -3 -10   2        200.67        192.57         3.43 o                         
  -2 -10   2        144.38        132.50         2.29 o                         
  -1 -10   2        277.74        295.03         3.54 o                         
   0 -10   2        701.74        693.30         5.99 o                         
   1 -10   2        264.73        294.08         3.23 o                         
   2 -10   2        133.07        136.89         1.76 o                         
  -8  -9   2         12.77         10.76         1.26 o                         
  -7  -9   2         18.76         19.93         1.02 o                         
  -6  -9   2         61.97         60.70         1.72 o                         
  -5  -9   2        376.44        374.70         4.82 o                         
  -4  -9   2        155.66        136.65         2.38 o                         
  -3  -9   2         52.57         51.48         1.60 o                         
  -2  -9   2         10.62          7.10         1.05 o                         
  -1  -9   2        193.49        193.57         2.57 o                         
   0  -9   2         13.58         10.78         0.75 o                         
   1  -9   2         79.21         91.00         1.38 o                         
   2  -9   2        156.45        159.16         2.81 o                         
   3  -9   2         86.98         85.09         1.53 o                         
  -8  -8   2         38.67         38.49         1.00 o                         
  -7  -8   2         47.40         50.07         1.73 o                         
  -6  -8   2         62.94         59.98         2.39 o                         
  -5  -8   2        642.00        655.57         6.88 o                         
  -4  -8   2         55.57         49.37         1.48 o                         
  -3  -8   2        155.13        158.71         2.57 o                         
  -2  -8   2          2.73          6.42         0.70 o                         
  -1  -8   2         26.08         29.21         1.37 o                         
   0  -8   2        359.98        344.70         4.00 o                         
   1  -8   2         12.24         11.80         0.67 o                         
   2  -8   2         18.61         22.48         0.86 o                         
   3  -8   2         30.91         29.91         0.97 o                         
   4  -8   2          1.30          0.78         0.43 o                         
  -8  -7   2         28.44         33.67         1.21 o                         
  -7  -7   2          1.07          1.54         0.54 o                         
  -6  -7   2        281.49        285.64         3.74 o                         
  -5  -7   2        144.91        136.57         2.24 o                         
  -4  -7   2          6.54          5.98         0.78 o                         
  -3  -7   2         63.55         58.51         3.15 o                         
  -2  -7   2        262.63        213.67         4.29 o                         
  -1  -7   2         20.29         22.02         1.00 o                         
   0  -7   2         70.37         59.70         2.58 o                         
   1  -7   2        307.08        308.07         2.87 o                         
   2  -7   2         97.44        103.71         1.63 o                         
   3  -7   2        135.80        126.49         1.78 o                         
   4  -7   2         21.98         21.14         0.84 o                         
   5  -7   2          4.93          3.77         0.45 o                         
  -9  -6   2         66.16         61.06         1.50 o                         
  -8  -6   2        308.17        351.33         3.45 o                         
  -7  -6   2        333.87        329.43         3.30 o                         
  -6  -6   2         22.91         21.86         0.97 o                         
  -5  -6   2          9.24          9.56         0.98 o                         
  -4  -6   2         62.95         63.25         1.80 o                         
  -3  -6   2        138.00        154.15         2.78 o                         
  -2  -6   2         48.33         41.53         1.15 o                         
  -1  -6   2        115.17        123.56         1.74 o                         
   0  -6   2        600.28        603.41         5.56 o                         
   1  -6   2        301.69        283.11         3.20 o                         
   2  -6   2        106.97        106.60         1.60 o                         
   3  -6   2         28.91         30.28         1.07 o                         
   4  -6   2         82.19         91.39         1.61 o                         
   5  -6   2         35.53         31.81         1.03 o                         
   6  -6   2          1.47          1.99         0.38 o                         
  -9  -5   2        351.98        355.35         3.98 o                         
  -8  -5   2        584.24        624.77         5.81 o                         
  -7  -5   2         74.52         62.14         1.52 o                         
  -6  -5   2         22.66         21.21         0.84 o                         
  -5  -5   2         99.09         88.55         1.86 o                         
  -4  -5   2        245.21        263.51         3.17 o                         
  -3  -5   2         14.69         17.32         0.72 o                         
  -2  -5   2       1207.15       1254.58         9.57 o                         
  -1  -5   2        909.80        967.34         7.25 o                         
   0  -5   2        616.19        618.63         5.45 o                         
   1  -5   2          1.09          5.06         0.47 o                         
   2  -5   2          5.84         14.76         0.79 o                         
   3  -5   2        626.79        584.09         5.07 o                         
   4  -5   2          1.34          1.09         0.51 o                         
   5  -5   2        335.07        331.06         3.34 o                         
   6  -5   2         12.90         13.63         0.74 o                         
  -9  -4   2         18.94         20.34         0.60 o                         
  -8  -4   2         35.46         26.85         0.84 o                         
  -7  -4   2        272.85        275.16         2.70 o                         
  -6  -4   2        101.22        101.02         1.50 o                         
  -5  -4   2        277.24        258.21         3.09 o                         
  -4  -4   2         50.37         49.42         1.05 o                         
  -3  -4   2        743.12        779.65         6.29 o                         
  -2  -4   2        581.32        612.99         4.15 o                         
  -1  -4   2        247.68        235.05         2.02 o                         
   0  -4   2        905.35        924.20         6.85 o                         
   1  -4   2        518.13        588.66         4.89 o                         
   2  -4   2        120.97        116.76         1.81 o                         
   3  -4   2         35.67         49.45         1.27 o                         
   4  -4   2       1499.51       1445.95        10.80 o                         
   5  -4   2         55.15         58.90         1.55 o                         
   6  -4   2        108.11        113.15         1.77 o                         
   7  -4   2        121.45        130.99         2.29 o                         
  -9  -3   2        199.90        193.80         2.16 o                         
  -8  -3   2         21.96         21.79         0.83 o                         
  -7  -3   2         33.45         24.64         0.91 o                         
  -6  -3   2        130.95        124.70         1.67 o                         
  -5  -3   2        378.12        364.39         3.70 o                         
  -4  -3   2         97.48        105.69         1.48 o                         
  -3  -3   2       2256.07       2160.76        15.40 o                         
  -2  -3   2       7729.47       7579.00        54.74 o                         
  -1  -3   2        985.18        984.33         6.06 o                         
   0  -3   2         74.14         73.68         0.87 o                         
   1  -3   2       2657.42       2785.52        19.38 o                         
   2  -3   2       1659.58       1741.54        13.02 o                         
   3  -3   2        228.71        232.37         2.63 o                         
   4  -3   2        193.86        162.43         2.62 o                         
   5  -3   2         94.78         88.59         1.76 o                         
   6  -3   2        109.42        104.65         1.92 o                         
   7  -3   2          0.02          0.90         0.50 o                         
  -9  -2   2          5.90          4.54         0.41 o                         
  -8  -2   2          4.41          2.28         0.44 o                         
  -7  -2   2          1.56          0.64         0.43 o                         
  -6  -2   2        730.28        761.02         5.93 o                         
  -5  -2   2        368.71        377.61         4.80 o                         
  -4  -2   2       4719.06       4920.96        36.25 o                         
  -3  -2   2       1254.21       1343.04         9.35 o                         
  -2  -2   2        445.76        453.06         2.95 o                         
  -1  -2   2         17.56         11.84         0.28 o                         
   0  -2   2       3716.49       3636.96        22.84 o                         
   1  -2   2        129.32        152.77         1.31 o                         
   2  -2   2       1926.44       2072.91        13.50 o                         
   3  -2   2        124.18        101.97         1.37 o                         
   4  -2   2          3.66          5.38         0.62 o                         
   5  -2   2          5.58          5.67         0.63 o                         
   6  -2   2         49.24         56.62         1.63 o                         
   7  -2   2          0.03         -0.12         0.47 o                         
   8  -2   2        135.33        137.57         2.61 o                         
  -9  -1   2         10.64         15.18         0.58 o                         
  -8  -1   2          8.08          7.60         0.57 o                         
  -7  -1   2        215.93        225.12         2.68 o                         
  -6  -1   2          0.02          0.71         0.43 o                         
  -5  -1   2          7.34          6.31         0.57 o                         
  -4  -1   2        489.07        580.07         5.00 o                         
  -3  -1   2       3330.09       3584.13        25.15 o                         
  -2  -1   2       1289.71       1263.79         8.32 o                         
  -1  -1   2        312.37        298.39         1.94 o                         
   0  -1   2       2199.84       2095.38        13.26 o                         
   1  -1   2       7769.50       7610.84        61.63 o                         
   2  -1   2       7674.11       7655.33        46.37 o                         
   3  -1   2        423.15        405.44         2.95 o                         
   4  -1   2       6319.17       6426.63        57.17 o                         
   5  -1   2        147.15        145.59         1.65 o                         
   6  -1   2       1727.32       1640.32        12.76 o                         
   7  -1   2         39.73         40.93         1.33 o                         
   8  -1   2         32.34         35.10         1.09 o                         
  -8   0   2          2.16          2.87         0.45 o                         
  -7   0   2        233.99        235.77         2.59 o                         
  -6   0   2         27.67         33.22         1.05 o                         
  -5   0   2          3.61          2.77         0.48 o                         
  -4   0   2        388.29        455.33         4.32 o                         
  -3   0   2       2738.63       2914.44        19.78 o                         
  -2   0   2        338.91        314.03         2.33 o                         
  -1   0   2       2374.41       2264.54        16.77 o                         
   0   0   2       4186.13       3963.64        31.84 o                         
   1   0   2          8.99         10.58         0.25 o                         
   3   0   2       3346.63       3260.02        20.13 o                         
   4   0   2        787.06        833.11         4.84 o                         
   5   0   2         13.38          9.92         0.74 o                         
   6   0   2        622.05        596.49         5.51 o                         
   7   0   2        652.55        630.66         5.75 o                         
   8   0   2         83.87         83.97         1.61 o                         
  -8   1   2          6.04          7.68         0.52 o                         
  -7   1   2        418.13        411.49         3.97 o                         
  -6   1   2          0.89          2.50         0.52 o                         
  -5   1   2        304.53        289.35         3.84 o                         
  -4   1   2        779.21        849.23         5.18 o                         
  -3   1   2        235.91        288.94         1.90 o                         
  -2   1   2        132.03        121.47         1.16 o                         
  -1   1   2        882.94        852.02         5.22 o                         
   0   1   2       1704.47       1511.18         9.01 o                         
   1   1   2         14.88          7.10         0.26 o                         
   2   1   2        412.01        392.00         1.99 o                         
   3   1   2       1444.68       1328.29         6.36 o                         
   4   1   2         26.78         53.24         1.09 o                         
   5   1   2        524.60        528.12         5.46 o                         
   6   1   2       2460.93       2391.20        17.79 o                         
   7   1   2         50.73         47.97         1.52 o                         
   8   1   2          0.06         -0.33         0.44 o                         
   9   1   2         20.05         27.07         1.15 o                         
  -8   2   2         36.92         41.07         1.05 o                         
  -7   2   2          2.02          4.81         0.54 o                         
  -6   2   2         93.61         93.67         1.68 o                         
  -5   2   2        400.95        369.55         3.85 o                         
  -4   2   2        354.56        341.38         3.54 o                         
  -3   2   2       3304.98       3466.88        24.18 o                         
  -2   2   2       1852.35       1890.00        12.24 o                         
  -1   2   2         56.46         66.12         0.68 o                         
   0   2   2       1379.72       1233.90        10.16 o                         
   1   2   2       3714.46       3583.76        22.78 o                         
   2   2   2        736.57        678.80         4.40 o                         
   3   2   2        197.75        190.81         1.72 o                         
   4   2   2        136.47        184.51         2.03 o                         
   5   2   2         42.79         50.38         1.33 o                         
   6   2   2        132.06        129.84         1.87 o                         
   7   2   2        332.25        328.18         3.57 o                         
   8   2   2         32.61         25.82         0.95 o                         
   9   2   2        148.38        165.51         2.12 o                         
  -8   3   2          6.96          7.00         0.51 o                         
  -7   3   2         19.59         23.93         0.86 o                         
  -6   3   2       1148.49       1175.02         9.05 o                         
  -5   3   2        143.30        141.25         1.91 o                         
  -4   3   2        165.16        162.58         1.64 o                         
  -3   3   2         39.18         41.62         1.22 o                         
  -2   3   2       1843.84       1883.53        13.45 o                         
  -1   3   2        422.83        392.71         2.86 o                         
   0   3   2      13536.20      13961.13       323.06 o                         
   1   3   2       7869.17       7681.88        57.85 o                         
   2   3   2        176.57        169.23         1.46 o                         
   3   3   2         38.63         39.54         0.74 o                         
   4   3   2         12.95         18.74         0.68 o                         
   5   3   2        543.19        517.30         5.34 o                         
   6   3   2        127.71        134.29         1.91 o                         
   7   3   2         28.86         25.73         0.98 o                         
   8   3   2          1.66          1.65         0.44 o                         
   9   3   2          0.01          0.40         0.36 o                         
  -7   4   2         19.63         23.69         0.81 o                         
  -6   4   2        534.79        544.66         4.53 o                         
  -5   4   2        526.12        502.48         4.38 o                         
  -4   4   2        126.37        118.01         1.82 o                         
  -3   4   2        163.78        148.75         2.04 o                         
  -2   4   2        315.92        331.94         3.16 o                         
  -1   4   2        679.30        728.17         5.54 o                         
   0   4   2        146.45        145.81         1.27 o                         
   1   4   2        588.63        588.82         3.79 o                         
   2   4   2       1783.53       1813.30        12.26 o                         
   3   4   2         31.70         34.58         0.76 o                         
   4   4   2        127.89        125.84         1.70 o                         
   5   4   2       2484.48       2531.49        20.54 o                         
   6   4   2        108.20        115.53         1.77 o                         
   7   4   2         35.52         35.21         1.44 o                         
   8   4   2         47.10         41.14         1.21 o                         
   9   4   2         25.31         26.28         0.78 o                         
  -7   5   2         66.26         62.73         1.27 o                         
  -6   5   2        198.11        202.02         2.29 o                         
  -5   5   2        231.24        237.72         2.76 o                         
  -4   5   2        425.28        421.70         3.82 o                         
  -3   5   2        524.54        492.02         6.22 o                         
  -2   5   2        265.76        281.12         3.70 o                         
  -1   5   2        505.48        480.79         4.01 o                         
   0   5   2       2987.20       2949.26        20.62 o                         
   1   5   2        583.25        561.82         4.20 o                         
   2   5   2        647.56        704.80         5.16 o                         
   3   5   2        950.36       1014.89         7.80 o                         
   4   5   2       1450.14       1506.27        11.85 o                         
   5   5   2         94.74         94.52         1.83 o                         
   6   5   2         45.06         47.99         1.20 o                         
   7   5   2        203.78        206.76         2.79 o                         
   8   5   2          0.81          0.81         0.42 o                         
   9   5   2         62.36         65.63         1.10 o                         
  -6   6   2         27.79         28.60         0.81 o                         
  -5   6   2         17.96         16.72         0.76 o                         
  -4   6   2         64.17         72.72         1.54 o                         
  -3   6   2         37.21         37.01         1.04 o                         
  -2   6   2        767.68        760.52         6.90 o                         
  -1   6   2        118.91        124.92         1.80 o                         
   0   6   2         50.91         52.48         1.01 o                         
   1   6   2        171.38        198.68         2.13 o                         
   2   6   2        869.69        899.73         7.58 o                         
   3   6   2       1005.86        957.66        12.22 o                         
   4   6   2        656.41        666.94         6.27 o                         
   5   6   2        201.67        179.01         2.72 o                         
   6   6   2         14.94         16.63         0.82 o                         
   7   6   2        259.99        262.24         3.42 o                         
   8   6   2         18.71         14.06         0.73 o                         
   9   6   2         23.34         22.24         0.64 o                         
  -5   7   2         31.76         36.42         1.00 o                         
  -4   7   2         57.47         55.57         1.29 o                         
  -3   7   2        360.33        348.30         3.19 o                         
  -2   7   2        406.59        394.65         3.58 o                         
  -1   7   2         74.84         63.83         1.55 o                         
   0   7   2       1244.44       1192.21        10.63 o                         
   1   7   2        341.16        328.59         5.53 o                         
   2   7   2          1.59          2.31         0.49 o                         
   3   7   2        318.17        342.54         5.02 o                         
   4   7   2         57.47         55.91         1.77 o                         
   5   7   2         24.84         26.44         1.85 o                         
   6   7   2        802.81        795.99         6.21 o                         
   7   7   2         14.46         14.49         0.77 o                         
   8   7   2          6.52          5.09         0.47 o                         
   9   7   2          1.13          0.55         0.50 o                         
  -5   8   2        255.78        264.56         2.33 o                         
  -4   8   2        293.50        291.26         3.33 o                         
  -3   8   2          4.86          5.77         0.55 o                         
  -2   8   2          5.88          6.64         0.57 o                         
  -1   8   2        159.37        155.42         2.44 o                         
   0   8   2        890.91        868.42         7.81 o                         
   1   8   2          0.38          0.80         0.72 o                         
   2   8   2         80.37         80.35         2.18 o                         
   3   8   2         28.01         31.54         1.35 o                         
   4   8   2        316.51        316.55         3.65 o                         
   5   8   2         59.88         58.14         1.64 o                         
   6   8   2        299.03        305.41         4.01 o                         
   7   8   2         15.21         21.36         0.91 o                         
   8   8   2          1.36          3.03         0.44 o                         
  -4   9   2        244.06        261.86         2.49 o                         
  -3   9   2        163.98        166.76         2.17 o                         
  -2   9   2          6.57          6.93         0.60 o                         
  -1   9   2       1482.18       1478.02        11.66 o                         
   0   9   2        118.37        116.50         2.03 o                         
   1   9   2          2.84          2.15         0.75 o                         
   2   9   2        132.49        140.35         2.41 o                         
   3   9   2         59.08         51.46         1.60 o                         
   4   9   2         43.13         42.38         1.46 o                         
   5   9   2          3.36          4.02         0.63 o                         
   6   9   2        691.27        707.91         6.69 o                         
   7   9   2        486.58        502.13         5.06 o                         
   8   9   2        106.60        104.72         1.59 o                         
  -3  10   2        680.85        718.95         7.76 o                         
  -2  10   2        907.45        929.10         8.61 o                         
  -1  10   2        172.48        176.01         2.42 o                         
   0  10   2         20.65         16.19         0.89 o                         
   1  10   2          0.48          0.87         0.58 o                         
   2  10   2        449.49        450.99         4.73 o                         
   3  10   2          4.03          4.51         0.70 o                         
   4  10   2        112.67        106.63         2.08 o                         
   5  10   2        294.24        289.27         3.68 o                         
   6  10   2        286.28        299.43         3.62 o                         
   7  10   2        166.25        186.93         2.41 o                         
  -2  11   2         92.68         89.51         2.22 o                         
  -1  11   2          2.16          2.08         0.65 o                         
   0  11   2         58.50         58.67         1.59 o                         
   1  11   2         73.46         75.62         1.91 o                         
   2  11   2         55.67         52.49         1.64 o                         
   3  11   2          0.83          0.40         0.51 o                         
   4  11   2         72.65         73.74         1.81 o                         
   5  11   2        232.94        241.43         3.03 o                         
   6  11   2          0.14          1.24         0.48 o                         
   7  11   2         36.91         35.90         1.57 o                         
   0  12   2         51.18         52.94         1.29 o                         
   1  12   2         41.12         37.14         1.13 o                         
   2  12   2         48.51         42.58         1.54 o                         
   3  12   2          5.57          4.78         0.56 o                         
   4  12   2         56.07         63.42         2.03 o                         
   5  12   2         29.66         27.00         0.93 o                         
  -5 -11   3          6.34          4.85         0.61 o                         
  -4 -11   3          2.51          3.37         0.56 o                         
  -3 -11   3        117.89        121.47         2.36 o                         
  -2 -11   3        371.08        357.60         5.11 o                         
  -1 -11   3        188.08        183.64         4.15 o                         
   0 -11   3         94.88         99.30         1.99 o                         
  -7 -10   3          6.66          3.29         0.64 o                         
  -6 -10   3         48.84         50.40         1.82 o                         
  -5 -10   3          7.55          6.59         0.67 o                         
  -4 -10   3          8.55          9.45         0.74 o                         
  -3 -10   3          5.34          8.38         0.74 o                         
  -2 -10   3          1.72          1.85         0.54 o                         
  -1 -10   3          3.28          3.31         0.52 o                         
   0 -10   3        164.48        149.76         2.30 o                         
   1 -10   3        344.83        350.85         3.58 o                         
   2 -10   3          1.06          1.27         0.40 o                         
  -7  -9   3          1.58          1.26         0.47 o                         
  -6  -9   3        102.17        101.75         2.00 o                         
  -5  -9   3        464.96        498.73         5.44 o                         
  -4  -9   3          3.70          3.53         0.83 o                         
  -3  -9   3         13.85         17.05         0.97 o                         
  -2  -9   3        377.09        355.24         4.03 o                         
  -1  -9   3        441.54        457.99         4.54 o                         
   0  -9   3        230.50        229.54         2.62 o                         
   1  -9   3        203.54        211.75         2.18 o                         
   2  -9   3         25.53         28.63         0.89 o                         
   3  -9   3         95.33         91.37         1.58 o                         
  -8  -8   3          5.87          6.16         1.07 o                         
  -7  -8   3         83.03         82.81         1.85 o                         
  -6  -8   3        151.11        157.78         3.38 o                         
  -5  -8   3       1191.88       1229.63        11.55 o                         
  -4  -8   3         13.23         10.07         0.74 o                         
  -3  -8   3        205.91        191.92         2.69 o                         
  -2  -8   3        356.61        345.95         3.67 o                         
  -1  -8   3         50.00         47.28         1.36 o                         
   0  -8   3        779.43        789.17         6.54 o                         
   1  -8   3        596.40        599.08         4.98 o                         
   2  -8   3        440.34        441.11         3.92 o                         
   3  -8   3        272.21        290.14         2.93 o                         
   4  -8   3          9.31         11.59         0.61 o                         
  -8  -7   3         72.08         62.77         1.37 o                         
  -7  -7   3         77.23         83.60         1.57 o                         
  -6  -7   3        830.63        890.27         8.79 o                         
  -5  -7   3          0.00          1.09         0.51 o                         
  -4  -7   3        208.71        195.12         2.67 o                         
  -3  -7   3        388.85        363.76         4.73 o                         
  -2  -7   3         26.77         27.69         2.36 o                         
  -1  -7   3        586.58        583.03        13.54 o                         
   0  -7   3        203.85        178.75         2.01 o                         
   1  -7   3         33.29         37.76         1.11 o                         
   2  -7   3        203.79        206.66         2.41 o                         
   3  -7   3        281.18        269.75         2.80 o                         
   4  -7   3          0.00          0.71         0.44 o                         
   5  -7   3         12.84          7.90         0.52 o                         
  -8  -6   3        160.76        156.59         2.46 o                         
  -7  -6   3        249.07        244.45         2.83 o                         
  -6  -6   3         69.28         75.86         1.64 o                         
  -5  -6   3        606.02        591.91         5.80 o                         
  -4  -6   3        251.60        231.44         5.31 o                         
  -3  -6   3        808.09        761.97         8.39 o                         
  -2  -6   3         12.97         10.72         0.69 o                         
  -1  -6   3        251.84        266.82         2.82 o                         
   0  -6   3       1019.61       1032.27         8.85 o                         
   1  -6   3         22.18         14.00         0.76 o                         
   2  -6   3        446.73        417.00         3.76 o                         
   3  -6   3        165.24        179.77         2.19 o                         
   4  -6   3        220.61        217.79         2.57 o                         
   5  -6   3          4.60          3.92         0.51 o                         
   6  -6   3         11.77         11.63         0.64 o                         
  -9  -5   3         50.68         51.49         1.18 o                         
  -8  -5   3        339.66        348.67         3.44 o                         
  -7  -5   3        180.48        189.30         2.48 o                         
  -6  -5   3       1698.39       1691.60        13.16 o                         
  -5  -5   3         23.43         18.65         1.20 o                         
  -4  -5   3        489.06        466.41         5.62 o                         
  -3  -5   3        277.21        303.54         3.62 o                         
  -2  -5   3          1.29          0.89         0.37 o                         
  -1  -5   3          2.84          2.41         0.36 o                         
   0  -5   3          1.68          0.96         0.32 o                         
   1  -5   3       1445.55       1485.98        12.14 o                         
   2  -5   3        223.19        224.46         2.94 o                         
   3  -5   3        543.56        528.51         4.74 o                         
   4  -5   3         41.34         40.79         1.31 o                         
   5  -5   3         85.72         80.88         1.56 o                         
   6  -5   3         16.84         15.44         0.74 o                         
  -9  -4   3         80.44         81.94         1.76 o                         
  -8  -4   3        366.73        378.48         4.21 o                         
  -7  -4   3        215.88        222.95         2.35 o                         
  -6  -4   3        142.25        136.89         1.84 o                         
  -5  -4   3          4.20          3.46         0.52 o                         
  -4  -4   3        618.15        644.77         8.30 o                         
  -3  -4   3        604.32        585.65         4.95 o                         
  -2  -4   3         59.87         79.77         1.34 o                         
  -1  -4   3        538.96        633.94         5.12 o                         
   0  -4   3          8.94          1.98         0.34 o                         
   1  -4   3        365.26        400.98         3.64 o                         
   2  -4   3        770.31        770.18         6.74 o                         
   3  -4   3        792.03        769.32         9.26 o                         
   4  -4   3        355.80        359.66         3.78 o                         
   5  -4   3         15.86         14.86         0.97 o                         
   6  -4   3          0.04          1.47         0.52 o                         
   7  -4   3         66.01         59.18         1.45 o                         
  -9  -3   3         88.06         78.31         1.39 o                         
  -8  -3   3         43.87         46.34         1.08 o                         
  -7  -3   3        384.23        358.02         3.39 o                         
  -6  -3   3        551.88        534.41         4.30 o                         
  -5  -3   3        217.50        213.70         2.69 o                         
  -4  -3   3          4.85          6.67         0.73 o                         
  -3  -3   3        431.07        431.79         3.44 o                         
  -2  -3   3         25.87         25.56         0.51 o                         
  -1  -3   3         31.70         24.36         0.50 o                         
   0  -3   3         22.65         12.51         0.43 o                         
   1  -3   3         10.48          5.24         0.39 o                         
   2  -3   3        576.39        618.07         5.15 o                         
   3  -3   3          1.79          1.43         0.69 o                         
   4  -3   3          0.05         -0.40         0.53 o                         
   5  -3   3       1085.32       1042.40         9.25 o                         
   6  -3   3         20.04         17.89         0.92 o                         
   7  -3   3         57.33         51.06         1.94 o                         
  -9  -2   3         49.06         45.26         1.09 o                         
  -8  -2   3         67.67         69.31         1.31 o                         
  -7  -2   3         32.05         32.36         1.03 o                         
  -6  -2   3         82.57         79.09         1.55 o                         
  -5  -2   3         60.87         66.09         1.51 o                         
  -4  -2   3        195.97        248.15         2.62 o                         
  -3  -2   3        347.35        354.62         3.02 o                         
  -2  -2   3       3596.83       3591.91        21.29 o                         
  -1  -2   3       1586.77       1514.40         9.14 o                         
   0  -2   3          2.20          2.35         0.22 o                         
   1  -2   3       1402.23       1516.54        12.46 o                         
   2  -2   3          1.03         -0.13         0.23 o                         
   3  -2   3       1145.27       1227.21        10.58 o                         
   4  -2   3        648.59        585.47         6.32 o                         
   5  -2   3         71.34         71.64         1.75 o                         
   6  -2   3        630.79        605.63         6.43 o                         
   7  -2   3         34.52         37.05         1.40 o                         
   8  -2   3         61.90         68.00         2.93 o                         
  -9  -1   3          6.95          7.97         0.67 o                         
  -8  -1   3        264.95        269.27         2.76 o                         
  -7  -1   3         95.20        100.55         1.60 o                         
  -6  -1   3         82.48         89.56         1.45 o                         
  -5  -1   3       1029.23        957.39         8.50 o                         
  -4  -1   3        293.92        323.59         3.15 o                         
  -3  -1   3        650.42        649.81         5.08 o                         
  -2  -1   3        172.44        188.48         1.40 o                         
  -1  -1   3        455.68        467.51         3.22 o                         
   0  -1   3        386.03        358.99         2.51 o                         
   1  -1   3        181.40        189.19         1.67 o                         
   2  -1   3       1389.18       1420.54         9.01 o                         
   3  -1   3        277.50        276.82         2.13 o                         
   4  -1   3       4929.94       4859.27        42.68 o                         
   5  -1   3        497.02        507.86         4.10 o                         
   6  -1   3        779.36        753.84         7.68 o                         
   7  -1   3          6.49          8.81         0.78 o                         
   8  -1   3        100.67        110.28         1.85 o                         
  -8   0   3          7.03          4.42         0.49 o                         
  -7   0   3        252.45        239.91         2.62 o                         
  -6   0   3         42.24         43.61         1.20 o                         
  -5   0   3        758.00        756.63         7.45 o                         
  -4   0   3       1449.11       1580.66        12.28 o                         
  -3   0   3         24.21         21.35         0.57 o                         
  -2   0   3       1948.94       1927.65        12.00 o                         
  -1   0   3        550.38        506.02         3.22 o                         
   0   0   3         15.34         18.40         0.39 o                         
   1   0   3        259.44        242.42         1.72 o                         
   2   0   3       9191.45       9525.46        62.37 o                         
   3   0   3       7114.02       7465.35        44.02 o                         
   4   0   3        965.80       1014.82         5.76 o                         
   5   0   3         55.86         62.30         1.99 o                         
   6   0   3        371.13        366.54         4.39 o                         
   7   0   3         41.61         41.07         1.42 o                         
   8   0   3          5.11          4.04         0.56 o                         
  -8   1   3          6.14          5.27         0.48 o                         
  -7   1   3         72.04         79.57         1.67 o                         
  -6   1   3         37.09         45.38         1.28 o                         
  -5   1   3         94.56         89.66         1.78 o                         
  -4   1   3         47.65         36.09         1.05 o                         
  -3   1   3       1661.65       1679.25         8.87 o                         
  -2   1   3        158.38        182.87         1.16 o                         
  -1   1   3       2212.06       2200.46        10.14 o                         
   0   1   3         17.16          6.42         0.34 o                         
   1   1   3       3039.40       3057.54        14.28 o                         
   2   1   3        790.57        794.48         3.83 o                         
   3   1   3        106.38         91.19         0.72 o                         
   4   1   3        546.82        524.56         3.22 o                         
   5   1   3        567.07        563.54         6.13 o                         
   6   1   3       1311.27       1237.25         9.83 o                         
   7   1   3          4.92          4.60         0.64 o                         
   8   1   3        418.25        397.26         4.39 o                         
  -8   2   3        184.06        186.07         2.70 o                         
  -7   2   3         29.25         30.89         0.97 o                         
  -6   2   3        209.42        205.07         2.42 o                         
  -5   2   3        152.85        148.28         1.94 o                         
  -4   2   3        431.28        433.68         3.15 o                         
  -3   2   3        643.59        670.53         4.02 o                         
  -2   2   3         16.83         12.56         0.40 o                         
  -1   2   3        823.62        866.50         5.53 o                         
   1   2   3       2064.73       1968.70        18.87 o                         
   2   2   3        192.00        196.92         1.59 o                         
   3   2   3        379.13        361.42         2.73 o                         
   4   2   3        230.80        222.59         2.37 o                         
   5   2   3       1246.99       1213.21        10.99 o                         
   6   2   3        380.01        352.41         3.68 o                         
   7   2   3        281.04        269.08         3.34 o                         
   8   2   3          6.32          9.09         0.67 o                         
   9   2   3          4.29          3.18         0.50 o                         
  -8   3   3          5.59          6.85         0.73 o                         
  -7   3   3         72.49         67.75         1.33 o                         
  -6   3   3          5.37          3.95         0.55 o                         
  -5   3   3         20.68         26.40         1.14 o                         
  -4   3   3        957.85        876.60         6.03 o                         
  -3   3   3        515.11        558.04         5.24 o                         
  -2   3   3          2.17          3.16         0.30 o                         
  -1   3   3       1899.13       1897.12        11.79 o                         
   0   3   3       4720.30       4924.11        29.02 o                         
   2   3   3         71.05         70.59         0.81 o                         
   3   3   3        369.80        378.75         3.23 o                         
   4   3   3          0.34          0.68         0.33 o                         
   5   3   3        227.69        217.28         2.92 o                         
   6   3   3         31.60         28.10         0.99 o                         
   7   3   3         84.66         80.98         2.30 o                         
   8   3   3         33.16         35.11         1.09 o                         
   9   3   3          0.11         -0.04         0.33 o                         
  -7   4   3          4.40          4.97         0.44 o                         
  -6   4   3        657.80        664.93         5.28 o                         
  -5   4   3          6.57          8.74         0.89 o                         
  -4   4   3         13.69         16.30         0.80 o                         
  -3   4   3         10.38          7.76         0.66 o                         
  -2   4   3       1687.75       1782.84        13.51 o                         
  -1   4   3         17.83         18.78         0.92 o                         
   0   4   3       2592.96       2646.78        16.94 o                         
   1   4   3       1446.63       1482.06         9.37 o                         
   2   4   3       3206.92       3158.28        21.04 o                         
   3   4   3        121.59        121.69         1.41 o                         
   4   4   3        244.60        257.61         2.68 o                         
   5   4   3       1084.03       1140.15        10.74 o                         
   6   4   3        242.25        236.05         2.69 o                         
   7   4   3          8.38          7.78         0.63 o                         
   8   4   3        252.41        268.34         3.00 o                         
   9   4   3        206.06        207.36         2.30 o                         
  -7   5   3          2.08          3.75         0.38 o                         
  -6   5   3          2.23          1.99         0.47 o                         
  -5   5   3       1132.68       1167.04         8.53 o                         
  -4   5   3        968.69        986.70         7.03 o                         
  -3   5   3        597.32        578.03         6.53 o                         
  -2   5   3        280.41        255.58         2.71 o                         
  -1   5   3        165.82        150.58         1.79 o                         
   0   5   3        752.17        719.13         5.80 o                         
   1   5   3         27.97         30.44         0.62 o                         
   2   5   3        345.88        367.66         2.96 o                         
   3   5   3        607.19        680.46         5.42 o                         
   4   5   3        117.13        114.88         1.75 o                         
   5   5   3        635.94        681.38         7.00 o                         
   6   5   3         16.44         14.81         0.74 o                         
   7   5   3         49.98         46.36         1.24 o                         
   8   5   3        168.95        172.98         2.57 o                         
   9   5   3         50.83         44.24         1.55 o                         
  -6   6   3        150.52        155.10         1.75 o                         
  -5   6   3          0.01         -0.19         0.41 o                         
  -4   6   3         47.86         53.82         1.40 o                         
  -3   6   3        168.81        161.52         1.93 o                         
  -2   6   3          8.57          7.75         0.61 o                         
  -1   6   3         26.15         28.37         0.88 o                         
   0   6   3          1.98          1.84         0.35 o                         
   1   6   3        319.72        267.37         2.89 o                         
   2   6   3        171.96        189.95         2.37 o                         
   3   6   3          0.85          2.62         0.41 o                         
   4   6   3        321.79        339.08         3.71 o                         
   5   6   3        171.15        188.22         3.57 o                         
   6   6   3         72.46         64.91         1.35 o                         
   7   6   3         22.76         21.92         0.87 o                         
   8   6   3        231.65        248.05         2.85 o                         
   9   6   3         20.27         21.41         0.73 o                         
  -5   7   3        272.29        283.66         2.61 o                         
  -4   7   3         18.39         19.52         0.81 o                         
  -3   7   3        429.95        426.71         3.66 o                         
  -2   7   3         67.22         65.53         1.48 o                         
  -1   7   3        377.58        351.92         4.37 o                         
   0   7   3          7.20         12.77         2.28 o                         
   1   7   3        130.48        127.62         2.25 o                         
   2   7   3        277.95        273.75         3.22 o                         
   3   7   3          0.65          0.79         0.46 o                         
   4   7   3         14.29         13.13         1.33 o                         
   5   7   3         92.14         92.88         1.57 o                         
   6   7   3         27.31         27.77         0.96 o                         
   7   7   3        135.25        140.20         2.00 o                         
   8   7   3          0.00          0.10         0.37 o                         
   9   7   3         91.77        101.50         1.79 o                         
  -5   8   3         27.28         32.88         0.91 o                         
  -4   8   3        291.51        303.02         4.06 o                         
  -3   8   3        125.81        130.61         1.67 o                         
  -2   8   3       1060.27       1059.38         8.78 o                         
  -1   8   3         78.66         82.90         1.69 o                         
   0   8   3          3.91          4.48         0.58 o                         
   1   8   3       1046.05       1005.66        17.10 o                         
   2   8   3         13.61         13.59         1.00 o                         
   3   8   3        295.45        258.66         4.83 o                         
   4   8   3         35.43         40.40         1.80 o                         
   5   8   3        263.73        246.53         3.19 o                         
   6   8   3         66.47         64.48         1.48 o                         
   7   8   3         76.34         77.70         1.58 o                         
   8   8   3        225.92        241.64         2.53 o                         
  -4   9   3         12.45         13.35         0.65 o                         
  -3   9   3         26.78         30.83         1.03 o                         
  -2   9   3          2.57          3.43         0.56 o                         
  -1   9   3        516.74        524.81         5.31 o                         
   0   9   3       1199.81       1227.39        11.05 o                         
   1   9   3        117.39        113.42         2.17 o                         
   2   9   3          0.39          0.97         0.55 o                         
   3   9   3        738.61        720.75         7.36 o                         
   4   9   3         20.58         20.56         1.01 o                         
   5   9   3        127.84        125.00         2.01 o                         
   6   9   3          0.23          0.59         0.55 o                         
   7   9   3         62.86         57.04         1.73 o                         
   8   9   3          0.09          0.01         0.39 o                         
  -3  10   3          8.39          7.20         0.72 o                         
  -2  10   3        264.78        281.15         3.38 o                         
  -1  10   3         89.73         90.81         1.83 o                         
   0  10   3        229.92        228.05         2.92 o                         
   1  10   3        181.51        193.15         2.89 o                         
   2  10   3         37.29         38.33         1.35 o                         
   3  10   3         46.98         48.73         1.56 o                         
   4  10   3         15.95         13.84         0.92 o                         
   5  10   3         41.60         38.38         1.45 o                         
   6  10   3         23.36         24.57         0.97 o                         
   7  10   3         23.90         25.39         0.92 o                         
  -2  11   3         97.10         94.88         2.78 o                         
  -1  11   3         28.28         30.17         0.99 o                         
   0  11   3         43.23         45.03         1.31 o                         
   1  11   3         24.98         25.71         1.07 o                         
   2  11   3        102.89        102.99         1.94 o                         
   3  11   3        147.74        146.28         2.35 o                         
   4  11   3         15.65         14.21         0.84 o                         
   5  11   3        489.37        507.06         5.92 o                         
   6  11   3         28.97         26.75         1.78 o                         
   7  11   3         10.22          8.99         0.62 o                         
   0  12   3         40.82         37.08         1.66 o                         
   1  12   3        188.68        200.54         3.24 o                         
   2  12   3          7.76          7.42         0.79 o                         
   3  12   3         63.89         67.85         1.82 o                         
   4  12   3          4.99          4.67         0.58 o                         
   5  12   3         25.30         28.07         0.95 o                         
   6  12   3         82.85         89.97         9.29 o                         
  -5 -11   4          4.23          5.94         0.61 o                         
  -4 -11   4         44.45         43.38         1.72 o                         
  -3 -11   4        194.69        194.15         3.79 o                         
  -2 -11   4         56.27         62.64         1.33 o                         
  -1 -11   4          0.89          0.51         0.41 o                         
   0 -11   4         55.30         43.00         1.53 o                         
  -6 -10   4          5.40          2.70         0.47 o                         
  -5 -10   4         26.15         23.09         1.51 o                         
  -4 -10   4        126.43        136.73         2.34 o                         
  -3 -10   4         35.10         31.78         1.16 o                         
  -2 -10   4         30.04         29.24         1.12 o                         
  -1 -10   4         23.19         20.90         0.95 o                         
   0 -10   4        240.43        237.10         3.04 o                         
   1 -10   4        112.59        112.45         1.70 o                         
   2 -10   4         44.48         33.37         2.09 o                         
  -7  -9   4          1.05          0.90         0.46 o                         
  -6  -9   4          7.31          7.13         0.70 o                         
  -5  -9   4          1.41          1.30         0.58 o                         
  -4  -9   4         59.17         54.28         1.61 o                         
  -3  -9   4        112.10        108.25         2.10 o                         
  -2  -9   4        535.51        546.24         5.96 o                         
  -1  -9   4         32.99         31.57         1.18 o                         
   0  -9   4        176.12        178.13         2.37 o                         
   1  -9   4        301.28        301.00         2.85 o                         
   2  -9   4        105.89        114.37         1.62 o                         
   3  -9   4         62.20         60.83         0.99 o                         
  -8  -8   4        114.51        102.82         2.58 o                         
  -7  -8   4         17.86         12.27         0.98 o                         
  -6  -8   4         77.81         75.52         2.26 o                         
  -5  -8   4         24.89         25.05         1.16 o                         
  -4  -8   4        143.48        144.27         2.36 o                         
  -3  -8   4         33.82         29.89         1.30 o                         
  -2  -8   4        411.80        408.90         4.83 o                         
  -1  -8   4        125.50        126.47         2.03 o                         
   0  -8   4         96.29         98.05         1.59 o                         
   1  -8   4        488.46        497.56         4.31 o                         
   2  -8   4          0.04          0.23         0.45 o                         
   3  -8   4         22.40         26.23         0.91 o                         
   4  -8   4         10.96          8.68         0.48 o                         
  -8  -7   4        186.15        176.37         2.76 o                         
  -7  -7   4        117.57        121.20         2.25 o                         
  -6  -7   4        115.15        123.18         2.41 o                         
  -5  -7   4         19.04         16.62         0.93 o                         
  -4  -7   4          6.42          8.03         0.81 o                         
  -3  -7   4         91.02         89.09         1.97 o                         
  -2  -7   4        119.13        115.82         2.00 o                         
  -1  -7   4        510.24        501.04         5.12 o                         
   0  -7   4         12.69         11.20         0.67 o                         
   1  -7   4        714.60        691.53         5.57 o                         
   2  -7   4         47.07         42.54         1.17 o                         
   3  -7   4        204.46        196.45         2.37 o                         
   4  -7   4        268.77        270.17         2.87 o                         
   5  -7   4        217.44        219.25         3.09 o                         
  -8  -6   4        225.31        217.92         2.67 o                         
  -7  -6   4        600.81        618.94         6.31 o                         
  -6  -6   4          4.30          6.76         0.69 o                         
  -5  -6   4       1968.74       1891.96        16.93 o                         
  -4  -6   4        755.82        710.68         7.23 o                         
  -3  -6   4          0.27          0.66         0.51 o                         
  -2  -6   4         40.36         33.62         1.19 o                         
  -1  -6   4        551.47        517.21         4.96 o                         
   0  -6   4         65.42         49.35         1.29 o                         
   1  -6   4         51.50         50.25         1.27 o                         
   2  -6   4        209.57        220.26         2.47 o                         
   3  -6   4         12.50         14.87         0.80 o                         
   4  -6   4        519.15        520.18         4.92 o                         
   5  -6   4         21.89         22.03         0.88 o                         
  -8  -5   4          0.62          0.38         0.39 o                         
  -7  -5   4        728.56        729.58         6.39 o                         
  -6  -5   4       1377.10       1326.07        24.10 o                         
  -5  -5   4        155.13        149.45         2.28 o                         
  -4  -5   4          1.14          1.02         0.46 o                         
  -3  -5   4        559.00        560.84         5.93 o                         
  -2  -5   4        951.19       1011.79         9.10 o                         
  -1  -5   4        193.93        199.86         2.23 o                         
   0  -5   4        646.69        668.82         5.72 o                         
   1  -5   4         24.33         28.81         1.01 o                         
   2  -5   4        702.10        662.22         7.02 o                         
   3  -5   4        328.03        321.36         3.30 o                         
   4  -5   4         92.74         81.33         1.73 o                         
   5  -5   4        147.09        135.00         2.09 o                         
   6  -5   4         30.03         38.21         1.09 o                         
  -9  -4   4         76.80         80.35         2.07 o                         
  -8  -4   4        106.64        125.39         2.97 o                         
  -7  -4   4        386.92        381.08         3.68 o                         
  -6  -4   4        579.16        536.40         5.11 o                         
  -5  -4   4          0.90          0.69         0.61 o                         
  -4  -4   4        274.20        264.53         3.18 o                         
  -3  -4   4        188.74        182.06         2.16 o                         
  -2  -4   4         74.40         79.70         1.40 o                         
  -1  -4   4       4879.52       4984.23        34.43 o                         
   0  -4   4        378.65        384.64         3.52 o                         
   1  -4   4          0.46          0.23         0.31 o                         
   2  -4   4        143.82        141.72         1.96 o                         
   3  -4   4        221.06        207.03         2.83 o                         
   4  -4   4         27.74         31.43         1.12 o                         
   5  -4   4         60.88         69.34         1.61 o                         
   6  -4   4        271.62        264.33         3.57 o                         
  -9  -3   4         50.57         43.12         1.10 o                         
  -8  -3   4          6.06          3.31         0.42 o                         
  -7  -3   4        647.37        627.12         5.36 o                         
  -6  -3   4          8.34          8.52         0.65 o                         
  -5  -3   4         92.74         91.23         2.53 o                         
  -4  -3   4         51.33         50.45         1.18 o                         
  -3  -3   4          0.18          2.24         0.33 o                         
  -2  -3   4          9.26         29.96         0.67 o                         
  -1  -3   4         58.25         55.09         0.94 o                         
   0  -3   4       5212.44       5208.69        35.84 o                         
   1  -3   4         21.09         11.79         0.56 o                         
   2  -3   4          5.76          5.71         0.47 o                         
   3  -3   4        275.67        270.18         3.40 o                         
   4  -3   4          3.73          4.82         0.66 o                         
   5  -3   4         41.68         33.18         1.23 o                         
   6  -3   4          0.33         -0.02         0.54 o                         
   7  -3   4         47.49         53.23         1.88 o                         
  -9  -2   4          0.47          0.70         0.84 o                         
  -8  -2   4          4.52          5.00         0.47 o                         
  -7  -2   4         78.25         74.15         1.40 o                         
  -6  -2   4         32.97         36.60         1.08 o                         
  -5  -2   4        743.22        722.86         6.74 o                         
  -4  -2   4         80.51         89.94         1.47 o                         
  -3  -2   4        447.24        517.20         4.21 o                         
  -2  -2   4         81.58         67.50         0.75 o                         
  -1  -2   4       1258.13       1245.12         8.50 o                         
   0  -2   4          6.62          7.52         0.32 o                         
   1  -2   4       8000.60       8027.27        54.60 o                         
   2  -2   4        417.05        431.36         3.58 o                         
   3  -2   4          4.91          7.46         0.50 o                         
   4  -2   4          0.09          1.11         0.54 o                         
   5  -2   4       2015.22       1884.69        16.67 o                         
   6  -2   4        449.53        439.49         5.48 o                         
   7  -2   4          0.01          0.28         0.63 o                         
  -8  -1   4          3.08          3.59         0.41 o                         
  -7  -1   4        130.46        126.27         1.88 o                         
  -6  -1   4          0.17          0.63         0.40 o                         
  -5  -1   4       1171.90       1113.75        10.14 o                         
  -4  -1   4        341.36        348.49         3.39 o                         
  -3  -1   4       1055.26       1216.16         9.03 o                         
  -2  -1   4         13.23          8.01         0.30 o                         
  -1  -1   4        723.78        679.00         4.45 o                         
   0  -1   4       1538.33       1510.60         9.78 o                         
   1  -1   4        590.19        493.50         3.34 o                         
   2  -1   4       1720.23       1816.36        11.06 o                         
   3  -1   4       2754.64       2801.49        18.95 o                         
   4  -1   4        629.53        603.84         6.80 o                         
   6  -1   4       1103.70       1053.92        10.98 o                         
   7  -1   4        275.86        270.37         4.13 o                         
   8  -1   4         29.69         29.32         2.23 o                         
  -8   0   4         33.83         43.34         1.08 o                         
  -7   0   4        144.18        137.06         1.85 o                         
  -6   0   4        231.67        208.60         2.41 o                         
  -5   0   4       1369.49       1402.23        12.70 o                         
  -4   0   4         24.98         28.35         0.88 o                         
  -3   0   4         16.66         20.81         0.62 o                         
  -2   0   4       3182.30       3196.83        19.02 o                         
  -1   0   4       1051.84        998.58         6.11 o                         
   0   0   4         10.69         12.31         0.32 o                         
   1   0   4        169.70        194.88         2.07 o                         
   2   0   4        331.43        335.09         2.62 o                         
   3   0   4        709.11        727.58         4.78 o                         
   4   0   4       1516.88       1563.88         9.02 o                         
   5   0   4         78.80         74.71         2.67 o                         
   6   0   4        478.39        438.84         6.13 o                         
   7   0   4        185.31        178.24         3.26 o                         
   8   0   4         97.69         78.61         1.80 o                         
  -8   1   4         54.22         65.53         1.08 o                         
  -7   1   4          1.09          0.57         0.43 o                         
  -6   1   4        250.52        243.93         2.53 o                         
  -5   1   4        120.92        123.81         2.52 o                         
  -4   1   4        218.30        221.92         2.67 o                         
  -3   1   4         17.22         24.04         0.69 o                         
  -2   1   4        257.81        283.01         2.12 o                         
  -1   1   4          9.89          6.56         0.26 o                         
   0   1   4        492.87        455.71         3.33 o                         
   1   1   4        149.63        145.68         1.29 o                         
   2   1   4        184.76        173.21         1.43 o                         
   3   1   4         83.35         84.35         0.80 o                         
   4   1   4         87.33        111.39         1.16 o                         
   5   1   4        349.65        334.83         4.22 o                         
   6   1   4         12.88         11.57         0.87 o                         
   7   1   4        524.18        505.17         5.53 o                         
   8   1   4          0.27          1.32         0.71 o                         
  -8   2   4         45.21         44.85         0.90 o                         
  -7   2   4         66.29         75.85         1.50 o                         
  -6   2   4         11.46         10.20         0.68 o                         
  -5   2   4         11.22         12.46         0.71 o                         
  -4   2   4        107.69        120.53         1.86 o                         
  -3   2   4       1787.29       1812.54         9.86 o                         
  -2   2   4       5561.68       5692.05        27.23 o                         
  -1   2   4        334.66        317.26         1.69 o                         
   0   2   4       7046.79       6964.51        51.59 o                         
   1   2   4       4670.61       4761.42        31.81 o                         
   2   2   4       4473.38       4415.99        28.07 o                         
   3   2   4       1023.89       1005.62         6.85 o                         
   4   2   4        245.38        226.34         2.51 o                         
   5   2   4        397.40        384.88         5.10 o                         
   6   2   4         82.99         78.52         1.95 o                         
   7   2   4        693.95        673.05         6.38 o                         
   8   2   4          6.25          5.89         0.59 o                         
  -7   3   4        122.06        120.13         1.73 o                         
  -6   3   4         13.05         12.33         0.72 o                         
  -5   3   4         10.52         10.54         0.65 o                         
  -4   3   4        102.22         92.99         1.24 o                         
  -3   3   4         77.52         86.33         1.00 o                         
  -2   3   4        629.58        681.21         5.05 o                         
  -1   3   4       1039.15       1008.82         6.49 o                         
   0   3   4       1621.92       1619.81         9.80 o                         
   1   3   4       3935.43       4045.74        26.00 o                         
   2   3   4         24.03         21.99         0.47 o                         
   3   3   4        296.42        300.04         2.67 o                         
   4   3   4         41.14         47.78         1.12 o                         
   5   3   4        221.10        222.25         3.38 o                         
   6   3   4       1269.67       1249.62        10.00 o                         
   7   3   4        233.91        230.78         2.83 o                         
   8   3   4         21.45         17.68         0.87 o                         
   9   3   4          1.75          2.52         0.45 o                         
  -7   4   4          3.97          3.81         0.44 o                         
  -6   4   4        109.85        106.25         1.68 o                         
  -5   4   4        672.26        693.25         5.58 o                         
  -4   4   4         19.96         21.67         0.85 o                         
  -3   4   4        493.76        461.35         5.35 o                         
  -2   4   4        197.70        189.38         2.00 o                         
  -1   4   4       3252.83       3383.20        21.61 o                         
   0   4   4       5584.24       5793.86        34.18 o                         
   1   4   4       1335.64       1291.81         8.25 o                         
   2   4   4        516.59        503.91         3.88 o                         
   3   4   4        154.09        153.36         1.76 o                         
   4   4   4       1480.03       1423.20        12.87 o                         
   5   4   4        114.10        110.65         2.17 o                         
   6   4   4         97.72        103.54         1.70 o                         
   7   4   4         53.58         49.17         1.30 o                         
   8   4   4        108.66        106.00         1.69 o                         
   9   4   4         21.23         24.07         0.81 o                         
  -7   5   4         47.85         54.22         0.99 o                         
  -6   5   4         50.92         55.06         1.18 o                         
  -5   5   4        594.22        604.36         4.98 o                         
  -4   5   4         83.00         84.75         1.48 o                         
  -3   5   4        984.29        945.03         9.84 o                         
  -2   5   4         82.25         70.51         1.23 o                         
  -1   5   4        146.79        167.85         1.91 o                         
   0   5   4        811.55        880.85         6.64 o                         
   1   5   4        126.12        112.23         1.34 o                         
   2   5   4         69.11         43.79         0.80 o                         
   3   5   4       1213.13       1194.75        10.10 o                         
   4   5   4        401.40        432.99         4.75 o                         
   5   5   4        127.16        128.80         2.41 o                         
   6   5   4        149.75        151.84         2.08 o                         
   7   5   4         82.67         77.54         1.94 o                         
   8   5   4         84.86         84.42         1.54 o                         
   9   5   4          2.38          2.10         0.39 o                         
  -6   6   4        210.73        223.17         2.19 o                         
  -5   6   4          6.54          7.04         0.56 o                         
  -4   6   4        156.56        150.75         1.97 o                         
  -3   6   4          9.81         11.28         0.65 o                         
  -2   6   4        104.32        116.04         1.99 o                         
  -1   6   4          1.89          1.78         0.44 o                         
   0   6   4         24.50         28.05         0.86 o                         
   1   6   4       1572.29       1496.53        12.97 o                         
   2   6   4        238.06        242.49         2.88 o                         
   3   6   4        142.19        145.43         2.16 o                         
   4   6   4       3651.46       3666.12        31.51 o                         
   5   6   4          4.80          7.58         0.87 o                         
   6   6   4         16.05         15.02         0.76 o                         
   7   6   4         25.35         22.88         0.93 o                         
   8   6   4        167.96        181.11         2.29 o                         
   9   6   4         52.21         44.06         1.10 o                         
  -5   7   4        153.75        164.64         1.79 o                         
  -4   7   4        261.60        265.83         2.86 o                         
  -3   7   4        424.77        406.72         3.70 o                         
  -2   7   4          1.08          0.60         0.51 o                         
  -1   7   4          1.65          1.87         1.13 o                         
   0   7   4        307.50        284.45         5.51 o                         
   1   7   4          1.74          1.85         0.48 o                         
   2   7   4         13.90         13.89         0.96 o                         
   3   7   4          3.70          5.27         0.76 o                         
   4   7   4        349.14        332.34         4.77 o                         
   5   7   4         20.04         20.95         0.80 o                         
   6   7   4        318.11        325.10         3.39 o                         
   7   7   4          0.10          0.13         0.45 o                         
   8   7   4          2.78          1.67         0.43 o                         
   9   7   4          9.22          5.74         0.45 o                         
  -5   8   4         18.68         18.23         0.69 o                         
  -4   8   4        226.43        245.15         2.87 o                         
  -3   8   4        113.89        124.20         1.99 o                         
  -2   8   4         23.82         22.62         1.13 o                         
  -1   8   4        106.79        110.10         1.98 o                         
   0   8   4        817.83        779.21         7.15 o                         
   1   8   4          2.35          2.11         0.73 o                         
   2   8   4        238.18        223.41         5.77 o                         
   3   8   4        387.98        357.17         4.67 o                         
   4   8   4         45.63         45.18         2.20 o                         
   5   8   4        102.84        100.56         1.79 o                         
   6   8   4        201.56        208.52         2.54 o                         
   7   8   4        251.63        259.03         2.66 o                         
   8   8   4          9.93          9.93         0.59 o                         
  -4   9   4          9.07          8.04         0.61 o                         
  -3   9   4        156.75        160.36         2.05 o                         
  -2   9   4         77.61         91.07         1.90 o                         
  -1   9   4       1078.23       1093.49         8.97 o                         
   0   9   4       1302.61       1269.94        13.25 o                         
   1   9   4        948.24        947.90         8.43 o                         
   2   9   4        903.71        860.95         8.80 o                         
   3   9   4        246.20        252.70         3.79 o                         
   4   9   4        187.65        186.18         2.88 o                         
   5   9   4         40.95         40.78         1.38 o                         
   6   9   4         18.63         23.78         1.13 o                         
   7   9   4         13.64         14.54         0.73 o                         
   8   9   4        208.75        212.13         2.54 o                         
  -3  10   4         28.76         32.16         0.94 o                         
  -2  10   4        140.19        143.20         2.75 o                         
  -1  10   4        491.99        525.35         6.50 o                         
   0  10   4       1031.20       1100.39        10.35 o                         
   1  10   4        321.42        339.24         4.85 o                         
   2  10   4        344.33        346.05         3.90 o                         
   3  10   4        338.93        342.87         3.88 o                         
   4  10   4          5.88          5.64         0.63 o                         
   5  10   4          0.00          0.08         0.56 o                         
   6  10   4        102.19         98.45         1.71 o                         
   7  10   4          6.60          4.24         0.54 o                         
  -2  11   4         18.07         14.84         0.78 o                         
  -1  11   4         32.80         35.78         1.06 o                         
   0  11   4          4.86          6.39         0.71 o                         
   1  11   4         40.95         46.56         1.41 o                         
   2  11   4        205.63        207.06         2.88 o                         
   3  11   4        120.72        118.78         2.10 o                         
   4  11   4          0.64          1.41         0.60 o                         
   5  11   4         30.19         32.23         1.24 o                         
   6  11   4        128.21        137.45         2.19 o                         
   7  11   4         36.83         35.40         1.53 o                         
   0  12   4          5.78          3.40         0.54 o                         
   1  12   4         20.14         23.33         1.25 o                         
   2  12   4         39.03         41.39         1.45 o                         
   3  12   4        106.16        128.13         2.58 o                         
   4  12   4         58.15         54.15         1.58 o                         
   5  12   4         27.20         24.07         1.13 o                         
   6  12   4         10.02          8.08         0.83 o                         
  -4 -11   5         18.61         17.16         1.13 o                         
  -3 -11   5          2.82          2.78         0.49 o                         
  -2 -11   5         90.19        104.80         1.85 o                         
  -1 -11   5          0.94          1.47         0.59 o                         
  -6 -10   5          0.01         -0.17         0.54 o                         
  -5 -10   5         10.81          6.01         0.81 o                         
  -4 -10   5        191.02        191.70         2.52 o                         
  -3 -10   5        217.87        217.63         4.43 o                         
  -2 -10   5        231.90        237.23         3.81 o                         
  -1 -10   5        147.44        142.71         2.12 o                         
   0 -10   5        160.93        151.60         2.49 o                         
   1 -10   5          5.30          6.77         0.55 o                         
  -7  -9   5          6.45          8.52         0.89 o                         
  -6  -9   5        206.03        220.39         4.19 o                         
  -5  -9   5          7.57          8.83         0.70 o                         
  -4  -9   5         13.80         13.42         0.85 o                         
  -3  -9   5        127.97        122.97         2.20 o                         
  -2  -9   5         50.57         55.50         1.83 o                         
  -1  -9   5         77.52         78.63         1.59 o                         
   0  -9   5          0.41          0.89         0.45 o                         
   1  -9   5         52.99         51.27         1.08 o                         
   2  -9   5         19.78         28.44         0.83 o                         
  -7  -8   5         36.49         39.89         1.54 o                         
  -6  -8   5         16.53         16.86         0.96 o                         
  -5  -8   5          3.16          2.44         0.59 o                         
  -4  -8   5         19.11         17.23         0.98 o                         
  -3  -8   5          4.77          3.92         0.70 o                         
  -2  -8   5         72.50         66.22         1.58 o                         
  -1  -8   5         39.79         37.68         1.23 o                         
   0  -8   5        208.26        216.75         2.32 o                         
   1  -8   5        364.40        375.01         3.48 o                         
   2  -8   5        113.76        118.63         1.61 o                         
   3  -8   5          0.40          0.99         0.39 o                         
   4  -8   5          0.21          0.27         0.38 o                         
  -8  -7   5          1.55          3.83         0.52 o                         
  -7  -7   5          0.18          0.80         0.45 o                         
  -6  -7   5          5.11          4.78         0.69 o                         
  -5  -7   5        504.00        531.83         5.40 o                         
  -4  -7   5        891.42        922.10         9.12 o                         
  -3  -7   5        193.33        193.51         2.93 o                         
  -2  -7   5        143.76        141.12         2.11 o                         
  -1  -7   5        137.79        137.05         2.56 o                         
   0  -7   5         48.42         47.19         1.15 o                         
   1  -7   5        958.17        980.93         7.42 o                         
   2  -7   5          3.98          6.41         0.58 o                         
   3  -7   5         16.80         15.45         0.75 o                         
   4  -7   5        314.70        353.60         3.39 o                         
  -8  -6   5         70.62         65.24         1.22 o                         
  -7  -6   5         83.64         94.15         1.77 o                         
  -6  -6   5        406.15        419.03         4.86 o                         
  -5  -6   5          3.74          4.38         0.68 o                         
  -4  -6   5        193.11        195.61         3.50 o                         
  -3  -6   5        121.51        118.90         2.72 o                         
  -2  -6   5          0.15          0.31         0.55 o                         
  -1  -6   5         20.08         17.58         0.86 o                         
   0  -6   5          3.14          2.95         0.71 o                         
   1  -6   5         83.63         76.76         1.51 o                         
   2  -6   5         96.04         92.04         1.60 o                         
   3  -6   5        328.66        326.44         3.37 o                         
   4  -6   5          1.21          1.49         0.50 o                         
   5  -6   5         85.10         68.57         1.25 o                         
  -8  -5   5         13.53         13.99         0.80 o                         
  -7  -5   5        185.98        186.34         2.75 o                         
  -6  -5   5        270.25        271.27         3.33 o                         
  -5  -5   5          0.01          0.23         0.57 o                         
  -4  -5   5       1905.47       1789.86        29.15 o                         
  -3  -5   5         97.84         87.15         2.41 o                         
  -2  -5   5          2.03         -0.09         0.40 o                         
  -1  -5   5        235.04        251.95         2.84 o                         
   0  -5   5        182.97        181.02         2.33 o                         
   1  -5   5        179.17        162.03         2.36 o                         
   2  -5   5         97.10         99.66         1.57 o                         
   3  -5   5         87.07         86.82         1.64 o                         
   4  -5   5         38.40         41.28         1.26 o                         
   5  -5   5          6.22          4.29         0.59 o                         
   6  -5   5         53.04         45.40         1.28 o                         
  -8  -4   5         26.33         41.86         1.41 o                         
  -7  -4   5        124.66        118.52         2.01 o                         
  -6  -4   5        129.71        114.63         2.89 o                         
  -5  -4   5         55.03         51.55         1.35 o                         
  -4  -4   5         31.86         20.25         0.94 o                         
  -3  -4   5        463.56        494.82         4.93 o                         
  -2  -4   5          7.18          6.30         0.45 o                         
  -1  -4   5        427.23        500.70         4.18 o                         
   0  -4   5         59.74         76.70         1.26 o                         
   1  -4   5          2.81          1.63         0.40 o                         
   2  -4   5        318.73        284.82         3.37 o                         
   3  -4   5         12.30          9.92         0.72 o                         
   4  -4   5          0.49         -0.25         0.48 o                         
   5  -4   5        905.62        886.91         8.00 o                         
   6  -4   5          0.92          0.39         0.52 o                         
  -8  -3   5         40.16         39.67         1.05 o                         
  -7  -3   5         47.44         36.84         1.19 o                         
  -6  -3   5        212.80        208.33         2.86 o                         
  -5  -3   5        117.67        121.11         2.64 o                         
  -4  -3   5        259.05        276.06         3.28 o                         
  -3  -3   5         48.57         42.81         1.05 o                         
  -2  -3   5         80.28         93.94         1.10 o                         
  -1  -3   5         11.09         16.60         0.54 o                         
   0  -3   5       2006.56       2087.60        14.86 o                         
   1  -3   5         31.39         32.28         0.86 o                         
   2  -3   5        190.85        202.00         2.68 o                         
   3  -3   5        279.74        263.20         3.38 o                         
   4  -3   5          9.45         11.35         0.87 o                         
   5  -3   5        264.01        231.43         3.23 o                         
   6  -3   5          3.57          2.50         0.66 o                         
  -8  -2   5         39.20         38.30         0.96 o                         
  -7  -2   5         17.53         15.51         0.74 o                         
  -6  -2   5          0.24          0.37         0.44 o                         
  -5  -2   5        162.07        142.08         2.27 o                         
  -4  -2   5       1091.90       1137.77         9.21 o                         
  -3  -2   5        140.17        147.32         1.75 o                         
  -2  -2   5         24.86         23.19         0.55 o                         
  -1  -2   5        252.19        240.34         1.97 o                         
   0  -2   5         15.35         10.58         0.38 o                         
   1  -2   5        818.34        802.73         6.10 o                         
   2  -2   5         52.98         38.52         0.98 o                         
   3  -2   5        466.63        420.58         4.35 o                         
   4  -2   5        772.74        718.45         9.86 o                         
   5  -2   5        974.90        915.76        12.62 o                         
   6  -2   5        513.95        494.24         9.38 o                         
  -8  -1   5          5.29          5.69         0.47 o                         
  -7  -1   5          1.99          3.63         0.49 o                         
  -6  -1   5         87.84         87.71         1.48 o                         
  -5  -1   5        241.96        214.18         2.95 o                         
  -4  -1   5        404.86        440.43         4.13 o                         
  -3  -1   5       1340.15       1306.05         9.70 o                         
  -2  -1   5       1281.51       1316.42         8.12 o                         
  -1  -1   5        406.89        431.76         3.25 o                         
   0  -1   5        576.95        535.99         3.92 o                         
   1  -1   5        635.70        615.23         4.49 o                         
   2  -1   5       1205.11       1281.35         8.58 o                         
   3  -1   5        163.96        184.86         2.18 o                         
   4  -1   5       1046.35        985.02        14.19 o                         
  -8   0   5        151.19        145.73         1.76 o                         
  -7   0   5        300.87        300.46         3.11 o                         
  -6   0   5          8.79         14.89         0.83 o                         
  -5   0   5         52.51         47.64         2.10 o                         
  -4   0   5        132.14        156.74         2.01 o                         
  -3   0   5       1068.13       1182.20         8.87 o                         
  -2   0   5        700.65        659.10         4.44 o                         
  -1   0   5         11.90         13.18         0.34 o                         
   0   0   5        422.06        412.67         2.95 o                         
   1   0   5         12.03         21.86         0.51 o                         
   2   0   5        486.09        519.90         3.49 o                         
   3   0   5       2544.56       2747.51        17.20 o                         
  -8   1   5        210.08        220.16         2.14 o                         
  -7   1   5          0.01          0.18         0.38 o                         
  -6   1   5         34.64         38.54         1.14 o                         
  -5   1   5         53.42         54.24         1.36 o                         
  -4   1   5        126.48        117.63         1.82 o                         
  -3   1   5       1519.76       1559.79        11.50 o                         
  -2   1   5        553.24        583.07         4.00 o                         
  -1   1   5       2683.06       2510.08        14.98 o                         
   0   1   5        221.24        203.49         1.84 o                         
   1   1   5          9.16         15.01         0.44 o                         
   2   1   5        133.98        127.91         1.13 o                         
   3   1   5        178.37        194.11         1.86 o                         
   4   1   5        938.26        927.06         8.69 o                         
   5   1   5          4.14          3.48         0.81 o                         
   6   1   5        223.77        200.34         4.07 o                         
   7   1   5        222.82        232.24         3.79 o                         
   8   1   5         23.19         25.12         2.16 o                         
  -8   2   5          1.59          2.04         0.37 o                         
  -7   2   5        166.15        169.00         1.95 o                         
  -6   2   5        204.28        196.99         2.34 o                         
  -5   2   5         46.59         47.54         1.25 o                         
  -4   2   5        380.40        375.79         4.00 o                         
  -3   2   5        616.51        709.89         6.01 o                         
  -2   2   5        812.61        780.40         5.45 o                         
  -1   2   5        204.92        228.14         1.72 o                         
   0   2   5         25.54         13.35         0.50 o                         
   1   2   5       1273.12       1308.41         9.10 o                         
   2   2   5        392.53        419.52         3.60 o                         
   3   2   5        101.21        102.95         1.30 o                         
   4   2   5        200.31        199.98         2.62 o                         
   5   2   5          0.61          2.57         0.59 o                         
   6   2   5        141.94        144.79         2.27 o                         
   7   2   5       1408.62       1389.97        12.52 o                         
   8   2   5        160.10        151.81         2.44 o                         
  -7   3   5         36.80         37.50         0.92 o                         
  -6   3   5          1.51          1.19         0.45 o                         
  -5   3   5         79.68         86.01         1.53 o                         
  -4   3   5       1974.54       1943.19        18.22 o                         
  -3   3   5         59.95         71.65         0.90 o                         
  -2   3   5        632.12        633.49         3.54 o                         
  -1   3   5       1228.50       1390.84         6.78 o                         
   0   3   5          0.08          1.67         0.24 o                         
   1   3   5        250.74        264.61         2.25 o                         
   2   3   5          3.39          2.67         0.36 o                         
   3   3   5        489.61        448.29         4.20 o                         
   4   3   5        421.75        384.78         4.90 o                         
   5   3   5          0.01          0.97         0.67 o                         
   6   3   5       1502.97       1451.33        11.40 o                         
   7   3   5         11.10          8.91         0.73 o                         
   8   3   5        105.85        103.85         1.84 o                         
   9   3   5         96.37         95.35         3.49 o                         
  -7   4   5         35.07         41.98         0.91 o                         
  -6   4   5         92.14         89.23         1.42 o                         
  -5   4   5        218.23        213.84         2.43 o                         
  -4   4   5         11.44         10.67         0.64 o                         
  -3   4   5        591.11        579.70         4.43 o                         
  -2   4   5         76.24         89.64         1.77 o                         
  -1   4   5         35.39         36.64         0.74 o                         
   0   4   5       1786.80       1984.96        13.69 o                         
   1   4   5       6763.36       7184.97        48.05 o                         
   2   4   5        324.48        325.49         2.90 o                         
   3   4   5       1486.32       1536.77        11.97 o                         
   4   4   5          6.08          8.36         0.67 o                         
   5   4   5        559.56        537.98         8.50 o                         
   6   4   5        363.14        368.16         3.63 o                         
   7   4   5       1201.02       1243.92        10.03 o                         
   8   4   5        323.80        332.25         3.60 o                         
   9   4   5          2.46          2.77         0.50 o                         
  -7   5   5        196.68        195.32         5.45 o                         
  -6   5   5         19.13         24.80         0.78 o                         
  -5   5   5        351.13        365.96         3.42 o                         
  -4   5   5          0.06         -0.14         0.40 o                         
  -3   5   5         14.20         12.02         0.92 o                         
  -2   5   5       2688.96       2741.78        23.35 o                         
  -1   5   5        524.92        576.06         6.07 o                         
   0   5   5       1542.88       1570.20        14.00 o                         
   1   5   5        346.68        361.16         3.19 o                         
   2   5   5          4.90          4.20         0.38 o                         
   3   5   5        405.05        372.96         4.43 o                         
   4   5   5         19.85         23.12         0.98 o                         
   5   5   5         67.27         63.95         1.83 o                         
   6   5   5        290.70        288.11         3.10 o                         
   7   5   5        336.78        344.85         3.51 o                         
   8   5   5         27.42         25.47         1.07 o                         
   9   5   5          0.37          1.34         0.38 o                         
  -6   6   5         58.75         57.06         0.96 o                         
  -5   6   5        183.30        178.85         2.14 o                         
  -4   6   5         37.24         39.65         1.08 o                         
  -3   6   5        672.36        615.29         5.27 o                         
  -2   6   5         84.06         77.98         2.35 o                         
  -1   6   5        325.13        318.43         3.97 o                         
   0   6   5        391.24        403.27         4.58 o                         
   1   6   5       6582.37       6616.71        58.16 o                         
   2   6   5        935.33        995.11         9.02 o                         
   3   6   5         12.63          9.46         0.59 o                         
   4   6   5         86.24         86.61         1.75 o                         
   5   6   5          0.13         -0.07         0.43 o                         
   6   6   5         16.76         14.22         0.75 o                         
   7   6   5        109.88        117.62         1.83 o                         
   8   6   5          2.71          2.40         0.47 o                         
   9   6   5         11.99          9.44         0.63 o                         
  -5   7   5        100.49        107.13         1.45 o                         
  -4   7   5         62.99         67.90         1.54 o                         
  -3   7   5        214.56        209.95         2.64 o                         
  -2   7   5        265.02        265.67         3.27 o                         
  -1   7   5        713.79        663.56         7.73 o                         
   0   7   5          9.11         13.80         1.94 o                         
   1   7   5        663.83        637.93         8.68 o                         
   2   7   5        250.72        223.67         3.33 o                         
   3   7   5          4.33          5.30         0.68 o                         
   4   7   5          3.68          4.05         1.04 o                         
   5   7   5         90.33         81.61         1.82 o                         
   6   7   5          4.12          2.88         0.53 o                         
   7   7   5         99.47         99.13         1.56 o                         
   8   7   5         46.94         45.32         1.07 o                         
   9   7   5          4.24          3.75         0.64 o                         
  -5   8   5         56.52         57.40         1.53 o                         
  -4   8   5        624.52        644.66         5.88 o                         
  -3   8   5        276.79        274.42         3.09 o                         
  -2   8   5        149.20        154.71         2.41 o                         
  -1   8   5        793.52        784.58         7.26 o                         
   0   8   5       1165.69       1121.48        10.48 o                         
   1   8   5         52.68         52.44         1.53 o                         
   2   8   5          1.48          4.76         2.12 o                         
   3   8   5       1118.84       1085.15         9.37 o                         
   4   8   5        712.93        710.24         6.72 o                         
   5   8   5        423.52        421.01         4.16 o                         
   6   8   5         75.59         73.86         1.73 o                         
   7   8   5         33.37         34.13         1.05 o                         
   8   8   5         60.03         64.88         1.15 o                         
  -4   9   5          1.33          2.54         0.45 o                         
  -3   9   5        213.90        217.78         3.33 o                         
  -2   9   5         23.18         23.34         1.02 o                         
  -1   9   5        544.21        553.09         5.94 o                         
   0   9   5        203.50        205.85         3.06 o                         
   1   9   5       2119.43       2067.01        18.04 o                         
   2   9   5       2016.33       1978.68        16.15 o                         
   3   9   5         90.09         82.67         3.24 o                         
   4   9   5        195.42        201.84         2.78 o                         
   5   9   5          2.55          2.83         0.59 o                         
   6   9   5         46.54         46.55         1.46 o                         
   7   9   5         42.76         41.17         1.22 o                         
   8   9   5          2.69          2.44         0.37 o                         
  -3  10   5          1.07          1.37         0.46 o                         
  -2  10   5        148.80        152.51         2.47 o                         
  -1  10   5        269.17        275.02         3.48 o                         
   0  10   5         65.09         64.03         1.74 o                         
   1  10   5         34.18         33.39         1.31 o                         
   2  10   5         61.64         64.95         1.79 o                         
   3  10   5         45.44         42.70         1.45 o                         
   4  10   5         44.19         47.03         1.40 o                         
   5  10   5         72.51         74.73         2.09 o                         
   6  10   5         55.81         54.90         1.40 o                         
   7  10   5         53.17         53.36         1.28 o                         
  -2  11   5          5.93          6.52         0.61 o                         
  -1  11   5         14.84         13.35         0.83 o                         
   0  11   5          0.01          0.63         0.52 o                         
   1  11   5         18.02         18.73         0.95 o                         
   2  11   5        156.18        155.36         2.41 o                         
   3  11   5         50.19         46.73         1.41 o                         
   4  11   5         87.51         84.14         1.70 o                         
   5  11   5         93.47         91.41         1.71 o                         
   6  11   5          2.42          2.50         0.53 o                         
   7  11   5         98.67         96.59         1.75 o                         
   0  12   5          0.30          0.54         0.47 o                         
   1  12   5          0.33         -0.31         0.47 o                         
   2  12   5        107.81        110.79         1.91 o                         
   3  12   5         61.92         75.43         1.80 o                         
   4  12   5          2.29          1.61         0.65 o                         
   5  12   5          0.33          0.69         0.50 o                         
   6  12   5         11.83          5.59         1.12 o                         
  -5 -10   6        131.90        147.68         3.69 o                         
  -4 -10   6          1.28          1.17         0.46 o                         
  -3 -10   6          0.01          0.34         0.42 o                         
  -2 -10   6         11.58         13.97         0.92 o                         
  -1 -10   6         25.64         30.08         1.46 o                         
   0 -10   6          8.83          6.45         0.46 o                         
  -6  -9   6          1.44          2.47         0.46 o                         
  -5  -9   6          0.34         -0.40         0.40 o                         
  -4  -9   6        124.09        124.09         3.14 o                         
  -3  -9   6        110.14         96.66         1.85 o                         
  -2  -9   6         31.03         30.46         1.08 o                         
  -1  -9   6          5.82          5.57         0.68 o                         
   0  -9   6          7.77          8.41         0.61 o                         
   1  -9   6        380.57        411.77         3.55 o                         
   2  -9   6          4.06          4.31         0.43 o                         
  -7  -8   6         76.14         68.47         1.79 o                         
  -6  -8   6          2.91          2.89         0.56 o                         
  -5  -8   6          7.75          4.00         0.66 o                         
  -4  -8   6         41.52         40.85         1.39 o                         
  -3  -8   6          3.70          3.26         0.66 o                         
  -2  -8   6        357.59        358.11         3.78 o                         
  -1  -8   6        155.52        159.94         2.28 o                         
   0  -8   6        232.44        250.60         2.51 o                         
   1  -8   6        263.85        281.22         2.79 o                         
   2  -8   6         34.43         31.26         0.88 o                         
   3  -8   6         26.84         25.53         0.83 o                         
  -7  -7   6          3.27          4.75         0.52 o                         
  -6  -7   6        104.62        110.00         2.55 o                         
  -5  -7   6          6.47          4.88         0.63 o                         
  -4  -7   6         20.65         21.31         1.11 o                         
  -3  -7   6       1874.81       1791.52        13.96 o                         
  -2  -7   6          4.99          5.15         0.67 o                         
  -1  -7   6        197.73        198.44         2.32 o                         
   0  -7   6         87.92         84.02         1.60 o                         
   1  -7   6        623.67        659.87         5.38 o                         
   2  -7   6         33.93         42.82         1.19 o                         
   3  -7   6         14.34         13.78         0.73 o                         
   4  -7   6         12.12         12.29         0.71 o                         
  -8  -6   6         33.61         39.54         1.30 o                         
  -7  -6   6         16.80         20.84         0.91 o                         
  -6  -6   6          3.15          2.94         0.60 o                         
  -5  -6   6       3705.95       3678.55        31.42 o                         
  -4  -6   6        124.78        104.42         1.94 o                         
  -3  -6   6          4.07          7.07         0.69 o                         
  -2  -6   6       2451.88       2397.51        21.00 o                         
  -1  -6   6         42.00         41.12         1.23 o                         
   0  -6   6        936.59        932.11         7.06 o                         
   1  -6   6        138.10        144.09         1.95 o                         
   2  -6   6        739.15        717.51         6.07 o                         
   3  -6   6         30.58         31.82         1.10 o                         
   4  -6   6         31.34         28.52         1.03 o                         
   5  -6   6        182.31        188.29         2.29 o                         
  -8  -5   6         12.81         11.89         0.68 o                         
  -7  -5   6         55.91         61.06         1.78 o                         
  -6  -5   6         69.65         65.09         1.76 o                         
  -5  -5   6         22.02         18.78         1.04 o                         
  -4  -5   6        477.71        461.96         4.77 o                         
  -3  -5   6        806.35        735.82         8.20 o                         
  -2  -5   6         27.17         21.79         1.14 o                         
  -1  -5   6       1647.27       1503.25        12.35 o                         
   0  -5   6        267.74        247.84         2.96 o                         
   1  -5   6        490.85        459.91         4.24 o                         
   2  -5   6        156.60        168.09         2.37 o                         
   3  -5   6        180.13        171.91         2.40 o                         
   4  -5   6         16.11         17.37         0.93 o                         
   5  -5   6        138.94        127.59         2.01 o                         
  -8  -4   6         74.18         83.20         1.62 o                         
  -7  -4   6          1.31          0.84         0.48 o                         
  -6  -4   6        380.46        383.74         4.56 o                         
  -5  -4   6       2050.84       1993.68        15.16 o                         
  -4  -4   6        127.94        104.82         2.31 o                         
  -3  -4   6        562.21        551.06         8.07 o                         
  -2  -4   6        193.34        221.89         2.93 o                         
  -1  -4   6         24.15         17.96         0.69 o                         
   0  -4   6        228.25        239.26         2.76 o                         
   1  -4   6        422.13        411.30         4.85 o                         
   2  -4   6        578.35        536.57         6.98 o                         
   3  -4   6         77.84         66.42         1.59 o                         
   4  -4   6        291.69        262.10         4.00 o                         
   5  -4   6         31.51         34.94         1.26 o                         
   6  -4   6          8.41          6.23         0.83 o                         
  -8  -3   6          8.72          8.48         0.68 o                         
  -7  -3   6        151.20        162.44         2.37 o                         
  -6  -3   6         74.51         71.58         1.65 o                         
  -5  -3   6         72.44         76.83         1.63 o                         
  -4  -3   6        701.87        687.74         7.17 o                         
  -3  -3   6        127.44        110.54         1.73 o                         
  -2  -3   6          5.99          6.83         0.52 o                         
  -1  -3   6        108.52         94.89         1.43 o                         
   0  -3   6        133.54        145.99         1.88 o                         
   1  -3   6          0.15         -0.30         0.33 o                         
   2  -3   6          8.17          6.08         0.56 o                         
   3  -3   6         36.91         34.36         1.35 o                         
   4  -3   6         45.65         45.71         1.51 o                         
   5  -3   6        107.67         84.48         1.96 o                         
   6  -3   6         24.71         16.23         1.68 o                         
  -8  -2   6          0.03          0.15         0.34 o                         
  -7  -2   6          0.42          0.77         0.56 o                         
  -6  -2   6         55.55         51.59         1.72 o                         
  -5  -2   6        262.81        242.96         2.87 o                         
  -4  -2   6        259.23        257.08         3.32 o                         
  -3  -2   6         87.23         88.61         1.50 o                         
  -2  -2   6        607.69        716.10         5.86 o                         
  -1  -2   6        938.85       1055.94         7.44 o                         
   0  -2   6         12.36         10.37         0.47 o                         
   1  -2   6         28.73         22.48         0.70 o                         
   2  -2   6          2.19          3.76         0.46 o                         
   3  -2   6        132.10        127.84         2.22 o                         
   4  -2   6        500.31        462.66         6.18 o                         
  -8  -1   6          3.10          4.94         0.45 o                         
  -7  -1   6         93.50         94.47         1.54 o                         
  -6  -1   6         16.05         14.53         0.83 o                         
  -5  -1   6       1123.32       1046.75         9.91 o                         
  -4  -1   6          7.05          2.24         0.44 o                         
  -3  -1   6          4.41          6.94         0.49 o                         
  -2  -1   6        952.27        964.21         6.85 o                         
  -1  -1   6       5707.75       6285.34        41.08 o                         
   0  -1   6       2704.14       3023.72        21.05 o                         
   1  -1   6        234.98        250.90         2.33 o                         
   2  -1   6        712.95        775.67         6.27 o                         
   3  -1   6        259.45        253.10         3.43 o                         
  -8   0   6         66.40         66.59         1.15 o                         
  -7   0   6          4.65          5.20         0.57 o                         
  -6   0   6          0.72          0.70         0.45 o                         
  -5   0   6          2.17          2.53         0.50 o                         
  -4   0   6        377.83        388.43         4.25 o                         
  -3   0   6        548.57        575.37         5.53 o                         
  -2   0   6       4395.92       4608.27        31.80 o                         
  -1   0   6        994.85       1133.16         7.56 o                         
   0   0   6        343.46        374.97         2.96 o                         
   1   0   6       1239.83       1264.85         9.31 o                         
   2   0   6        269.66        265.29         2.48 o                         
   3   0   6         78.30         82.02         1.27 o                         
  -8   1   6         18.24         19.71         0.66 o                         
  -7   1   6          8.54          9.04         0.56 o                         
  -6   1   6         46.51         48.00         1.16 o                         
  -5   1   6        392.19        372.38         3.85 o                         
  -4   1   6       1000.98        990.24        11.46 o                         
  -3   1   6          3.72          7.67         0.50 o                         
  -2   1   6        402.74        375.84         3.03 o                         
  -1   1   6        859.55        838.67         5.97 o                         
   0   1   6        372.62        362.71         3.67 o                         
   1   1   6       1046.94       1053.00         8.26 o                         
   2   1   6        129.17        146.82         1.52 o                         
   3   1   6         26.73         26.31         0.78 o                         
   4   1   6         48.38         53.88         1.83 o                         
  -8   2   6          4.56          4.05         0.98 o                         
  -7   2   6          7.07          7.99         0.66 o                         
  -6   2   6         11.87         13.70         0.78 o                         
  -5   2   6        497.98        473.96         4.35 o                         
  -4   2   6         22.91         20.26         1.03 o                         
  -3   2   6         79.07         76.37         1.34 o                         
  -2   2   6        161.04        165.76         1.73 o                         
  -1   2   6         32.81         37.47         0.71 o                         
   0   2   6       7815.14       8150.26        56.07 o                         
   1   2   6        126.39        156.60         1.63 o                         
   2   2   6        156.17        162.35         1.93 o                         
   3   2   6          0.66          2.29         0.38 o                         
   4   2   6        436.57        450.59         5.18 o                         
   5   2   6         37.12         36.65         2.00 o                         
   6   2   6         19.55         22.07         1.21 o                         
   7   2   6          5.56          6.36         0.75 o                         
   8   2   6         39.15         44.76         2.07 o                         
  -7   3   6         91.27         85.05         1.19 o                         
  -6   3   6        297.99        297.88         3.10 o                         
  -5   3   6         31.87         27.62         1.02 o                         
  -4   3   6         30.31         33.55         1.32 o                         
  -3   3   6        262.58        274.94         3.30 o                         
  -2   3   6        508.86        470.63         4.45 o                         
  -1   3   6       2239.72       2339.39        17.46 o                         
   0   3   6          2.92          0.02         0.27 o                         
   1   3   6        743.63        831.60         6.38 o                         
   2   3   6       2237.44       2261.05        17.07 o                         
   3   3   6          9.56          9.84         0.56 o                         
   4   3   6        404.35        428.26         7.05 o                         
   5   3   6       1019.36        955.53        10.98 o                         
   6   3   6        226.41        221.76         2.95 o                         
   7   3   6        125.62        125.26         2.24 o                         
   8   3   6         13.84         13.79         0.86 o                         
  -7   4   6        217.27        229.98         2.41 o                         
  -6   4   6         95.20        100.08         1.38 o                         
  -5   4   6         41.45         41.31         1.11 o                         
  -4   4   6        125.74        118.09         1.82 o                         
  -3   4   6         72.13         87.12         2.60 o                         
  -2   4   6         26.32         22.26         0.87 o                         
  -1   4   6        312.39        305.71         2.95 o                         
   0   4   6       2398.21       2564.54        17.63 o                         
   1   4   6        374.01        376.85         3.28 o                         
   2   4   6        363.40        403.82         3.72 o                         
   3   4   6        635.11        622.80         5.72 o                         
   4   4   6       1004.97        974.37        10.09 o                         
   5   4   6          1.66          1.63         0.61 o                         
   6   4   6        225.17        234.55         2.89 o                         
   7   4   6        436.93        443.22         4.69 o                         
   8   4   6         73.95         78.03         1.60 o                         
  -6   5   6          4.61          3.15         0.43 o                         
  -5   5   6        163.64        159.58         1.97 o                         
  -4   5   6         30.83         28.22         1.00 o                         
  -3   5   6          1.68          2.02         0.53 o                         
  -2   5   6         98.16        103.99         3.16 o                         
  -1   5   6        176.75        197.88         2.55 o                         
   0   5   6       1956.57       2035.83        15.52 o                         
   1   5   6       3998.90       4076.26        28.94 o                         
   2   5   6         92.00        115.72         1.60 o                         
   3   5   6        158.40        152.85         2.09 o                         
   4   5   6          8.53         12.16         0.92 o                         
   5   5   6          5.54          4.43         0.59 o                         
   6   5   6        647.67        658.02         5.68 o                         
   7   5   6        674.60        699.27         5.86 o                         
   8   5   6         23.59         20.90         0.90 o                         
   9   5   6         10.11          8.05         0.70 o                         
  -6   6   6        117.83        114.05         1.42 o                         
  -5   6   6         13.23         17.21         0.80 o                         
  -4   6   6         65.86         68.26         1.71 o                         
  -3   6   6        258.18        244.40         2.91 o                         
  -2   6   6         18.71         16.80         1.22 o                         
  -1   6   6         17.68         20.61         1.05 o                         
   0   6   6        333.47        354.57         4.56 o                         
   1   6   6       3493.68       3434.16        38.20 o                         
   2   6   6        289.06        315.25         3.82 o                         
   3   6   6        157.36        160.59         2.39 o                         
   4   6   6        161.56        152.38         2.64 o                         
   5   6   6        105.32        107.69         1.65 o                         
   6   6   6         21.33         14.08         0.75 o                         
   7   6   6         69.70         63.51         1.45 o                         
   8   6   6          0.34          0.77         0.41 o                         
   9   6   6         56.36         55.26         1.42 o                         
  -5   7   6        453.54        472.33         4.45 o                         
  -4   7   6         17.63         16.74         0.89 o                         
  -3   7   6          1.87          1.28         0.52 o                         
  -2   7   6        827.87        777.25         6.69 o                         
  -1   7   6        188.42        182.12         2.51 o                         
   0   7   6        482.23        425.20         5.93 o                         
   1   7   6        186.34        175.97         2.90 o                         
   2   7   6        890.98        863.13        10.27 o                         
   3   7   6         94.61        102.21         2.46 o                         
   4   7   6        213.27        217.61         2.70 o                         
   5   7   6        103.99        104.84         1.65 o                         
   6   7   6          0.71          0.30         0.46 o                         
   7   7   6          7.43          7.89         0.60 o                         
   8   7   6         38.28         36.84         1.34 o                         
  -5   8   6        113.28        116.89         2.71 o                         
  -4   8   6        255.49        257.86         3.17 o                         
  -3   8   6         43.98         50.27         1.41 o                         
  -2   8   6          0.33          1.53         0.62 o                         
  -1   8   6        562.80        531.32         4.97 o                         
   0   8   6        339.10        320.58         3.64 o                         
   1   8   6         12.90         10.67         0.77 o                         
   2   8   6        610.99        580.92         5.24 o                         
   3   8   6        291.47        282.61         3.36 o                         
   4   8   6       1241.19       1212.62         9.79 o                         
   5   8   6          8.88          8.69         0.61 o                         
   6   8   6          0.88          1.10         0.60 o                         
   7   8   6         45.96         45.48         1.10 o                         
   8   8   6          5.13          6.30         0.46 o                         
  -4   9   6         40.37         38.68         1.09 o                         
  -3   9   6        127.74        133.52         2.09 o                         
  -2   9   6         23.68         25.50         1.15 o                         
  -1   9   6         55.50         51.54         1.47 o                         
   0   9   6         10.08          9.10         0.83 o                         
   1   9   6        217.36        222.87         3.18 o                         
   2   9   6       2771.57       2723.67        23.28 o                         
   3   9   6        501.36        492.40         5.42 o                         
   4   9   6        636.97        631.59         5.73 o                         
   5   9   6        361.69        374.20         4.18 o                         
   6   9   6         77.73         74.97         1.71 o                         
   7   9   6          4.71          4.94         0.49 o                         
   8   9   6         78.27         73.27         1.16 o                         
  -3  10   6         99.57         93.90         1.76 o                         
  -2  10   6        228.98        220.86         2.90 o                         
  -1  10   6         40.70         44.86         1.38 o                         
   0  10   6         20.47         22.06         1.08 o                         
   1  10   6        165.07        174.48         2.73 o                         
   2  10   6          9.85         11.03         0.88 o                         
   3  10   6        301.18        312.46         3.94 o                         
   4  10   6          0.34          1.13         0.54 o                         
   5  10   6         15.65         15.66         0.87 o                         
   6  10   6        122.41        120.84         1.79 o                         
   7  10   6          9.31          9.47         0.58 o                         
  -2  11   6         55.04         55.23         1.45 o                         
  -1  11   6        253.12        255.18         3.50 o                         
   0  11   6         20.78         18.99         0.90 o                         
   1  11   6          3.27          1.70         0.55 o                         
   2  11   6          1.06          1.63         0.56 o                         
   3  11   6         59.61         64.25         1.65 o                         
   4  11   6        254.61        275.14         3.42 o                         
   5  11   6         22.07         26.75         1.02 o                         
   6  11   6          8.19          6.88         0.56 o                         
   7  11   6         26.02         26.25         1.33 o                         
   0  12   6         49.03         41.64         1.25 o                         
   1  12   6          1.44          2.89         0.57 o                         
   2  12   6          2.16          1.06         0.50 o                         
   3  12   6        160.32        172.80         2.52 o                         
   4  12   6        166.09        171.01         2.63 o                         
   5  12   6         77.27         83.62         1.49 o                         
  -4 -10   7        115.78        122.39         3.97 o                         
  -3 -10   7        160.54        163.53         2.36 o                         
  -2 -10   7        102.56         95.50         1.83 o                         
  -1 -10   7          5.34          5.86         0.67 o                         
  -6  -9   7          1.05          0.90         0.54 o                         
  -5  -9   7          3.57          4.40         0.54 o                         
  -4  -9   7          8.77         11.06         0.81 o                         
  -3  -9   7        253.73        265.98         3.25 o                         
  -2  -9   7          9.30          7.81         0.66 o                         
  -1  -9   7         32.41         33.47         1.15 o                         
   0  -9   7         49.23         58.00         1.86 o                         
   1  -9   7          7.29          9.54         0.78 o                         
  -6  -8   7        125.84        125.04         3.14 o                         
  -5  -8   7          0.51          1.29         0.48 o                         
  -4  -8   7         14.16         12.03         0.91 o                         
  -3  -8   7         39.21         39.74         1.26 o                         
  -2  -8   7          0.40          0.31         0.56 o                         
  -1  -8   7        114.37        106.18         2.08 o                         
   0  -8   7         12.17         14.38         0.68 o                         
   1  -8   7         11.39          9.27         0.61 o                         
   2  -8   7          0.58          0.25         0.37 o                         
   3  -8   7         10.78         14.84         0.87 o                         
  -7  -7   7          0.23          0.69         0.45 o                         
  -6  -7   7          0.39          0.92         0.49 o                         
  -5  -7   7          5.24          8.89         1.20 o                         
  -4  -7   7        180.28        171.75         2.49 o                         
  -3  -7   7        312.70        337.69         4.24 o                         
  -2  -7   7         49.11         49.87         1.61 o                         
  -1  -7   7        942.33        983.84         7.78 o                         
   0  -7   7         65.75         67.03         1.43 o                         
   1  -7   7         26.04         29.55         1.03 o                         
   2  -7   7         99.06        113.48         1.68 o                         
   3  -7   7         77.78         74.84         1.32 o                         
   4  -7   7        176.00        162.64         2.01 o                         
  -7  -6   7          2.68          3.31         0.53 o                         
  -6  -6   7         33.64         33.22         1.22 o                         
  -5  -6   7        132.22        130.89         2.10 o                         
  -4  -6   7          8.72          8.61         0.81 o                         
  -3  -6   7        838.94        786.90         7.97 o                         
  -2  -6   7        255.93        237.28         3.09 o                         
  -1  -6   7        211.81        216.60         2.73 o                         
   0  -6   7        660.84        659.13         5.37 o                         
   1  -6   7        961.52        965.59         7.36 o                         
   2  -6   7         20.03         18.24         0.87 o                         
   3  -6   7        234.55        229.80         2.74 o                         
   4  -6   7          0.07          0.71         0.45 o                         
   5  -6   7         28.53         22.20         1.68 o                         
  -8  -5   7          0.00          0.67         0.39 o                         
  -7  -5   7          1.53          3.03         0.52 o                         
  -6  -5   7          4.31          6.08         0.63 o                         
  -5  -5   7         54.40         45.43         1.56 o                         
  -4  -5   7       1266.70       1235.39        11.58 o                         
  -3  -5   7        658.27        632.48         6.61 o                         
  -2  -5   7       1117.94       1107.11        13.29 o                         
  -1  -5   7         12.70         12.47         1.09 o                         
   0  -5   7          7.56          7.78         0.64 o                         
   1  -5   7        696.05        688.06         5.54 o                         
   2  -5   7        529.28        521.31         4.74 o                         
   3  -5   7         10.53          8.78         0.67 o                         
   4  -5   7         50.16         56.18         1.35 o                         
   5  -5   7         25.23         25.66         1.02 o                         
  -8  -4   7         60.49         48.66         1.25 o                         
  -7  -4   7          0.31          0.86         0.53 o                         
  -6  -4   7         12.33         13.91         0.84 o                         
  -5  -4   7        755.00        771.12         7.13 o                         
  -4  -4   7         81.10         75.29         1.91 o                         
  -3  -4   7          0.04          0.46         0.50 o                         
  -2  -4   7        142.75        144.07         2.30 o                         
  -1  -4   7         35.84         35.98         1.02 o                         
   0  -4   7        384.46        379.05         4.84 o                         
   1  -4   7         61.05         55.47         1.57 o                         
   2  -4   7       1832.95       1780.55        13.05 o                         
   3  -4   7        115.01        113.55         1.88 o                         
   4  -4   7          0.02          2.21         0.57 o                         
   5  -4   7        296.26        284.48         3.78 o                         
  -8  -3   7          9.53          8.03         0.86 o                         
  -7  -3   7         11.46         15.14         1.37 o                         
  -6  -3   7        471.74        476.38         4.98 o                         
  -5  -3   7          5.98          9.94         0.83 o                         
  -4  -3   7        731.91        676.73        10.65 o                         
  -3  -3   7        106.83        113.30         1.96 o                         
  -2  -3   7         98.92        119.39         1.81 o                         
  -1  -3   7        472.25        453.26         4.40 o                         
   0  -3   7         42.90         40.19         1.15 o                         
   1  -3   7         85.07         69.62         1.46 o                         
   2  -3   7          1.89          3.19         0.63 o                         
   3  -3   7        787.59        736.96         6.43 o                         
   4  -3   7          0.65          0.12         0.53 o                         
   5  -3   7        172.68        143.85         2.77 o                         
  -8  -2   7         12.49         10.20         0.61 o                         
  -7  -2   7         25.74         27.03         1.14 o                         
  -6  -2   7        650.08        651.08         6.87 o                         
  -5  -2   7         33.51         33.51         1.32 o                         
  -4  -2   7         64.96         67.51         1.57 o                         
  -3  -2   7        371.38        346.03         3.78 o                         
  -2  -2   7       1981.07       2281.05        17.15 o                         
  -1  -2   7        478.80        530.23         4.35 o                         
   0  -2   7        691.83        795.35         6.47 o                         
   1  -2   7         48.35         58.58         1.18 o                         
   2  -2   7        968.71        983.41         9.73 o                         
   3  -2   7         12.75         10.46         0.83 o                         
   4  -2   7        287.89        258.34         4.15 o                         
  -8  -1   7        145.92        126.56         1.93 o                         
  -7  -1   7          6.89          4.02         0.71 o                         
  -6  -1   7          0.95          0.29         0.52 o                         
  -5  -1   7        339.93        326.56         3.49 o                         
  -4  -1   7          5.45          9.07         0.78 o                         
  -3  -1   7        273.40        285.71         3.51 o                         
  -2  -1   7       2374.54       2621.29        20.64 o                         
  -1  -1   7          0.58          0.38         0.28 o                         
   0  -1   7         94.79        124.68         1.47 o                         
   1  -1   7        917.07       1045.60         8.33 o                         
   2  -1   7        103.92         97.11         1.63 o                         
   3  -1   7         21.35         16.10         1.02 o                         
  -8   0   7         49.72         49.17         1.00 o                         
  -7   0   7        179.32        165.05         2.30 o                         
  -6   0   7        471.54        460.04         4.50 o                         
  -5   0   7        312.73        299.53         3.33 o                         
  -4   0   7         31.50         35.53         1.29 o                         
  -3   0   7         50.12         58.95         1.36 o                         
  -2   0   7        210.56        254.49         2.54 o                         
  -1   0   7        132.66        149.37         1.64 o                         
   0   0   7         90.80         78.38         1.18 o                         
   1   0   7       2948.77       2906.44        27.53 o                         
   2   0   7          4.47          7.70         0.50 o                         
   3   0   7        407.81        449.42         4.69 o                         
   4   0   7        246.09        224.07         8.10 o                         
  -8   1   7         10.56          8.87         1.03 o                         
  -7   1   7          3.59          4.61         0.50 o                         
  -6   1   7         49.40         52.64         1.43 o                         
  -5   1   7          8.95         10.01         0.73 o                         
  -4   1   7         20.52         21.74         1.54 o                         
  -3   1   7        244.28        250.20         3.03 o                         
  -2   1   7        127.65        149.80         2.06 o                         
  -1   1   7          3.34          0.30         0.28 o                         
   0   1   7         13.72         11.18         0.50 o                         
   1   1   7        374.78        412.19         3.73 o                         
   2   1   7        492.36        494.19         4.78 o                         
   3   1   7        494.04        545.92         5.16 o                         
   4   1   7        857.24        810.22         9.87 o                         
  -7   2   7          5.55          8.11         0.64 o                         
  -6   2   7        132.34        131.07         1.86 o                         
  -5   2   7        251.62        239.89         4.18 o                         
  -4   2   7          7.35          5.42         0.88 o                         
  -3   2   7        659.97        683.05         7.28 o                         
  -2   2   7        441.97        397.32         3.88 o                         
  -1   2   7          1.38          0.84         0.28 o                         
   0   2   7        400.89        355.38         2.94 o                         
   1   2   7        358.64        364.49         3.69 o                         
   2   2   7        567.94        597.28         5.46 o                         
   3   2   7       3739.43       3792.89        29.86 o                         
   4   2   7        198.20        188.82         3.38 o                         
   5   2   7        258.68        250.13         3.66 o                         
   6   2   7         79.32         68.27         2.20 o                         
   7   2   7        268.04        265.74         5.84 o                         
  -7   3   7         35.75         35.69         1.48 o                         
  -6   3   7          2.82          3.92         0.55 o                         
  -5   3   7         99.55         99.89         1.80 o                         
  -4   3   7         10.98          8.67         0.75 o                         
  -3   3   7          2.24          3.35         0.58 o                         
  -2   3   7         42.73         36.95         1.31 o                         
  -1   3   7        423.48        459.26         4.07 o                         
   0   3   7          0.29          2.02         0.32 o                         
   1   3   7       1244.99       1288.15         9.63 o                         
   2   3   7         87.10         91.28         1.37 o                         
   3   3   7       3273.47       3326.61        27.87 o                         
   4   3   7         32.42         37.68         1.26 o                         
   5   3   7         21.62         21.07         1.07 o                         
   6   3   7         23.47         19.84         0.99 o                         
   7   3   7          0.71          1.94         0.64 o                         
   8   3   7         18.45         17.27         1.15 o                         
  -7   4   7        690.35        699.62         6.91 o                         
  -6   4   7        377.37        364.17         4.06 o                         
  -5   4   7         12.67         11.69         0.77 o                         
  -4   4   7         49.91         49.98         1.58 o                         
  -3   4   7        926.85        864.80        13.79 o                         
  -2   4   7          8.56          8.96         0.77 o                         
  -1   4   7        649.70        669.82         6.38 o                         
   0   4   7         84.91         80.82         1.25 o                         
   1   4   7       1185.82       1309.42        10.33 o                         
   2   4   7       1660.96       1772.16        13.75 o                         
   3   4   7       1109.41       1165.40         9.97 o                         
   4   4   7          6.34          6.85         0.67 o                         
   5   4   7          9.67          9.58         0.77 o                         
   6   4   7          4.93          4.03         0.62 o                         
   7   4   7         30.57         24.27         1.05 o                         
   8   4   7         26.33         27.27         0.99 o                         
  -6   5   7        164.14        159.56         2.08 o                         
  -5   5   7         13.22         14.97         0.80 o                         
  -4   5   7         13.64         14.50         0.85 o                         
  -3   5   7          1.71          1.72         0.51 o                         
  -2   5   7        686.82        681.09         9.62 o                         
  -1   5   7        466.44        402.55         4.66 o                         
   0   5   7        101.52        117.79         1.70 o                         
   1   5   7       2075.27       2183.39        16.70 o                         
   2   5   7       1122.14       1186.04         9.61 o                         
   3   5   7         21.02         27.94         0.99 o                         
   4   5   7        260.10        257.87         3.67 o                         
   5   5   7          0.82          0.30         0.45 o                         
   6   5   7         75.42         66.50         1.71 o                         
   7   5   7        421.43        430.29         4.29 o                         
   8   5   7         18.39         17.48         0.78 o                         
  -6   6   7         20.85         22.49         0.99 o                         
  -5   6   7        276.07        278.94         4.28 o                         
  -4   6   7         87.90         89.24         1.70 o                         
  -3   6   7          3.17          4.23         0.68 o                         
  -2   6   7        462.13        423.39         4.44 o                         
  -1   6   7        116.00        101.59         2.11 o                         
   0   6   7        705.33        700.08        10.62 o                         
   1   6   7         27.80         29.65         1.13 o                         
   2   6   7        237.92        245.29         2.91 o                         
   3   6   7        243.34        218.65         3.01 o                         
   4   6   7        784.43        758.60        10.79 o                         
   5   6   7        141.26        140.91         1.93 o                         
   6   6   7         38.78         37.57         1.18 o                         
   7   6   7        416.45        437.72         4.33 o                         
   8   6   7          0.10          0.15         0.41 o                         
  -5   7   7        704.85        684.74         5.86 o                         
  -4   7   7          0.35          1.22         0.47 o                         
  -3   7   7         29.57         31.14         1.19 o                         
  -2   7   7         99.21        105.39         1.92 o                         
  -1   7   7         54.55         54.21         1.48 o                         
   0   7   7          0.44         -0.21         0.93 o                         
   1   7   7        420.37        375.60         6.91 o                         
   2   7   7        267.01        258.39         4.15 o                         
   3   7   7         13.31         10.26         1.17 o                         
   4   7   7        990.41        959.98         7.63 o                         
   5   7   7          2.74          3.41         0.55 o                         
   6   7   7         16.89         18.01         0.88 o                         
   7   7   7        388.16        418.39         3.94 o                         
   8   7   7          0.06         -0.01         0.38 o                         
  -4   8   7         46.97         51.54         1.48 o                         
  -3   8   7         69.07         65.80         1.48 o                         
  -2   8   7        236.16        245.86         3.92 o                         
  -1   8   7        133.88        121.03         2.08 o                         
   0   8   7          0.02          0.54         0.59 o                         
   1   8   7        368.26        352.60         4.22 o                         
   2   8   7        485.57        463.33         4.77 o                         
   3   8   7        250.37        242.15         3.37 o                         
   4   8   7        955.12        956.19         8.14 o                         
   5   8   7        929.54        957.04         7.27 o                         
   6   8   7        931.81        965.81         7.28 o                         
   7   8   7         18.41         17.74         0.84 o                         
   8   8   7         71.11         71.23         1.30 o                         
  -4   9   7          6.37          4.59         0.54 o                         
  -3   9   7          2.13          2.08         0.51 o                         
  -2   9   7        212.46        210.57         2.95 o                         
  -1   9   7         21.65         21.52         0.99 o                         
   0   9   7          1.82          2.68         0.62 o                         
   1   9   7         53.57         52.51         1.40 o                         
   2   9   7        945.24        945.04        10.31 o                         
   3   9   7        471.32        471.63         4.89 o                         
   4   9   7        525.36        540.54         5.10 o                         
   5   9   7         72.24         72.30         1.53 o                         
   6   9   7        100.24        101.10         1.51 o                         
   7   9   7         64.42         58.58         1.35 o                         
   8   9   7          0.04          0.34         0.43 o                         
  -3  10   7          1.11          0.48         0.98 o                         
  -2  10   7         78.94         76.34         1.48 o                         
  -1  10   7         20.95         19.06         1.23 o                         
   0  10   7         26.78         26.30         1.14 o                         
   1  10   7          0.06          0.34         0.59 o                         
   2  10   7        149.07        161.29         3.38 o                         
   3  10   7          0.00         -0.51         0.51 o                         
   4  10   7        146.57        155.01         2.54 o                         
   5  10   7        306.37        323.60         4.28 o                         
   6  10   7         86.32         95.00         1.83 o                         
   7  10   7          1.11          0.42         0.42 o                         
  -2  11   7         19.51         14.24         1.40 o                         
  -1  11   7         78.28         73.37         1.50 o                         
   0  11   7         10.10          9.85         0.69 o                         
   1  11   7         32.39         32.79         1.29 o                         
   2  11   7         60.92         65.22         1.68 o                         
   3  11   7          1.61          1.98         0.73 o                         
   4  11   7         24.58         23.53         1.33 o                         
   5  11   7          0.94          1.88         0.52 o                         
   6  11   7          2.24          1.80         0.43 o                         
   0  12   7          0.86          2.39         0.70 o                         
   1  12   7        309.23        301.44         3.83 o                         
   2  12   7         71.60         82.54         1.45 o                         
   3  12   7         52.34         55.72         1.38 o                         
   4  12   7          0.03          0.00         0.39 o                         
   5  12   7         62.68         71.83         1.83 o                         
  -5  -9   8         99.36         91.50         1.96 o                         
  -4  -9   8         12.88         10.30         0.99 o                         
  -3  -9   8         22.05         25.89         1.01 o                         
  -2  -9   8         43.38         34.95         1.05 o                         
  -1  -9   8         33.16         31.60         1.16 o                         
   0  -9   8         88.45        101.57         1.48 o                         
   1  -9   8         11.60          9.50         0.89 o                         
  -6  -8   8         11.57         19.71         0.87 o                         
  -5  -8   8        104.34         87.88         1.72 o                         
  -4  -8   8        131.07        139.72         2.40 o                         
  -3  -8   8         56.53         54.99         1.51 o                         
  -2  -8   8         83.83         76.88         2.15 o                         
  -1  -8   8         46.56         50.34         1.35 o                         
   0  -8   8          6.23          7.17         0.53 o                         
   1  -8   8         50.77         54.18         1.14 o                         
   2  -8   8         57.56         65.73         1.27 o                         
  -7  -7   8         23.35         29.82         3.00 o                         
  -6  -7   8          8.53          8.01         0.66 o                         
  -5  -7   8         38.02         40.01         1.59 o                         
  -4  -7   8         28.88         30.63         1.21 o                         
  -3  -7   8        650.12        657.47         6.85 o                         
  -2  -7   8        297.94        310.29         4.03 o                         
  -1  -7   8       2752.29       2895.72        21.58 o                         
   0  -7   8          1.44          0.07         0.44 o                         
   1  -7   8         62.97         61.81         1.39 o                         
   2  -7   8          3.94          4.45         0.50 o                         
   3  -7   8          4.38          5.08         0.47 o                         
  -7  -6   8         18.70         21.04         0.97 o                         
  -6  -6   8        105.48        114.58         2.92 o                         
  -5  -6   8         37.04         36.90         1.32 o                         
  -4  -6   8        131.69        134.41         2.38 o                         
  -3  -6   8       1122.43       1129.22        10.82 o                         
  -2  -6   8         60.30         70.51         2.33 o                         
  -1  -6   8        848.10        874.01         7.07 o                         
   0  -6   8        184.95        200.85         2.37 o                         
   1  -6   8        335.97        353.44         3.40 o                         
   2  -6   8        339.45        354.20         3.52 o                         
   3  -6   8        315.80        337.65         3.22 o                         
   4  -6   8         34.77         37.66         1.08 o                         
  -7  -5   8          0.00         -0.03         0.43 o                         
  -6  -5   8         52.28         56.78         1.73 o                         
  -5  -5   8          0.14          1.23         0.57 o                         
  -4  -5   8         16.01         22.97         1.14 o                         
  -3  -5   8        110.67        105.08         2.13 o                         
  -2  -5   8        461.11        441.87         4.68 o                         
  -1  -5   8        596.21        555.85         4.88 o                         
   0  -5   8        124.45        121.99         1.67 o                         
   1  -5   8       2190.35       2221.91        15.25 o                         
   2  -5   8         11.50         15.66         0.80 o                         
   3  -5   8        215.42        190.40         2.48 o                         
   4  -5   8          0.19          0.49         0.47 o                         
   5  -5   8          0.03         -0.25         0.46 o                         
  -8  -4   8         49.68         55.69         1.42 o                         
  -7  -4   8          6.35          4.12         0.54 o                         
  -6  -4   8          4.19          7.76         0.72 o                         
  -5  -4   8        184.94        186.58         2.62 o                         
  -4  -4   8         10.25          8.20         0.80 o                         
  -3  -4   8          0.70          2.22         1.01 o                         
  -2  -4   8        172.30        176.77         3.57 o                         
  -1  -4   8        296.28        283.99         3.47 o                         
   0  -4   8          8.09          8.38         1.04 o                         
   1  -4   8        741.41        711.55         5.64 o                         
   2  -4   8        573.82        564.39         5.02 o                         
   3  -4   8          0.25          0.36         0.50 o                         
   4  -4   8        261.11        271.18         3.22 o                         
   5  -4   8          6.81          7.84         0.82 o                         
  -8  -3   8         26.35         29.55         1.03 o                         
  -7  -3   8          2.26          1.49         0.49 o                         
  -6  -3   8          5.05          6.53         0.70 o                         
  -5  -3   8        598.07        522.81         5.72 o                         
  -4  -3   8        824.08        763.98         6.57 o                         
  -3  -3   8         91.69         79.03         3.54 o                         
  -2  -3   8        422.76        434.75         5.38 o                         
  -1  -3   8         22.80         20.43         0.91 o                         
   0  -3   8         23.42         24.04         1.11 o                         
   1  -3   8        374.91        317.66         4.09 o                         
   2  -3   8          1.12          1.70         0.55 o                         
   3  -3   8          2.34          3.59         0.64 o                         
   4  -3   8          2.87          5.34         0.69 o                         
   5  -3   8         26.39         29.28         1.34 o                         
  -8  -2   8        205.32        221.99         3.06 o                         
  -7  -2   8        108.74        113.81         2.64 o                         
  -6  -2   8        385.43        377.06         4.54 o                         
  -5  -2   8         16.76         12.04         0.77 o                         
  -4  -2   8        541.09        502.75         5.03 o                         
  -3  -2   8        488.33        453.80         5.17 o                         
  -2  -2   8        215.91        215.80         2.57 o                         
  -1  -2   8         65.66         45.26         1.22 o                         
   0  -2   8       1841.81       2074.67        17.80 o                         
   1  -2   8         21.89         31.11         1.16 o                         
   2  -2   8         30.57         25.41         1.11 o                         
   3  -2   8        155.20        156.48         2.20 o                         
   4  -2   8        103.92        109.34         2.27 o                         
  -8  -1   8        235.27        246.06         3.45 o                         
  -7  -1   8         52.17         68.00         1.42 o                         
  -6  -1   8        178.13        170.21         2.47 o                         
  -5  -1   8          7.20          9.22         0.81 o                         
  -4  -1   8        168.54        153.42         3.46 o                         
  -3  -1   8        490.40        508.12         8.48 o                         
  -2  -1   8        528.02        526.42         5.77 o                         
  -1  -1   8         31.59         38.88         0.98 o                         
   0  -1   8       1338.27       1462.94        11.42 o                         
   1  -1   8       1340.38       1329.45        11.07 o                         
   2  -1   8        448.77        491.14         5.12 o                         
   3  -1   8        141.93        146.88         2.91 o                         
   4  -1   8         80.41         79.54         2.56 o                         
  -8   0   8          3.26          2.24         0.64 o                         
  -7   0   8        156.35        149.62         2.24 o                         
  -6   0   8        143.68        138.81         2.04 o                         
  -5   0   8         44.53         43.45         1.31 o                         
  -4   0   8        829.57        793.64         9.57 o                         
  -3   0   8         32.68         32.25         1.40 o                         
  -2   0   8        125.81        141.36         2.23 o                         
  -1   0   8       2711.97       2796.87        20.89 o                         
   0   0   8        311.80        331.42         3.40 o                         
   1   0   8          0.24          1.31         0.61 o                         
   2   0   8        882.13        925.13         8.10 o                         
   3   0   8         87.96         72.06         1.61 o                         
  -7   1   8        498.97        512.75         5.33 o                         
  -6   1   8        467.57        472.55         4.54 o                         
  -5   1   8        187.12        172.28         2.76 o                         
  -4   1   8        386.97        359.08         4.26 o                         
  -3   1   8          2.60          2.45         0.56 o                         
  -2   1   8        638.80        637.61         6.73 o                         
  -1   1   8        186.73        187.72         2.13 o                         
   0   1   8         52.24         43.60         0.95 o                         
   1   1   8       1739.13       1722.68        13.37 o                         
   2   1   8       1157.85       1137.61         9.70 o                         
   3   1   8          0.06          0.07         0.44 o                         
   4   1   8        549.96        507.42         7.84 o                         
  -7   2   8        261.04        274.71         4.33 o                         
  -6   2   8         24.32         26.23         1.15 o                         
  -5   2   8         62.77         59.73         1.59 o                         
  -4   2   8         46.15         44.92         1.30 o                         
  -3   2   8        276.51        254.42         5.18 o                         
  -2   2   8        494.39        471.68         5.63 o                         
  -1   2   8        402.86        343.79         3.51 o                         
   0   2   8       1450.50       1528.12        11.92 o                         
   1   2   8        416.88        402.15         3.78 o                         
   2   2   8        111.88        105.53         1.66 o                         
   3   2   8        231.91        241.78         2.90 o                         
   4   2   8         24.30         20.75         1.18 o                         
   5   2   8          0.92          3.12         0.97 o                         
   6   2   8         41.20         42.90         2.46 o                         
  -7   3   8          2.65          4.73         0.47 o                         
  -6   3   8       1096.46       1153.34        10.67 o                         
  -5   3   8         43.52         46.06         1.45 o                         
  -4   3   8        282.59        262.56         3.52 o                         
  -3   3   8        168.03        156.04         2.82 o                         
  -2   3   8         37.73         27.47         1.06 o                         
  -1   3   8          6.24          3.53         0.46 o                         
   0   3   8          1.93          1.13         0.35 o                         
   1   3   8        432.90        529.76         4.75 o                         
   2   3   8       1019.67       1071.69         9.28 o                         
   3   3   8        408.24        416.36         5.08 o                         
   4   3   8        553.23        585.34         7.56 o                         
   5   3   8         61.68         61.14         1.63 o                         
   6   3   8        465.23        463.14         5.20 o                         
   7   3   8          7.93          6.57         0.86 o                         
  -6   4   8         47.70         59.31         1.30 o                         
  -5   4   8        725.08        730.33         6.40 o                         
  -4   4   8        300.85        297.15         3.88 o                         
  -3   4   8       1357.70       1308.95        11.17 o                         
  -2   4   8         39.01         38.52         1.39 o                         
  -1   4   8        118.21        119.85         1.90 o                         
   0   4   8         10.84         18.80         0.72 o                         
   1   4   8          4.80          3.92         0.66 o                         
   2   4   8          1.80          3.81         0.46 o                         
   3   4   8        608.09        633.56         6.43 o                         
   4   4   8        124.29        126.54         2.61 o                         
   5   4   8        289.32        274.92         3.16 o                         
   6   4   8        385.93        405.61         4.19 o                         
   7   4   8        207.40        218.31         2.82 o                         
   8   4   8          1.89          2.51         0.52 o                         
  -6   5   8         36.40         41.94         1.22 o                         
  -5   5   8        340.58        340.72         3.73 o                         
  -4   5   8         16.69         18.56         0.91 o                         
  -3   5   8         40.16         45.13         1.42 o                         
  -2   5   8        617.02        572.02        10.62 o                         
  -1   5   8          0.54          0.57         0.48 o                         
   0   5   8          6.46          9.53         0.65 o                         
   1   5   8          9.36         14.47         0.91 o                         
   2   5   8         66.87         68.47         1.39 o                         
   3   5   8        105.97        101.18         2.11 o                         
   4   5   8         32.65         32.94         1.80 o                         
   5   5   8         40.27         39.18         1.20 o                         
   6   5   8          8.67         10.43         0.77 o                         
   7   5   8        127.73        135.17         2.15 o                         
   8   5   8         38.43         28.57         0.99 o                         
  -6   6   8          2.61          4.10         0.64 o                         
  -5   6   8        299.98        317.18         3.99 o                         
  -4   6   8          1.04          0.45         0.49 o                         
  -3   6   8        251.26        260.97         3.28 o                         
  -2   6   8          1.10          0.80         0.51 o                         
  -1   6   8        719.35        687.77         8.74 o                         
   0   6   8        701.61        695.39        11.06 o                         
   1   6   8        259.16        261.66         3.26 o                         
   2   6   8        644.53        619.25         6.31 o                         
   3   6   8         96.59         99.57         1.81 o                         
   4   6   8        166.40        153.43         1.89 o                         
   5   6   8          5.50          4.86         0.58 o                         
   6   6   8        178.46        204.58         2.54 o                         
   7   6   8        487.15        519.78         4.60 o                         
   8   6   8          3.73          4.37         0.49 o                         
  -5   7   8          3.56          5.99         0.57 o                         
  -4   7   8        140.23        139.59         2.46 o                         
  -3   7   8        184.79        179.26         2.76 o                         
  -2   7   8        193.02        195.03         2.96 o                         
  -1   7   8          2.25          3.99         0.82 o                         
   0   7   8        450.43        425.50         4.81 o                         
   1   7   8        115.88        111.60         6.07 o                         
   2   7   8        892.01        844.05        21.70 o                         
   3   7   8         95.36         94.40         1.61 o                         
   4   7   8        167.24        174.84         2.07 o                         
   5   7   8        295.84        304.35         3.77 o                         
   6   7   8         13.58         14.75         0.77 o                         
   7   7   8         50.11         51.30         1.41 o                         
   8   7   8          0.24         -0.14         0.36 o                         
  -4   8   8        107.80        111.29         1.74 o                         
  -3   8   8         35.04         36.68         1.28 o                         
  -2   8   8        314.74        303.53         3.86 o                         
  -1   8   8         98.82         94.94         2.12 o                         
   0   8   8         37.31         38.85         1.43 o                         
   1   8   8       3684.56       3549.58        27.56 o                         
   2   8   8        130.56        130.38         2.35 o                         
   3   8   8         30.50         28.43         1.11 o                         
   4   8   8          0.94          1.43         0.52 o                         
   5   8   8        774.69        805.39         6.31 o                         
   6   8   8       1514.39       1598.07        11.19 o                         
   7   8   8          4.43          5.57         0.54 o                         
   8   8   8         98.19         90.59         1.58 o                         
  -3   9   8         37.25         35.24         2.14 o                         
  -2   9   8          0.41          0.73         0.54 o                         
  -1   9   8         12.22         10.68         0.75 o                         
   0   9   8        146.19        149.61         2.51 o                         
   1   9   8        300.94        299.80         3.55 o                         
   2   9   8        719.84        688.45         7.02 o                         
   3   9   8        252.86        260.65         3.28 o                         
   4   9   8       1501.73       1537.74        12.14 o                         
   5   9   8         13.51         15.01         0.83 o                         
   6   9   8         20.01         17.51         0.74 o                         
   7   9   8          4.83          5.51         0.48 o                         
  -2  10   8          6.43          4.34         0.75 o                         
  -1  10   8          8.37          7.78         0.87 o                         
   0  10   8        106.70        107.28         2.18 o                         
   1  10   8        202.51        197.99         3.07 o                         
   2  10   8          0.44          1.41         0.60 o                         
   3  10   8        105.40        108.97         2.06 o                         
   4  10   8         27.11         29.10         1.20 o                         
   5  10   8        143.77        151.01         2.86 o                         
   6  10   8         16.07         12.31         0.76 o                         
   7  10   8         49.43         51.00         1.25 o                         
  -1  11   8        112.34        117.86         3.99 o                         
   0  11   8         17.88         20.57         0.98 o                         
   1  11   8          0.71          0.23         0.59 o                         
   2  11   8          2.26          2.51         0.62 o                         
   3  11   8        107.07        107.39         2.53 o                         
   4  11   8          2.54          3.84         0.65 o                         
   5  11   8         48.83         44.96         1.34 o                         
   6  11   8         16.64         20.37         0.92 o                         
   0  12   8         25.77         24.72         1.28 o                         
   1  12   8         40.22         43.74         1.83 o                         
   2  12   8         15.98         19.41         1.03 o                         
   3  12   8         17.71         15.71         0.90 o                         
   4  12   8          7.71         12.03         0.85 o                         
   5  12   8        196.17        190.24         4.01 o                         
  -4  -9   9          5.14          5.62         1.40 o                         
  -3  -9   9         77.09         72.96         1.85 o                         
  -2  -9   9         21.07         23.00         1.04 o                         
  -1  -9   9         13.60         16.85         0.73 o                         
   0  -9   9         33.62         39.37         1.95 o                         
  -5  -8   9        153.80        145.45         3.10 o                         
  -4  -8   9         11.26         13.43         1.00 o                         
  -3  -8   9         28.17         27.63         0.99 o                         
  -2  -8   9         27.09         32.49         1.12 o                         
  -1  -8   9         56.54         57.94         1.21 o                         
   0  -8   9          0.80          1.60         0.39 o                         
   1  -8   9        468.23        449.43         4.18 o                         
   2  -8   9          4.11          4.93         0.74 o                         
  -6  -7   9         13.84         12.76         0.98 o                         
  -5  -7   9          1.12          0.29         0.47 o                         
  -4  -7   9         18.21         24.24         1.04 o                         
  -3  -7   9         96.61         92.91         1.86 o                         
  -2  -7   9          0.64          0.71         0.49 o                         
  -1  -7   9        806.52        844.37         7.59 o                         
   0  -7   9          7.00          8.25         0.61 o                         
   1  -7   9         30.92         29.46         1.12 o                         
   2  -7   9         14.18         16.03         0.71 o                         
   3  -7   9         45.94         40.32         0.95 o                         
  -7  -6   9         78.15         81.89         2.22 o                         
  -6  -6   9         55.29         59.44         1.28 o                         
  -5  -6   9          0.40          0.32         0.50 o                         
  -4  -6   9          0.03          0.41         0.53 o                         
  -3  -6   9          4.72          4.50         0.71 o                         
  -2  -6   9       1305.82       1268.79        10.27 o                         
  -1  -6   9          0.33          0.22         0.47 o                         
   0  -6   9        883.68        924.51         6.71 o                         
   1  -6   9        446.84        479.07         4.17 o                         
   2  -6   9        549.37        575.28         4.93 o                         
   3  -6   9         11.86          9.46         0.63 o                         
   4  -6   9         20.74         22.15         0.82 o                         
  -7  -5   9          1.09          3.31         0.60 o                         
  -6  -5   9        204.33        199.15         4.40 o                         
  -5  -5   9         24.84         26.38         1.12 o                         
  -4  -5   9         46.54         38.03         1.41 o                         
  -3  -5   9         26.95         26.08         1.35 o                         
  -2  -5   9         96.56        102.58         1.95 o                         
  -1  -5   9        130.30        136.66         2.52 o                         
   0  -5   9        315.80        321.09         3.17 o                         
   1  -5   9        173.74        190.95         2.29 o                         
   2  -5   9         14.30         20.64         0.89 o                         
   3  -5   9          2.67          2.20         0.50 o                         
   4  -5   9        249.73        251.02         3.00 o                         
  -7  -4   9          3.03          2.52         0.43 o                         
  -6  -4   9          4.77          4.74         0.61 o                         
  -5  -4   9         22.59         20.80         0.97 o                         
  -4  -4   9         50.92         63.54         1.65 o                         
  -3  -4   9         60.66         58.15         1.48 o                         
  -2  -4   9         13.34         10.39         0.84 o                         
  -1  -4   9         48.79         46.62         1.24 o                         
   0  -4   9       1138.40       1125.36         8.28 o                         
   1  -4   9        169.79        161.27         2.07 o                         
   2  -4   9        838.36        832.07         6.86 o                         
   3  -4   9         37.98         31.77         1.11 o                         
   4  -4   9        529.51        537.04         5.59 o                         
   5  -4   9         38.84         44.81         1.68 o                         
  -7  -3   9          0.00          1.15         0.47 o                         
  -6  -3   9          2.17          1.76         0.53 o                         
  -5  -3   9         18.97         18.28         1.03 o                         
  -4  -3   9        543.49        512.23         4.83 o                         
  -3  -3   9         25.67         35.18         1.35 o                         
  -2  -3   9        187.18        183.03         6.84 o                         
  -1  -3   9        354.29        320.26         3.84 o                         
   0  -3   9        311.56        295.94         4.14 o                         
   1  -3   9        613.78        590.09         5.14 o                         
   2  -3   9        665.44        677.38         5.76 o                         
   3  -3   9         27.40         21.78         0.97 o                         
   4  -3   9          1.56          2.46         0.58 o                         
   5  -3   9          9.33          7.94         0.94 o                         
  -7  -2   9        351.42        342.34         3.83 o                         
  -6  -2   9         10.56          8.92         0.83 o                         
  -5  -2   9         42.72         56.26         1.46 o                         
  -4  -2   9        161.61        132.14         3.12 o                         
  -3  -2   9        148.59        159.20         2.86 o                         
  -2  -2   9         22.40         20.97         1.21 o                         
  -1  -2   9        128.70        118.76         1.96 o                         
   0  -2   9        225.25        255.49         3.48 o                         
   1  -2   9          1.72          2.38         0.52 o                         
   2  -2   9        731.62        712.63         6.75 o                         
   3  -2   9        246.63        207.96         2.84 o                         
   4  -2   9       1041.19        985.36         9.40 o                         
  -7  -1   9        194.58        206.92         2.65 o                         
  -6  -1   9         86.70         80.20         1.66 o                         
  -5  -1   9        583.07        629.46         6.66 o                         
  -4  -1   9        240.32        241.67         3.06 o                         
  -3  -1   9        208.37        197.86         3.65 o                         
  -2  -1   9        235.81        197.56         2.91 o                         
  -1  -1   9         26.03         23.87         0.86 o                         
   0  -1   9       1076.70       1100.03         9.44 o                         
   1  -1   9        634.57        627.80         6.50 o                         
   2  -1   9       1281.20       1267.29        18.49 o                         
   3  -1   9        318.26        308.80         3.62 o                         
   4  -1   9        201.25        181.50         2.76 o                         
  -7   0   9          7.50          7.19         0.64 o                         
  -6   0   9        490.30        496.76         4.96 o                         
  -5   0   9        200.70        196.45         2.94 o                         
  -4   0   9         23.55         25.13         1.68 o                         
  -3   0   9         25.26         24.46         1.32 o                         
  -2   0   9          5.29         10.11         0.74 o                         
  -1   0   9         45.46         42.06         1.08 o                         
   0   0   9        696.14        722.17         6.20 o                         
   1   0   9        406.73        389.78         4.05 o                         
   2   0   9         21.37         20.64         1.08 o                         
   3   0   9         45.29         38.83         1.66 o                         
   4   0   9        160.92        148.11         2.71 o                         
  -7   1   9         78.72         80.86         1.91 o                         
  -6   1   9         93.65         85.78         1.77 o                         
  -5   1   9        158.93        158.81         2.62 o                         
  -4   1   9          1.61          3.05         0.56 o                         
  -3   1   9        779.28        717.73         9.95 o                         
  -2   1   9         73.71         69.09         1.83 o                         
  -1   1   9          0.02          2.60         0.44 o                         
   0   1   9        659.92        662.87         6.10 o                         
   1   1   9         57.77         51.89         1.28 o                         
   2   1   9        984.88       1015.07         8.92 o                         
   3   1   9         22.52         24.05         1.04 o                         
   4   1   9          9.28         10.55         0.90 o                         
  -7   2   9          1.55         -0.05         0.37 o                         
  -6   2   9          8.80          7.99         0.65 o                         
  -5   2   9         46.91         48.15         1.56 o                         
  -4   2   9       2239.68       2218.27        19.19 o                         
  -3   2   9          3.41          1.60         1.95 o                         
  -2   2   9          0.07          0.15         0.43 o                         
  -1   2   9        147.95        159.10         2.26 o                         
   0   2   9       1260.50       1390.47        12.30 o                         
   1   2   9         71.39         67.72         1.26 o                         
   2   2   9        259.08        261.39         3.28 o                         
   3   2   9         14.40         18.51         1.00 o                         
   4   2   9        130.82        127.24         2.57 o                         
   5   2   9        126.38        119.69         2.49 o                         
  -7   3   9          1.38          2.32         0.45 o                         
  -6   3   9         35.22         42.09         1.33 o                         
  -5   3   9         54.25         58.45         1.50 o                         
  -4   3   9        321.35        309.66         4.01 o                         
  -3   3   9        513.99        482.24         4.88 o                         
  -2   3   9         17.73         15.63         1.09 o                         
  -1   3   9         12.96         10.27         0.67 o                         
   0   3   9        682.62        703.30         6.12 o                         
   1   3   9        707.70        714.83         6.61 o                         
   2   3   9        657.87        654.24         7.43 o                         
   3   3   9         85.30         85.04         1.64 o                         
   4   3   9        682.66        634.25         6.27 o                         
   5   3   9         64.06         56.82         1.60 o                         
   6   3   9         74.14         71.86         2.66 o                         
   7   3   9         25.58         26.93         1.49 o                         
  -6   4   9         35.65         44.53         1.23 o                         
  -5   4   9        671.84        700.24         7.84 o                         
  -4   4   9        524.20        520.19         5.74 o                         
  -3   4   9         91.39         87.61         1.69 o                         
  -2   4   9        296.72        252.69         5.84 o                         
  -1   4   9          9.62         10.67         0.76 o                         
   0   4   9        197.40        194.62         2.63 o                         
   1   4   9         29.55         29.02         1.06 o                         
   2   4   9        260.36        249.51         3.28 o                         
   3   4   9        632.37        659.37         6.78 o                         
   4   4   9        134.66        144.44         2.14 o                         
   5   4   9        438.60        437.81         4.44 o                         
   6   4   9          0.02         -0.02         0.55 o                         
   7   4   9        204.98        192.75         2.73 o                         
   8   4   9          0.02          0.05         0.77 o                         
  -6   5   9         19.16         21.86         0.83 o                         
  -5   5   9        104.14        110.34         1.94 o                         
  -4   5   9        168.17        164.44         2.43 o                         
  -3   5   9        112.18        114.61         2.45 o                         
  -2   5   9          2.25          2.18         0.60 o                         
  -1   5   9        107.20        105.85         2.24 o                         
   0   5   9       1259.41       1206.19        14.74 o                         
   1   5   9        700.35        689.88         6.87 o                         
   2   5   9         51.73         48.90         1.38 o                         
   3   5   9        280.53        256.84         3.43 o                         
   4   5   9        118.67        116.59         2.06 o                         
   5   5   9        292.77        292.20         3.19 o                         
   6   5   9        391.50        412.27         4.26 o                         
   7   5   9         71.73         74.52         1.68 o                         
   8   5   9          2.27          2.30         0.51 o                         
  -5   6   9          6.88          8.35         0.70 o                         
  -4   6   9         93.08         83.68         1.68 o                         
  -3   6   9         16.10         14.69         0.98 o                         
  -2   6   9        103.49         95.92         2.01 o                         
  -1   6   9          2.49          1.58         0.62 o                         
   0   6   9         66.06         65.20         2.49 o                         
   1   6   9        724.08        719.31         7.17 o                         
   2   6   9         41.60         39.59         1.48 o                         
   3   6   9         24.79         25.44         0.92 o                         
   4   6   9        263.64        264.17         2.80 o                         
   5   6   9         24.51         20.95         0.94 o                         
   6   6   9          2.84          1.95         0.56 o                         
   7   6   9        400.42        412.11         4.04 o                         
   8   6   9          0.08          0.18         0.38 o                         
  -5   7   9         13.37         12.01         0.73 o                         
  -4   7   9         55.18         58.59         1.48 o                         
  -3   7   9        165.42        166.91         2.61 o                         
  -2   7   9          2.64          2.30         0.59 o                         
  -1   7   9        133.77        142.68         2.28 o                         
   0   7   9          4.51          3.19         0.61 o                         
   1   7   9         89.57         84.48         1.86 o                         
   2   7   9        252.66        248.85         3.17 o                         
   3   7   9         12.14         11.25         0.76 o                         
   4   7   9         71.49         71.08         1.51 o                         
   5   7   9         46.89         45.10         1.22 o                         
   6   7   9        169.96        179.09         2.19 o                         
   7   7   9       1769.28       1938.84        15.84 o                         
   8   7   9        188.85        193.78         2.31 o                         
  -4   8   9         19.90         21.19         0.79 o                         
  -3   8   9          2.46          3.56         0.59 o                         
  -2   8   9        201.77        191.16         5.27 o                         
  -1   8   9        803.42        766.61         7.71 o                         
   0   8   9          3.03          2.70         0.66 o                         
   1   8   9       1221.63       1198.29         9.86 o                         
   2   8   9         91.12         97.10         1.92 o                         
   3   8   9         74.35         77.11         1.85 o                         
   4   8   9        818.15        818.24         6.32 o                         
   5   8   9        146.89        148.39         1.97 o                         
   6   8   9        384.97        409.30         3.87 o                         
   7   8   9         26.78         28.61         0.94 o                         
   8   8   9         97.95         98.14         3.49 o                         
  -3   9   9         45.37         45.94         1.30 o                         
  -2   9   9         11.35         12.06         0.78 o                         
  -1   9   9         33.70         30.84         1.22 o                         
   0   9   9        260.72        234.66         3.24 o                         
   1   9   9          0.10         -0.47         0.53 o                         
   2   9   9          0.33          1.05         0.61 o                         
   3   9   9         59.51         61.65         1.53 o                         
   4   9   9        205.22        210.07         2.84 o                         
   5   9   9        115.83        122.38         1.69 o                         
   6   9   9        161.64        176.34         2.57 o                         
   7   9   9         29.60         29.57         0.78 o                         
  -2  10   9         24.03         34.28         1.09 o                         
  -1  10   9         94.11        101.22         2.67 o                         
   0  10   9         30.75         25.80         1.08 o                         
   1  10   9        177.33        178.51         2.91 o                         
   2  10   9         42.32         45.28         1.44 o                         
   3  10   9        128.69        131.31         2.08 o                         
   4  10   9          8.79          8.56         0.75 o                         
   5  10   9          0.54         -0.16         0.46 o                         
   6  10   9        104.50        106.52         1.50 o                         
   7  10   9         26.62         22.52         0.90 o                         
  -1  11   9         81.45         79.16         1.64 o                         
   0  11   9         26.83         23.53         0.99 o                         
   1  11   9         11.58          9.93         0.87 o                         
   2  11   9         33.47         35.37         1.16 o                         
   3  11   9         76.50         90.23         1.83 o                         
   4  11   9         18.69         17.58         0.83 o                         
   5  11   9          2.80          3.15         0.53 o                         
   6  11   9         78.61         70.99         1.50 o                         
   1  12   9        123.95        145.59         3.49 o                         
   2  12   9          0.88          0.50         0.41 o                         
   3  12   9          1.92          4.12         0.93 o                         
   4  12   9         36.54         40.68         2.06 o                         
  -4  -8  10         54.08         52.97         1.98 o                         
  -3  -8  10         29.73         33.06         1.07 o                         
  -2  -8  10          0.58          0.12         0.41 o                         
  -1  -8  10         21.23         21.75         1.26 o                         
   0  -8  10         41.59         37.74         1.68 o                         
   1  -8  10         76.74         88.53         3.38 o                         
  -5  -7  10         64.94         61.07         1.47 o                         
  -4  -7  10        165.54        160.25         2.25 o                         
  -3  -7  10        110.17        107.94         1.88 o                         
  -2  -7  10         34.79         33.41         1.09 o                         
  -1  -7  10         10.94         11.36         0.67 o                         
   0  -7  10          2.59          3.92         0.52 o                         
   1  -7  10        898.00        973.58         7.31 o                         
   2  -7  10        254.97        277.89         2.65 o                         
  -6  -6  10         17.26         17.02         0.96 o                         
  -5  -6  10         55.30         52.99         1.51 o                         
  -4  -6  10         98.01        105.83         2.15 o                         
  -3  -6  10         10.75         10.73         0.74 o                         
  -2  -6  10        180.90        174.49         2.93 o                         
  -1  -6  10        364.28        367.76         3.79 o                         
   0  -6  10        611.41        630.77         5.08 o                         
   1  -6  10        208.95        216.05         2.45 o                         
   2  -6  10         16.38         20.56         0.85 o                         
   3  -6  10          5.76          3.79         0.42 o                         
  -7  -5  10         13.78         16.62         2.02 o                         
  -6  -5  10          3.12          2.99         0.53 o                         
  -5  -5  10         13.84          9.50         0.73 o                         
  -4  -5  10         17.65         17.05         0.96 o                         
  -3  -5  10          3.49          3.24         0.63 o                         
  -2  -5  10         13.56         12.34         0.94 o                         
  -1  -5  10         11.37         15.34         0.79 o                         
   0  -5  10         53.95         50.38         1.24 o                         
   1  -5  10        153.23        157.79         2.02 o                         
   2  -5  10          6.58          9.94         0.78 o                         
   3  -5  10         26.80         27.33         0.92 o                         
   4  -5  10         50.48         61.05         1.18 o                         
  -7  -4  10         35.67         30.69         1.10 o                         
  -6  -4  10         17.48         19.44         0.89 o                         
  -5  -4  10          7.90         10.75         0.86 o                         
  -4  -4  10         32.35         24.79         1.17 o                         
  -3  -4  10        575.47        535.26         5.46 o                         
  -2  -4  10          6.15         13.58         0.88 o                         
  -1  -4  10         79.56         70.90         1.51 o                         
   0  -4  10         12.09         14.37         0.72 o                         
   1  -4  10         86.62         82.02         1.56 o                         
   2  -4  10        124.14        123.34         1.90 o                         
   3  -4  10         33.10         33.88         1.10 o                         
   4  -4  10         32.81         28.92         1.03 o                         
  -7  -3  10        137.88        141.72         2.37 o                         
  -6  -3  10         13.37         14.97         0.85 o                         
  -5  -3  10         31.07         25.60         1.25 o                         
  -4  -3  10         74.35         78.29         1.92 o                         
  -3  -3  10        683.78        618.80         7.25 o                         
  -2  -3  10         33.08         45.69         1.58 o                         
  -1  -3  10          2.53          2.51         0.54 o                         
   0  -3  10        706.43        645.34         5.02 o                         
   1  -3  10        142.54        151.92         2.12 o                         
   2  -3  10        303.23        306.49         3.26 o                         
   3  -3  10        100.89         92.88         1.69 o                         
   4  -3  10        359.46        328.09         3.87 o                         
   5  -3  10          9.50          9.11         1.09 o                         
  -7  -2  10          3.13          7.10         0.62 o                         
  -6  -2  10         43.79         49.50         1.66 o                         
  -5  -2  10        750.65        760.39         7.65 o                         
  -4  -2  10          5.33          7.76         0.79 o                         
  -3  -2  10         21.34         25.11         1.19 o                         
  -2  -2  10         54.17         58.70         1.59 o                         
  -1  -2  10       1421.61       1389.81        20.78 o                         
   0  -2  10          0.61          2.24         0.82 o                         
   1  -2  10        219.41        227.32         2.49 o                         
   2  -2  10        162.98        133.87         1.98 o                         
   3  -2  10        102.70        100.65         2.56 o                         
   4  -2  10          4.42          1.72         0.63 o                         
  -7  -1  10         48.24         44.15         1.26 o                         
  -6  -1  10        186.16        180.62         2.63 o                         
  -5  -1  10        579.26        589.58         6.30 o                         
  -4  -1  10        405.33        416.93         4.50 o                         
  -3  -1  10          2.38          3.21         0.59 o                         
  -2  -1  10        329.10        328.04         5.58 o                         
  -1  -1  10         58.33         60.43         1.56 o                         
   0  -1  10         34.35         31.37         1.09 o                         
   1  -1  10        534.78        513.47         5.95 o                         
   2  -1  10        428.68        379.96         3.69 o                         
   3  -1  10          1.87          2.64         0.86 o                         
   4  -1  10         20.67         27.07         1.19 o                         
  -7   0  10          5.26          5.15         0.62 o                         
  -6   0  10         50.55         55.63         1.88 o                         
  -5   0  10        605.65        602.92         6.40 o                         
  -4   0  10        230.25        235.67         3.07 o                         
  -3   0  10         74.86         78.27         1.77 o                         
  -2   0  10         15.36         15.01         0.99 o                         
  -1   0  10        277.17        277.58         3.23 o                         
   0   0  10         30.56         29.29         1.04 o                         
   1   0  10         35.87         38.87         1.29 o                         
   2   0  10         38.50         36.87         1.40 o                         
   3   0  10         65.76         63.97         1.57 o                         
   4   0  10         93.32         89.44         1.92 o                         
  -7   1  10          1.78          2.88         0.42 o                         
  -6   1  10          0.00         -0.16         0.45 o                         
  -5   1  10        946.81        945.51         8.40 o                         
  -4   1  10        129.40        121.64         2.09 o                         
  -3   1  10         17.61         17.10         1.04 o                         
  -2   1  10         37.12         36.99         1.45 o                         
  -1   1  10        260.06        292.76         3.54 o                         
   0   1  10        122.30        113.40         1.96 o                         
   1   1  10         34.30         33.38         1.11 o                         
   2   1  10         42.43         39.58         1.24 o                         
   3   1  10        813.16        784.99         7.92 o                         
   4   1  10         64.36         73.55         1.81 o                         
   5   1  10          5.33          7.59         1.12 o                         
  -7   2  10         68.95         86.14         1.85 o                         
  -6   2  10        101.87        100.53         2.02 o                         
  -5   2  10         19.35         19.54         1.03 o                         
  -4   2  10         66.55         68.52         2.39 o                         
  -3   2  10          1.43          1.68         0.56 o                         
  -2   2  10         87.49         70.14         1.94 o                         
  -1   2  10        336.60        353.90         4.07 o                         
   0   2  10        567.34        588.03         5.67 o                         
   1   2  10        121.52        103.85         1.77 o                         
   2   2  10        239.55        238.81         3.22 o                         
   3   2  10         15.69         15.62         1.81 o                         
   4   2  10         18.33         18.91         1.00 o                         
   5   2  10        166.57        161.83         2.80 o                         
  -6   3  10        239.68        240.44         3.59 o                         
  -5   3  10         48.79         55.98         1.60 o                         
  -4   3  10        362.21        353.03         4.29 o                         
  -3   3  10        788.54        746.08         6.93 o                         
  -2   3  10       1690.71       1574.99        19.92 o                         
  -1   3  10         21.62         20.78         0.97 o                         
   0   3  10        370.41        357.03         3.69 o                         
   1   3  10         26.02         23.36         0.95 o                         
   2   3  10        272.70        258.45         3.19 o                         
   3   3  10       1395.90       1414.15        17.83 o                         
   4   3  10          0.23         -0.05         0.54 o                         
   5   3  10         41.63         41.24         1.39 o                         
   6   3  10         22.54         24.12         1.13 o                         
  -6   4  10         86.98         89.15         1.76 o                         
  -5   4  10        616.98        600.70         6.14 o                         
  -4   4  10        526.80        529.04         5.72 o                         
  -3   4  10        190.69        178.58         2.58 o                         
  -2   4  10        917.95        863.62         8.37 o                         
  -1   4  10         41.60         34.74         1.43 o                         
   0   4  10         31.86         29.27         1.22 o                         
   1   4  10         89.80         91.27         1.68 o                         
   2   4  10         70.56         73.96         1.66 o                         
   3   4  10        128.92        116.62         2.25 o                         
   4   4  10        118.26        127.55         1.94 o                         
   5   4  10       1265.84       1294.54        10.52 o                         
   6   4  10         80.48         85.91         2.01 o                         
   7   4  10         33.83         31.26         1.58 o                         
  -6   5  10         28.83         29.58         3.42 o                         
  -5   5  10         40.80         44.56         1.29 o                         
  -4   5  10          1.30          2.43         0.62 o                         
  -3   5  10        164.13        152.80         2.58 o                         
  -2   5  10         12.22         10.94         0.75 o                         
  -1   5  10        642.40        605.63         7.37 o                         
   0   5  10        206.64        189.89         4.50 o                         
   1   5  10        167.85        152.37         3.13 o                         
   2   5  10          3.23          2.25         0.61 o                         
   3   5  10        131.55        126.11         2.25 o                         
   4   5  10          0.26          0.55         0.51 o                         
   5   5  10         90.49         94.94         1.83 o                         
   6   5  10        118.14        115.69         1.93 o                         
   7   5  10          0.15          0.82         0.52 o                         
   8   5  10        279.72        270.29         7.26 o                         
  -5   6  10          4.83          4.96         0.63 o                         
  -4   6  10         45.21         49.62         1.46 o                         
  -3   6  10        159.45        148.29         2.74 o                         
  -2   6  10         41.00         34.47         1.24 o                         
  -1   6  10        220.95        215.02         3.14 o                         
   0   6  10          6.82          8.04         0.77 o                         
   1   6  10        132.69        130.88         2.16 o                         
   2   6  10        928.82        926.03         7.65 o                         
   3   6  10          1.19          3.88         0.90 o                         
   4   6  10         53.45         53.93         1.34 o                         
   5   6  10          0.39          0.59         0.50 o                         
   6   6  10          0.01          0.00         0.49 o                         
   7   6  10        104.84        110.70         1.68 o                         
   8   6  10         55.05         54.56         2.43 o                         
  -4   7  10          0.59          1.46         0.51 o                         
  -3   7  10        550.44        546.84         6.92 o                         
  -2   7  10        358.60        343.34         4.92 o                         
  -1   7  10        272.37        229.28         3.28 o                         
   0   7  10         13.51         18.09         1.05 o                         
   1   7  10          6.53          5.97         0.71 o                         
   2   7  10         10.19          9.38         0.78 o                         
   3   7  10        450.64        452.30         4.05 o                         
   4   7  10        200.27        199.79         2.38 o                         
   5   7  10        109.11        110.60         1.81 o                         
   6   7  10        174.06        188.68         2.34 o                         
   7   7  10         18.57         19.84         0.86 o                         
   8   7  10         15.45         10.86         0.78 o                         
  -4   8  10          4.61          5.18         0.59 o                         
  -3   8  10        190.74        187.51         2.79 o                         
  -2   8  10         51.93         53.17         1.56 o                         
  -1   8  10        104.71        115.71         2.17 o                         
   0   8  10          0.00         -0.07         0.53 o                         
   1   8  10        523.11        458.89         4.80 o                         
   2   8  10        513.09        497.72         6.19 o                         
   3   8  10         14.50         15.37         1.07 o                         
   4   8  10         79.54         81.55         1.81 o                         
   5   8  10         47.90         47.00         1.19 o                         
   6   8  10         11.30         12.94         0.71 o                         
   7   8  10          8.03          8.53         0.60 o                         
  -3   9  10         22.44         16.07         0.76 o                         
  -2   9  10          6.44          6.96         0.64 o                         
  -1   9  10          0.40          0.26         0.53 o                         
   0   9  10         18.98         20.29         1.26 o                         
   1   9  10          2.44          2.01         0.63 o                         
   2   9  10         22.22         19.56         0.98 o                         
   3   9  10        112.30        104.16         1.93 o                         
   4   9  10         78.16         82.82         1.64 o                         
   5   9  10         12.58         13.24         0.70 o                         
   6   9  10        623.52        648.84         5.19 o                         
   7   9  10        326.87        349.12         3.60 o                         
  -2  10  10          1.56          0.66         0.50 o                         
  -1  10  10         11.27         13.55         0.83 o                         
   0  10  10         73.54         85.15         1.76 o                         
   1  10  10         64.87         68.85         1.66 o                         
   2  10  10        372.56        370.44         4.26 o                         
   3  10  10         67.13         67.01         1.53 o                         
   4  10  10         11.04         10.68         0.84 o                         
   5  10  10        219.99        212.28         3.32 o                         
   6  10  10         17.75         13.62         0.59 o                         
  -1  11  10         41.17         36.97         3.42 o                         
   0  11  10        237.84        243.10         3.07 o                         
   1  11  10         84.07         79.68         1.60 o                         
   2  11  10        204.03        176.80         2.38 o                         
   3  11  10         65.43         64.25         1.49 o                         
   4  11  10          0.62          1.07         0.44 o                         
   5  11  10         97.79         93.25         2.12 o                         
   2  12  10         22.22         17.42         1.13 o                         
   3  12  10         40.38         35.94         1.12 o                         
   4  12  10         42.47         42.18         1.88 o                         
  -3  -8  11        125.05        128.72         3.91 o                         
  -2  -8  11        141.27        144.92         4.61 o                         
  -1  -8  11          4.63          3.61         0.49 o                         
  -5  -7  11         28.97         31.00         2.09 o                         
  -4  -7  11         42.32         51.61         1.34 o                         
  -3  -7  11         67.38         72.70         1.53 o                         
  -2  -7  11        153.78        177.16         2.60 o                         
  -1  -7  11         39.76         38.07         1.02 o                         
   0  -7  11         27.34         36.79         1.23 o                         
   1  -7  11        345.08        362.43         3.21 o                         
  -5  -6  11          4.81          6.27         0.57 o                         
  -4  -6  11        115.03        115.63         2.34 o                         
  -3  -6  11         98.72         96.31         2.31 o                         
  -2  -6  11         80.38         72.60         2.31 o                         
  -1  -6  11          4.32          6.20         0.57 o                         
   0  -6  11        358.85        390.40         4.07 o                         
   1  -6  11         42.77         52.78         1.16 o                         
   2  -6  11          6.93          5.31         0.78 o                         
   3  -6  11        337.33        326.64         4.05 o                         
  -6  -5  11          0.64          0.42         0.47 o                         
  -5  -5  11          0.70          0.09         0.48 o                         
  -4  -5  11         37.49         26.69         1.08 o                         
  -3  -5  11          2.30          1.13         0.57 o                         
  -2  -5  11         13.81         11.58         0.80 o                         
  -1  -5  11          0.09          1.09         0.60 o                         
   0  -5  11         13.58         14.44         0.72 o                         
   1  -5  11          0.32          0.27         0.42 o                         
   2  -5  11          3.05          2.17         0.46 o                         
   3  -5  11          4.82          4.04         0.49 o                         
  -6  -4  11         20.34         16.32         0.94 o                         
  -5  -4  11         18.48         13.47         1.04 o                         
  -4  -4  11         61.17         54.57         2.02 o                         
  -3  -4  11        132.89        123.41         2.29 o                         
  -2  -4  11        310.74        311.37         3.74 o                         
  -1  -4  11        279.66        285.85         2.92 o                         
   0  -4  11         28.83         29.22         1.01 o                         
   1  -4  11          0.01         -0.20         0.46 o                         
   2  -4  11        136.94        134.29         2.23 o                         
   3  -4  11         13.70         15.25         0.76 o                         
   4  -4  11        105.19        104.51         1.81 o                         
  -7  -3  11        139.85        142.12         4.33 o                         
  -6  -3  11          9.04         12.52         0.81 o                         
  -5  -3  11         57.51         55.98         1.86 o                         
  -4  -3  11          2.43          1.41         0.55 o                         
  -3  -3  11         21.79         13.66         1.04 o                         
  -2  -3  11        359.59        338.44         3.71 o                         
  -1  -3  11         98.74         91.84         1.56 o                         
   0  -3  11         19.65         19.91         0.85 o                         
   1  -3  11        245.70        251.42         2.72 o                         
   2  -3  11         38.07         40.61         1.20 o                         
   3  -3  11        103.66         95.99         1.68 o                         
   4  -3  11        103.08        104.82         1.89 o                         
  -7  -2  11         58.87         65.60         1.59 o                         
  -6  -2  11         20.01         17.50         0.93 o                         
  -5  -2  11        470.78        453.61         5.19 o                         
  -4  -2  11        321.02        287.01         3.74 o                         
  -3  -2  11         11.11          6.04         0.74 o                         
  -2  -2  11        263.18        280.51         3.47 o                         
  -1  -2  11          4.08          2.28         0.55 o                         
   0  -2  11       1138.60       1089.29         7.71 o                         
   1  -2  11        652.63        656.52         5.38 o                         
   2  -2  11        625.84        632.65         5.51 o                         
   3  -2  11        240.81        253.97         3.01 o                         
   4  -2  11         16.35         10.74         0.79 o                         
  -7  -1  11         32.02         23.54         1.07 o                         
  -6  -1  11         52.54         42.95         1.32 o                         
  -5  -1  11          0.46          0.75         0.55 o                         
  -4  -1  11        199.41        184.95         2.85 o                         
  -3  -1  11        144.79        113.60         2.18 o                         
  -2  -1  11         84.87         91.51         1.78 o                         
  -1  -1  11          0.57          1.36         0.55 o                         
   0  -1  11       1010.25        981.25         7.02 o                         
   1  -1  11        196.83        182.80         2.21 o                         
   2  -1  11        516.18        520.04         4.75 o                         
   3  -1  11         22.48         21.52         0.93 o                         
   4  -1  11        286.72        265.89         3.23 o                         
  -7   0  11          2.12          1.16         0.51 o                         
  -6   0  11         86.02         91.38         1.76 o                         
  -5   0  11         34.48         45.76         1.48 o                         
  -4   0  11       2063.31       1978.11        16.26 o                         
  -3   0  11         33.46         30.31         1.17 o                         
  -2   0  11          0.93          1.84         0.59 o                         
  -1   0  11         89.02         84.81         2.14 o                         
   0   0  11          0.45         -0.25         0.71 o                         
   1   0  11          8.86          8.72         0.69 o                         
   2   0  11       1236.42       1153.54         9.00 o                         
   3   0  11          0.56          0.71         0.54 o                         
   4   0  11          6.13          4.73         0.68 o                         
   5   0  11        363.84        352.47         5.77 o                         
  -6   1  11         14.66         15.64         0.85 o                         
  -5   1  11         31.18         35.46         1.42 o                         
  -4   1  11         47.09         49.93         1.62 o                         
  -3   1  11        163.72        167.95         2.73 o                         
  -2   1  11        157.40        152.82         2.37 o                         
  -1   1  11          0.99          2.27         0.86 o                         
   0   1  11         31.05         30.56         1.11 o                         
   1   1  11         40.12         39.38         1.28 o                         
   2   1  11          0.43          0.76         0.53 o                         
   3   1  11         16.59         17.34         0.94 o                         
   4   1  11        164.60        165.61         2.52 o                         
   5   1  11        166.91        161.70         2.77 o                         
  -6   2  11         35.61         37.64         1.22 o                         
  -5   2  11         97.09        102.86         1.94 o                         
  -4   2  11        910.57        958.70         8.51 o                         
  -3   2  11        161.20        159.21         2.62 o                         
  -2   2  11       3496.72       3299.55        30.70 o                         
  -1   2  11       1189.87       1167.16        27.51 o                         
   0   2  11        465.22        468.41         4.87 o                         
   1   2  11         71.27         69.87         1.71 o                         
   2   2  11          0.73          1.39         0.59 o                         
   3   2  11          0.74          1.27         0.54 o                         
   4   2  11          5.32          3.95         0.64 o                         
   5   2  11        160.40        148.93         2.49 o                         
   6   2  11        571.92        523.26        13.12 o                         
  -6   3  11        256.08        258.11         3.59 o                         
  -5   3  11        290.02        296.59         3.57 o                         
  -4   3  11        425.32        438.42         4.95 o                         
  -3   3  11       1148.62       1177.67        13.61 o                         
  -2   3  11         99.24         92.03         1.83 o                         
  -1   3  11         38.84         43.98         1.63 o                         
   0   3  11        355.64        305.39         4.39 o                         
   1   3  11          0.24          0.27         0.53 o                         
   2   3  11          5.31          7.44         0.68 o                         
   3   3  11          0.87          1.55         0.51 o                         
   4   3  11        342.67        327.53         3.43 o                         
   5   3  11          2.72          2.69         0.61 o                         
   6   3  11          9.49          6.91         0.80 o                         
  -6   4  11         14.51         15.64         0.88 o                         
  -5   4  11        192.58        211.64         3.02 o                         
  -4   4  11          0.16         -0.26         0.51 o                         
  -3   4  11        949.52        928.25         9.00 o                         
  -2   4  11        523.74        495.09         5.46 o                         
  -1   4  11         14.03         15.30         1.10 o                         
   0   4  11          0.04          0.27         0.78 o                         
   1   4  11        194.73        185.44         3.34 o                         
   2   4  11        183.39        173.36         2.14 o                         
   3   4  11        537.03        521.88         4.47 o                         
   4   4  11         45.48         45.16         1.31 o                         
   5   4  11         25.12         25.91         1.08 o                         
   6   4  11        244.08        264.81         3.21 o                         
   7   4  11        129.72        124.39         3.12 o                         
  -5   5  11         31.76         32.44         0.99 o                         
  -4   5  11         78.44         79.27         1.99 o                         
  -3   5  11         33.88         38.08         1.40 o                         
  -2   5  11          3.84          4.78         0.62 o                         
  -1   5  11          0.12         -0.42         0.56 o                         
   0   5  11         84.52         91.80         1.95 o                         
   1   5  11         28.88         19.88         0.94 o                         
   2   5  11        127.32        124.24         1.70 o                         
   3   5  11        716.97        699.67         5.64 o                         
   4   5  11        514.63        536.19         4.89 o                         
   5   5  11          0.45          0.33         0.51 o                         
   6   5  11        301.83        312.23         3.36 o                         
   7   5  11         50.48         41.59         2.29 o                         
  -5   6  11         10.48         13.17         0.75 o                         
  -4   6  11          1.98          1.98         0.51 o                         
  -3   6  11          1.40          2.12         0.60 o                         
  -2   6  11        293.54        277.14         3.40 o                         
  -1   6  11         38.89         32.41         1.34 o                         
   0   6  11        185.78        177.76         2.40 o                         
   1   6  11         12.53          9.89         0.73 o                         
   2   6  11         12.96         13.30         0.76 o                         
   3   6  11          1.79          1.49         0.53 o                         
   4   6  11         13.41         13.33         0.77 o                         
   5   6  11          3.00          2.36         0.54 o                         
   6   6  11          5.86          6.77         0.67 o                         
   7   6  11          3.89          5.60         0.54 o                         
  -4   7  11          2.21          3.55         0.52 o                         
  -3   7  11        223.94        213.31         2.86 o                         
  -2   7  11        150.84        156.04         2.61 o                         
  -1   7  11         86.74         71.97         1.91 o                         
   0   7  11        156.96        139.42         2.49 o                         
   1   7  11          6.26          3.81         0.61 o                         
   2   7  11          8.47          8.28         0.75 o                         
   3   7  11         20.44         23.61         0.87 o                         
   4   7  11         61.96         57.08         1.37 o                         
   5   7  11         31.61         31.48         1.00 o                         
   6   7  11          8.41          8.51         0.62 o                         
   7   7  11        727.12        725.04         5.91 o                         
  -3   8  11        208.69        227.17         3.42 o                         
  -2   8  11         19.22         16.87         1.01 o                         
  -1   8  11         68.43         67.57         2.52 o                         
   0   8  11        142.93        141.18         2.43 o                         
   1   8  11        642.31        578.34         6.22 o                         
   2   8  11        201.81        206.37         3.09 o                         
   3   8  11         50.18         47.65         1.37 o                         
   4   8  11         47.01         45.69         1.17 o                         
   5   8  11         13.92         14.54         0.72 o                         
   6   8  11         67.03         76.38         1.31 o                         
   7   8  11        128.37        129.58         2.22 o                         
  -3   9  11        120.46        123.38         2.91 o                         
  -2   9  11         58.90         58.41         1.44 o                         
  -1   9  11        387.10        389.25         5.38 o                         
   0   9  11          5.37          7.87         0.86 o                         
   1   9  11        294.98        303.87         3.82 o                         
   2   9  11          1.38          0.61         0.65 o                         
   3   9  11         14.03         16.99         0.92 o                         
   4   9  11          8.39          8.53         0.67 o                         
   5   9  11         19.56         22.35         0.76 o                         
   6   9  11         54.36         53.59         1.15 o                         
   7   9  11        397.25        389.91         6.47 o                         
  -2  10  11          1.52          1.14         0.64 o                         
  -1  10  11         70.58         74.86         1.52 o                         
   0  10  11         97.79        104.52         1.99 o                         
   1  10  11        794.69        789.97        10.13 o                         
   2  10  11        112.53         97.88         1.81 o                         
   3  10  11         99.84         77.68         1.98 o                         
   4  10  11          3.61          4.66         0.60 o                         
   5  10  11         10.91         12.84         0.73 o                         
   6  10  11          2.65          1.73         0.46 o                         
   0  11  11         63.16         76.04         2.32 o                         
   1  11  11          6.25          3.44         0.53 o                         
   2  11  11        759.53        765.64         7.01 o                         
   3  11  11        179.56        198.58         3.11 o                         
   4  11  11         69.65         81.79         1.39 o                         
   5  11  11         14.54         16.28         0.91 o                         
  -3  -7  12        178.95        174.23         3.98 o                         
  -2  -7  12         15.08         16.76         1.49 o                         
  -1  -7  12         16.57         18.03         1.06 o                         
   0  -7  12          0.24          0.04         0.50 o                         
  -5  -6  12         23.63         34.34         1.53 o                         
  -4  -6  12         72.98         86.62         2.03 o                         
  -3  -6  12          7.33          8.71         0.61 o                         
  -2  -6  12         63.66         54.12         1.70 o                         
  -1  -6  12         49.81         55.38         1.36 o                         
   0  -6  12          7.29          3.21         0.42 o                         
   1  -6  12         12.40         10.84         0.59 o                         
   2  -6  12         95.13        100.06         1.43 o                         
  -5  -5  12          7.44          5.01         0.61 o                         
  -4  -5  12          0.25          1.01         0.47 o                         
  -3  -5  12        145.86        152.51         2.32 o                         
  -2  -5  12          9.64         12.04         0.84 o                         
  -1  -5  12         54.11         62.35         1.40 o                         
   0  -5  12        216.23        235.60         2.56 o                         
   1  -5  12         54.34         53.25         1.94 o                         
   2  -5  12         10.62          5.27         0.50 o                         
   3  -5  12         36.63         35.42         0.97 o                         
  -6  -4  12          1.54          0.65         0.61 o                         
  -5  -4  12        586.36        615.88         9.23 o                         
  -4  -4  12         15.25         14.32         0.93 o                         
  -3  -4  12        101.89         88.75         2.74 o                         
  -2  -4  12         36.61         32.47         1.30 o                         
  -1  -4  12        266.01        260.75         4.34 o                         
   0  -4  12         74.34         77.24         1.42 o                         
   1  -4  12         11.74         12.59         0.78 o                         
   2  -4  12         25.84         28.37         0.91 o                         
   3  -4  12         36.77         46.54         1.09 o                         
   4  -4  12          0.41          0.91         1.10 o                         
  -6  -3  12          9.19          8.31         1.05 o                         
  -5  -3  12         65.19         62.21         1.80 o                         
  -4  -3  12        138.82        138.27         2.29 o                         
  -3  -3  12        391.55        360.46         4.38 o                         
  -2  -3  12         28.89         30.17         1.13 o                         
  -1  -3  12       1409.51       1344.88        10.86 o                         
   0  -3  12          0.11          0.28         0.46 o                         
   1  -3  12         59.95         59.41         1.37 o                         
   2  -3  12        148.97        147.00         2.19 o                         
   3  -3  12          4.69          3.99         0.57 o                         
   4  -3  12         10.55          9.06         0.62 o                         
  -6  -2  12         14.72         11.26         0.69 o                         
  -5  -2  12         36.59         27.72         1.09 o                         
  -4  -2  12        208.41        192.92         2.82 o                         
  -3  -2  12        118.62        103.09         1.77 o                         
  -2  -2  12          0.48          1.35         0.71 o                         
  -1  -2  12          0.75          5.63         0.67 o                         
   0  -2  12          0.05         -0.25         0.46 o                         
   1  -2  12        231.72        252.66         2.75 o                         
   2  -2  12       1002.32       1047.16         8.26 o                         
   3  -2  12         86.34         81.80         1.55 o                         
   4  -2  12          3.76          5.74         0.64 o                         
  -6  -1  12         25.64         26.29         1.29 o                         
  -5  -1  12        105.46        104.89         2.10 o                         
  -4  -1  12         35.35         34.49         1.35 o                         
  -3  -1  12        188.42        183.20         2.84 o                         
  -2  -1  12        100.59         87.14         1.82 o                         
  -1  -1  12        116.10        117.99         2.12 o                         
   0  -1  12         59.65         61.09         1.69 o                         
   1  -1  12       1416.66       1395.57        10.10 o                         
   2  -1  12        631.88        623.91         5.48 o                         
   3  -1  12        290.64        286.23         3.27 o                         
   4  -1  12          0.28         -0.30         0.50 o                         
   5  -1  12          5.80          7.68         1.40 o                         
  -6   0  12         39.64         51.14         1.87 o                         
  -5   0  12          8.74          8.08         0.71 o                         
  -4   0  12        521.74        519.41         5.69 o                         
  -3   0  12          3.33          4.19         0.71 o                         
  -2   0  12         92.56         83.73         1.96 o                         
  -1   0  12        325.40        335.71         3.42 o                         
   0   0  12        165.51        159.29         2.07 o                         
   1   0  12        118.60        112.10         1.73 o                         
   2   0  12        212.67        214.85         2.64 o                         
   3   0  12        258.96        256.65         3.11 o                         
   4   0  12          6.65          5.57         0.68 o                         
   5   0  12        130.94        123.58         2.82 o                         
  -6   1  12          5.18          4.91         0.63 o                         
  -5   1  12        111.11        121.47         2.46 o                         
  -4   1  12         20.36         16.84         1.00 o                         
  -3   1  12         34.20         41.88         1.52 o                         
  -2   1  12        329.65        304.15         3.41 o                         
  -1   1  12         90.65         82.22         1.87 o                         
   0   1  12          0.01         -0.46         0.46 o                         
   1   1  12        254.43        253.55         2.72 o                         
   2   1  12         44.55         42.57         1.19 o                         
   3   1  12          9.56          7.39         0.74 o                         
   4   1  12        480.80        456.34         4.85 o                         
   5   1  12         28.92         23.60         1.15 o                         
  -6   2  12        205.70        218.26         3.07 o                         
  -5   2  12         52.38         54.49         1.61 o                         
  -4   2  12        249.06        280.74         4.12 o                         
  -3   2  12         37.89         41.81         1.36 o                         
  -2   2  12         76.68         86.26         2.12 o                         
  -1   2  12       1718.27       1633.13        12.83 o                         
   0   2  12        615.34        574.08         4.77 o                         
   1   2  12         16.92         18.41         0.84 o                         
   2   2  12         16.43         17.79         0.84 o                         
   3   2  12          3.29          3.90         0.61 o                         
   4   2  12         59.12         54.66         1.45 o                         
   5   2  12          3.80          5.18         0.70 o                         
   6   2  12         53.43         44.54         2.93 o                         
  -6   3  12          0.04          0.20         0.54 o                         
  -5   3  12         29.62         29.62         1.23 o                         
  -4   3  12        131.83        127.24         2.19 o                         
  -3   3  12        128.26        122.23         2.74 o                         
  -2   3  12        421.42        406.92         4.43 o                         
  -1   3  12        765.89        742.90         7.05 o                         
   0   3  12       3001.22       2867.04        21.43 o                         
   1   3  12         45.72         42.21         1.11 o                         
   2   3  12        281.74        281.17         2.95 o                         
   3   3  12        647.51        638.67         5.31 o                         
   4   3  12         93.65         90.98         1.86 o                         
   5   3  12         23.16         24.78         1.23 o                         
   6   3  12        103.66        101.50         2.27 o                         
  -5   4  12        336.37        356.64         4.20 o                         
  -4   4  12        261.01        276.24         3.39 o                         
  -3   4  12         10.93         14.52         0.94 o                         
  -2   4  12        813.46        805.03         8.02 o                         
  -1   4  12        123.25        127.71         2.18 o                         
   0   4  12        125.69        139.55         2.12 o                         
   1   4  12        386.33        355.81         3.40 o                         
   2   4  12         34.50         33.73         1.07 o                         
   3   4  12        161.93        168.98         2.29 o                         
   4   4  12         22.41         23.70         1.00 o                         
   5   4  12          6.59          7.53         0.70 o                         
   6   4  12          4.30          2.92         0.55 o                         
   7   4  12          8.75          7.97         0.68 o                         
  -5   5  12         34.10         37.64         1.50 o                         
  -4   5  12          9.01          8.34         0.77 o                         
  -3   5  12        146.51        150.65         3.12 o                         
  -2   5  12          0.01         -0.52         0.54 o                         
  -1   5  12         41.91         36.53         1.41 o                         
   0   5  12        284.44        272.86         3.16 o                         
   1   5  12          5.98          9.36         0.81 o                         
   2   5  12         58.99         55.82         1.28 o                         
   3   5  12        325.95        338.39         3.33 o                         
   4   5  12        116.48        117.57         1.78 o                         
   5   5  12        346.86        357.30         3.57 o                         
   6   5  12        154.62        164.07         2.29 o                         
   7   5  12        116.82        116.61         2.46 o                         
  -4   6  12          2.85          4.36         0.53 o                         
  -3   6  12         46.75         45.76         1.53 o                         
  -2   6  12         45.37         36.93         1.39 o                         
  -1   6  12        147.42        155.59         2.51 o                         
   0   6  12        709.69        673.52         7.11 o                         
   1   6  12         76.88         80.75         1.88 o                         
   2   6  12        523.19        472.16         4.76 o                         
   3   6  12         85.17         87.39         1.66 o                         
   4   6  12        102.31        110.97         1.72 o                         
   5   6  12          3.71          4.17         0.57 o                         
   6   6  12         83.43         83.54         1.46 o                         
   7   6  12          4.74          4.67         0.46 o                         
  -4   7  12         19.18         17.08         1.23 o                         
  -3   7  12         19.93         22.98         1.05 o                         
  -2   7  12         58.67         56.45         1.60 o                         
  -1   7  12         50.50         49.90         1.74 o                         
   0   7  12        127.67        110.20         2.16 o                         
   1   7  12        118.62         92.38         1.97 o                         
   2   7  12          2.73          4.93         0.66 o                         
   3   7  12        344.59        339.94         3.14 o                         
   4   7  12         19.89         20.95         0.86 o                         
   5   7  12        394.53        425.91         4.21 o                         
   6   7  12          0.35          0.20         0.46 o                         
   7   7  12         14.88         12.67         0.63 o                         
  -3   8  12         46.47         50.95         2.33 o                         
  -2   8  12          9.58          6.52         0.79 o                         
  -1   8  12        156.90        143.14         2.40 o                         
   0   8  12         12.25         14.28         0.93 o                         
   1   8  12         40.14         27.14         1.22 o                         
   2   8  12          3.77          3.51         0.64 o                         
   3   8  12        108.10         92.46         1.80 o                         
   4   8  12         83.63         86.52         1.42 o                         
   5   8  12          0.69          1.30         0.44 o                         
   6   8  12         11.44          9.96         0.55 o                         
   7   8  12         51.07         49.83         1.41 o                         
  -2   9  12          0.61          0.26         0.46 o                         
  -1   9  12         35.06         27.94         1.90 o                         
   0   9  12         30.38         32.67         1.17 o                         
   1   9  12         20.99         24.59         1.08 o                         
   2   9  12        165.85        158.22         3.23 o                         
   3   9  12         14.34         11.57         0.79 o                         
   4   9  12         27.90         25.83         1.05 o                         
   5   9  12         15.10         14.74         0.62 o                         
   6   9  12          0.04         -0.32         0.32 o                         
  -1  10  12         68.79         76.55         1.74 o                         
   0  10  12         49.31         57.98         1.35 o                         
   1  10  12        452.05        442.16         5.06 o                         
   2  10  12          1.04          1.75         0.56 o                         
   3  10  12         88.75         91.33         1.65 o                         
   4  10  12         56.43         55.94         1.44 o                         
   5  10  12          4.35          5.36         0.52 o                         
   1  11  12         51.78         42.92         1.25 o                         
   2  11  12        800.71        799.20         9.35 o                         
   3  11  12         39.24         29.13         1.08 o                         
   4  11  12          6.91          9.72         0.67 o                         
  -3  -6  13        143.06        149.56         3.26 o                         
  -2  -6  13         10.19          7.94         0.54 o                         
  -1  -6  13          0.79          0.37         0.38 o                         
   0  -6  13          1.52          2.48         0.38 o                         
  -4  -5  13          0.23         -0.09         0.45 o                         
  -3  -5  13         95.13         92.56         1.76 o                         
  -2  -5  13          0.39          1.95         0.55 o                         
  -1  -5  13        147.32        164.15         3.23 o                         
   0  -5  13         12.58         11.00         0.68 o                         
   1  -5  13         85.36         95.74         2.06 o                         
   2  -5  13          4.08          5.31         0.43 o                         
  -5  -4  13         40.37         28.55         1.39 o                         
  -4  -4  13          1.11          0.12         0.43 o                         
  -3  -4  13          0.04          0.48         0.49 o                         
  -2  -4  13         80.06         64.90         1.54 o                         
  -1  -4  13         49.59         48.71         1.25 o                         
   0  -4  13        295.73        277.65         2.68 o                         
   1  -4  13        118.02        134.68         1.77 o                         
   2  -4  13          0.75          0.69         0.38 o                         
   3  -4  13        131.50        142.18         1.73 o                         
  -5  -3  13         32.91         36.95         1.18 o                         
  -4  -3  13         83.12         74.37         1.81 o                         
  -3  -3  13          0.48          1.19         0.56 o                         
  -2  -3  13        342.92        320.75         3.69 o                         
  -1  -3  13        167.23        160.27         2.23 o                         
   0  -3  13          0.00         -0.31         0.44 o                         
   1  -3  13          3.16          4.91         0.54 o                         
   2  -3  13         46.62         45.70         1.17 o                         
   3  -3  13         46.59         52.37         1.36 o                         
   4  -3  13          3.38          3.95         0.54 o                         
  -6  -2  13          0.58          1.12         0.59 o                         
  -5  -2  13         75.98         78.91         1.46 o                         
  -4  -2  13         45.38         42.39         1.88 o                         
  -3  -2  13        340.84        317.14         3.58 o                         
  -2  -2  13        219.27        206.97         3.07 o                         
  -1  -2  13        220.09        231.36         2.88 o                         
   0  -2  13        136.87        145.83         1.98 o                         
   1  -2  13          3.87          6.08         0.59 o                         
   2  -2  13        553.56        573.98         5.02 o                         
   3  -2  13          1.33          0.80         0.48 o                         
   4  -2  13          7.71          9.67         0.65 o                         
  -6  -1  13          4.54          5.39         0.64 o                         
  -5  -1  13          3.47          4.47         0.68 o                         
  -4  -1  13         31.27         36.86         1.28 o                         
  -3  -1  13        134.62        121.61         2.22 o                         
  -2  -1  13        129.48        122.30         2.09 o                         
  -1  -1  13        284.90        268.32         3.19 o                         
   0  -1  13        152.90        155.30         2.05 o                         
   1  -1  13         36.96         42.58         1.20 o                         
   2  -1  13         46.21         48.23         1.32 o                         
   3  -1  13          0.47         -0.10         0.59 o                         
   4  -1  13          8.06          4.76         0.56 o                         
   5  -1  13         43.50         38.96         2.23 o                         
  -6   0  13          1.11          1.44         0.48 o                         
  -5   0  13        135.98        143.24         2.35 o                         
  -4   0  13         52.73         49.25         1.67 o                         
  -3   0  13          0.13         -0.19         0.55 o                         
  -2   0  13        754.07        745.19         7.03 o                         
  -1   0  13          4.02          5.04         0.71 o                         
   0   0  13         23.16         22.18         0.84 o                         
   1   0  13        314.06        304.15         3.13 o                         
   2   0  13        755.23        770.07         6.50 o                         
   3   0  13          1.58          0.30         0.56 o                         
   4   0  13        116.47        115.18         1.89 o                         
   5   0  13          0.10          1.20         0.80 o                         
  -6   1  13         19.28         18.04         1.32 o                         
  -5   1  13         16.76         18.03         0.93 o                         
  -4   1  13        223.98        249.37         3.29 o                         
  -3   1  13        288.92        273.84         5.26 o                         
  -2   1  13        160.23        151.61         3.38 o                         
  -1   1  13        397.77        380.30         5.11 o                         
   0   1  13        108.55        106.40         1.69 o                         
   1   1  13          1.96          1.82         0.52 o                         
   2   1  13       1946.17       2006.91        14.80 o                         
   3   1  13         84.88         86.03         1.73 o                         
   4   1  13         36.72         36.59         1.17 o                         
   5   1  13         32.25         22.80         1.04 o                         
  -5   2  13         60.62         59.40         1.44 o                         
  -4   2  13        221.92        238.21         3.14 o                         
  -3   2  13          1.61          2.00         0.73 o                         
  -2   2  13          2.44          3.32         0.68 o                         
  -1   2  13         70.15         67.75         1.67 o                         
   0   2  13       2067.44       2010.12        13.83 o                         
   1   2  13        484.39        484.83         4.30 o                         
   2   2  13          0.17         -0.32         0.50 o                         
   3   2  13        856.75        875.12         7.17 o                         
   4   2  13        641.21        664.38         6.48 o                         
   5   2  13         97.56         94.65         2.13 o                         
  -5   3  13         45.07         51.05         1.20 o                         
  -4   3  13        143.04        145.18         3.39 o                         
  -3   3  13        331.05        343.93         4.53 o                         
  -2   3  13        411.31        401.16         5.43 o                         
  -1   3  13        366.85        379.16         8.17 o                         
   0   3  13        115.32        118.31         1.99 o                         
   1   3  13        381.34        363.26         3.49 o                         
   2   3  13       1113.17       1109.83         8.31 o                         
   3   3  13        133.03        142.72         2.11 o                         
   4   3  13         11.85         11.99         0.80 o                         
   5   3  13        100.18         99.06         2.71 o                         
   6   3  13         50.89         42.16         1.64 o                         
  -5   4  13         30.17         30.47         1.19 o                         
  -4   4  13         39.98         36.66         1.56 o                         
  -3   4  13          0.18          0.14         0.52 o                         
  -2   4  13         91.14         91.10         1.95 o                         
  -1   4  13         13.23         13.89         0.88 o                         
   0   4  13        826.57        834.89         7.82 o                         
   1   4  13         65.43         65.25         1.69 o                         
   2   4  13        206.66        219.64         2.55 o                         
   3   4  13         79.65         77.51         1.59 o                         
   4   4  13         62.14         57.80         1.42 o                         
   5   4  13         82.31         83.73         1.54 o                         
   6   4  13          1.58          0.98         0.50 o                         
  -4   5  13        124.77        136.26         3.97 o                         
  -3   5  13         19.14         17.16         0.99 o                         
  -2   5  13         18.26         14.67         0.93 o                         
  -1   5  13        184.90        195.05         2.97 o                         
   0   5  13         29.06         31.85         1.15 o                         
   1   5  13          0.31         -0.30         0.55 o                         
   2   5  13        100.71         94.24         1.55 o                         
   3   5  13         35.75         36.68         1.10 o                         
   4   5  13         12.93         13.11         0.79 o                         
   5   5  13         46.11         48.66         1.29 o                         
   6   5  13        214.00        214.91         2.76 o                         
  -4   6  13         65.36         70.93         1.69 o                         
  -3   6  13          1.79          3.48         0.61 o                         
  -2   6  13         17.38         18.51         1.28 o                         
  -1   6  13        194.26        191.56         3.00 o                         
   0   6  13          0.04         -0.03         0.58 o                         
   1   6  13          0.40         -0.42         0.58 o                         
   2   6  13          0.82          1.38         0.52 o                         
   3   6  13        293.09        297.07         3.01 o                         
   4   6  13        224.60        237.13         2.56 o                         
   5   6  13        397.03        415.17         4.40 o                         
   6   6  13         43.03         42.35         1.19 o                         
  -3   7  13         11.07         13.76         0.80 o                         
  -2   7  13          1.21          1.37         0.53 o                         
  -1   7  13        543.72        555.92         6.95 o                         
   0   7  13         53.78         42.80         1.31 o                         
   1   7  13        119.98        110.60         2.22 o                         
   2   7  13        325.77        313.33         3.45 o                         
   3   7  13        155.35        146.23         3.11 o                         
   4   7  13          2.38          3.38         0.52 o                         
   5   7  13        257.14        279.18         2.81 o                         
   6   7  13        207.30        220.93         2.92 o                         
  -3   8  13        168.86        155.11         4.47 o                         
  -2   8  13          0.26          0.75         0.45 o                         
  -1   8  13          9.61          8.86         0.72 o                         
   0   8  13         76.15         72.26         1.82 o                         
   1   8  13         76.06         74.94         1.83 o                         
   2   8  13         49.62         53.64         1.52 o                         
   3   8  13        385.79        359.98         3.64 o                         
   4   8  13        133.89        119.71         1.86 o                         
   5   8  13         90.85         95.97         1.73 o                         
   6   8  13         18.21         17.61         0.63 o                         
  -2   9  13          2.09          3.59         0.74 o                         
  -1   9  13          1.92          2.55         0.60 o                         
   0   9  13          5.41          6.37         0.62 o                         
   1   9  13        257.58        258.35         3.68 o                         
   2   9  13         36.99         38.92         1.25 o                         
   3   9  13         16.71         20.10         1.15 o                         
   4   9  13         51.65         52.23         1.67 o                         
   5   9  13          5.01          5.93         0.50 o                         
   6   9  13         21.26         19.97         1.68 o                         
   0  10  13         60.34         51.34         2.04 o                         
   1  10  13         84.79         76.80         1.73 o                         
   2  10  13         29.60         39.71         1.29 o                         
   3  10  13          0.86          1.02         0.43 o                         
   4  10  13          2.46          1.60         0.42 o                         
   5  10  13          0.13          0.42         0.77 o                         
   3  11  13          6.58          9.91         1.26 o                         
  -3  -5  14        236.45        237.39         6.98 o                         
  -2  -5  14          4.13          3.23         0.51 o                         
  -1  -5  14        237.94        258.30         4.00 o                         
   0  -5  14         48.82         52.39         0.99 o                         
   1  -5  14        114.59        129.90         2.96 o                         
  -4  -4  14         18.50         17.23         1.29 o                         
  -3  -4  14         30.67         32.17         1.09 o                         
  -2  -4  14         11.05         15.32         0.85 o                         
  -1  -4  14          0.52          0.09         0.43 o                         
   0  -4  14         30.86         26.60         0.78 o                         
   1  -4  14         33.55         28.18         0.99 o                         
   2  -4  14          0.51          3.00         0.42 o                         
  -5  -3  14         29.27         22.80         1.61 o                         
  -4  -3  14         48.93         73.00         1.71 o                         
  -3  -3  14         13.90         14.40         0.89 o                         
  -2  -3  14          1.06          0.73         0.53 o                         
  -1  -3  14        300.23        264.22         3.74 o                         
   0  -3  14        113.18         99.52         1.44 o                         
   1  -3  14        238.57        253.30         2.59 o                         
   2  -3  14        126.13        129.06         1.83 o                         
   3  -3  14         10.34         11.69         0.56 o                         
  -5  -2  14          4.56          7.33         0.79 o                         
  -4  -2  14         85.07         77.84         1.81 o                         
  -3  -2  14         42.99         44.01         1.97 o                         
  -2  -2  14         12.65          6.74         0.76 o                         
  -1  -2  14         76.03         68.34         1.66 o                         
   0  -2  14          0.16          0.77         0.44 o                         
   1  -2  14         82.96         81.78         1.46 o                         
   2  -2  14          4.02          4.56         0.53 o                         
   3  -2  14          2.45          2.64         0.48 o                         
   4  -2  14          1.70          3.13         0.52 o                         
  -5  -1  14          1.14          1.68         0.49 o                         
  -4  -1  14        118.93        109.39         1.99 o                         
  -3  -1  14         74.70         73.69         1.67 o                         
  -2  -1  14        314.75        306.92         3.52 o                         
  -1  -1  14         41.59         35.55         1.18 o                         
   0  -1  14         94.04         97.79         1.56 o                         
   1  -1  14         15.72         16.07         0.78 o                         
   2  -1  14         28.30         27.18         0.97 o                         
   3  -1  14          0.06          0.35         0.47 o                         
   4  -1  14         41.65         46.87         1.16 o                         
  -5   0  14         98.53        109.62         1.99 o                         
  -4   0  14          6.41          3.53         0.73 o                         
  -3   0  14        184.56        197.30         2.82 o                         
  -2   0  14          8.99          8.69         0.76 o                         
  -1   0  14        186.91        182.38         2.63 o                         
   0   0  14         18.62         20.36         0.86 o                         
   1   0  14        111.03        114.72         1.75 o                         
   2   0  14        122.08        136.90         1.99 o                         
   3   0  14          4.37          4.16         0.60 o                         
   4   0  14         27.35         21.63         0.86 o                         
   5   0  14         18.12         17.35         1.13 o                         
  -5   1  14          0.51          0.01         0.42 o                         
  -4   1  14         24.45         25.00         1.09 o                         
  -3   1  14          4.09          4.48         0.67 o                         
  -2   1  14          4.63          5.98         0.79 o                         
  -1   1  14          3.13          4.92         0.69 o                         
   0   1  14        281.62        276.82         2.88 o                         
   1   1  14         67.82         73.46         1.54 o                         
   2   1  14        171.75        190.13         2.46 o                         
   3   1  14        239.89        243.66         2.77 o                         
   4   1  14        232.32        238.25         2.89 o                         
   5   1  14        148.68        151.66         2.51 o                         
  -5   2  14          0.10         -0.15         0.42 o                         
  -4   2  14        299.15        320.31         3.70 o                         
  -3   2  14         29.74         35.29         1.42 o                         
  -2   2  14        301.66        308.89         3.96 o                         
  -1   2  14        189.24        190.49         2.54 o                         
   0   2  14        559.18        563.29         5.00 o                         
   1   2  14       3233.98       3365.01        22.34 o                         
   2   2  14          1.22          1.74         0.56 o                         
   3   2  14        338.85        359.32         3.60 o                         
   4   2  14         62.48         64.29         3.03 o                         
   5   2  14         13.82         14.16         0.85 o                         
  -5   3  14         97.94         99.54         4.47 o                         
  -4   3  14        187.31        183.73         3.05 o                         
  -3   3  14        480.50        474.81         5.78 o                         
  -2   3  14          6.25          6.26         0.74 o                         
  -1   3  14        132.48        133.99         2.24 o                         
   0   3  14          2.76          4.23         0.72 o                         
   1   3  14        503.51        490.45         4.11 o                         
   2   3  14        595.93        618.13         5.17 o                         
   3   3  14          0.02          0.37         0.52 o                         
   4   3  14         18.08         16.88         0.83 o                         
   5   3  14        185.39        186.31         2.58 o                         
   6   3  14         96.39        100.77         2.79 o                         
  -4   4  14        243.96        256.22         3.18 o                         
  -3   4  14          4.34          4.44         0.61 o                         
  -2   4  14         10.56         11.40         0.78 o                         
  -1   4  14         75.07         79.90         2.17 o                         
   0   4  14        195.09        194.95         3.05 o                         
   1   4  14          7.33          5.56         0.61 o                         
   2   4  14          2.89          3.55         0.57 o                         
   3   4  14         74.68         75.06         1.62 o                         
   4   4  14         80.96         86.95         1.57 o                         
   5   4  14         23.77         21.43         0.89 o                         
   6   4  14          0.19          1.82         0.72 o                         
  -4   5  14         49.73         44.69         1.53 o                         
  -3   5  14        129.13        141.41         2.52 o                         
  -2   5  14         40.89         38.87         2.06 o                         
  -1   5  14        104.59        101.38         1.99 o                         
   0   5  14          4.29          4.29         0.66 o                         
   1   5  14          8.79          9.28         0.68 o                         
   2   5  14        348.74        355.95         3.42 o                         
   3   5  14          5.05          6.14         0.60 o                         
   4   5  14         11.37          9.48         0.71 o                         
   5   5  14        123.42        121.18         1.76 o                         
   6   5  14         52.47         49.08         1.09 o                         
  -3   6  14         85.28         83.04         1.83 o                         
  -2   6  14          4.67          6.26         0.70 o                         
  -1   6  14        143.95        139.66         2.29 o                         
   0   6  14        189.42        180.77         2.78 o                         
   1   6  14         63.97         59.75         1.57 o                         
   2   6  14          1.60          1.73         0.50 o                         
   3   6  14         40.62         36.98         1.03 o                         
   4   6  14        100.75         99.42         1.58 o                         
   5   6  14         18.19         17.18         0.76 o                         
   6   6  14          3.53          4.46         0.46 o                         
  -3   7  14          0.31         -0.27         0.43 o                         
  -2   7  14         43.25         39.77         1.73 o                         
  -1   7  14          0.38          0.08         0.55 o                         
   0   7  14         83.10         80.26         2.23 o                         
   1   7  14          6.80          9.41         0.88 o                         
   2   7  14         22.00         16.25         0.86 o                         
   3   7  14         14.38         13.49         0.68 o                         
   4   7  14         42.47         44.01         1.03 o                         
   5   7  14        160.32        165.83         2.10 o                         
   6   7  14         30.98         25.29         0.89 o                         
  -2   8  14         17.48         18.98         1.63 o                         
  -1   8  14        114.86        120.38         2.98 o                         
   0   8  14          9.49         15.44         1.06 o                         
   1   8  14        189.08        199.97         2.71 o                         
   2   8  14          9.09          9.18         0.74 o                         
   3   8  14        269.82        253.48         3.15 o                         
   4   8  14          1.64          2.96         0.43 o                         
   5   8  14         39.89         35.57         0.83 o                         
  -1   9  14          5.35          7.05         0.93 o                         
   0   9  14         11.85         13.02         0.77 o                         
   1   9  14          1.79          1.37         0.63 o                         
   2   9  14         67.95         62.42         1.45 o                         
   3   9  14          1.07          0.95         0.46 o                         
   4   9  14          0.10         -0.36         0.42 o                         
   5   9  14         21.12         23.58         0.94 o                         
   1  10  14          0.69         -0.51         0.57 o                         
   2  10  14         12.52          9.82         1.05 o                         
   3  10  14         79.52         70.02         1.67 o                         
   4  10  14         74.34         78.18         2.79 o                         
  -3  -4  15         19.22         21.40         2.30 o                         
  -2  -4  15         18.94         14.81         0.78 o                         
  -1  -4  15         78.43         83.79         2.27 o                         
   0  -4  15          0.38          0.71         0.35 o                         
   1  -4  15        102.37        124.57         2.33 o                         
  -4  -3  15          5.04          2.51         0.98 o                         
  -3  -3  15          4.07          3.51         0.55 o                         
  -2  -3  15          3.44          4.92         0.54 o                         
  -1  -3  15         75.23         86.02         2.01 o                         
   0  -3  15         92.58         90.34         1.21 o                         
   1  -3  15          5.43          3.50         0.44 o                         
   2  -3  15        159.00        191.45         2.52 o                         
  -4  -2  15         91.11         97.18         1.83 o                         
  -3  -2  15         19.69         22.63         0.98 o                         
  -2  -2  15         41.09         31.42         1.09 o                         
  -1  -2  15          0.73          0.47         0.44 o                         
   0  -2  15         67.61         66.61         1.29 o                         
   1  -2  15        277.51        292.78         3.02 o                         
   2  -2  15         16.27         14.42         0.72 o                         
   3  -2  15          9.60          6.92         0.52 o                         
  -4  -1  15          1.74          1.76         0.47 o                         
  -3  -1  15          8.21          5.56         0.60 o                         
  -2  -1  15         75.94         78.84         2.25 o                         
  -1  -1  15         15.11         17.44         1.07 o                         
   0  -1  15         11.69         10.69         0.62 o                         
   1  -1  15          0.11          0.54         0.43 o                         
   2  -1  15          8.52          8.50         0.59 o                         
   3  -1  15         46.61         50.35         1.17 o                         
   4  -1  15        112.14        122.80         2.76 o                         
  -4   0  15         82.76         82.06         1.57 o                         
  -3   0  15        501.63        516.73         5.27 o                         
  -2   0  15         16.63         17.32         0.98 o                         
  -1   0  15        257.69        253.56         3.08 o                         
   0   0  15        452.66        476.13         4.08 o                         
   1   0  15         32.55         37.92         1.17 o                         
   2   0  15        116.67        124.90         1.79 o                         
   3   0  15         43.28         38.81         1.07 o                         
   4   0  15          1.33          2.01         0.48 o                         
  -4   1  15          2.99          3.01         0.52 o                         
  -3   1  15          4.84          6.98         0.83 o                         
  -2   1  15         16.60         17.62         0.95 o                         
  -1   1  15         29.62         25.55         1.14 o                         
   0   1  15         48.03         46.33         1.18 o                         
   1   1  15          1.18          1.20         0.50 o                         
   2   1  15        348.93        362.99         3.59 o                         
   3   1  15        300.01        321.39         3.94 o                         
   4   1  15        187.30        177.32         2.22 o                         
  -4   2  15         78.88         64.36         1.37 o                         
  -3   2  15        208.35        231.73         4.21 o                         
  -2   2  15         72.00         73.74         2.36 o                         
  -1   2  15          1.69          1.91         0.58 o                         
   0   2  15        110.78        108.39         1.70 o                         
   1   2  15         94.65         96.87         1.65 o                         
   2   2  15       1011.03       1105.90         9.90 o                         
   3   2  15         31.65         37.82         1.36 o                         
   4   2  15        129.62        136.76         1.97 o                         
   5   2  15        102.76         98.61         2.75 o                         
  -4   3  15         24.92         19.79         0.93 o                         
  -3   3  15        170.37        158.33         2.27 o                         
  -2   3  15         10.94         10.20         0.79 o                         
  -1   3  15         26.38         23.66         1.03 o                         
   0   3  15          0.00         -0.12         0.51 o                         
   1   3  15         20.14         24.09         0.85 o                         
   2   3  15        693.82        734.04         6.10 o                         
   3   3  15        401.54        432.38         4.00 o                         
   4   3  15        177.64        181.81         2.21 o                         
   5   3  15          0.45          0.21         0.44 o                         
  -4   4  15        496.26        554.40        10.27 o                         
  -3   4  15          2.92          2.22         0.55 o                         
  -2   4  15          0.45          0.04         0.52 o                         
  -1   4  15         89.84         89.82         2.22 o                         
   0   4  15        135.77        134.26         2.36 o                         
   1   4  15        173.37        173.85         2.09 o                         
   2   4  15         11.47         11.80         0.68 o                         
   3   4  15         92.24        101.87         1.61 o                         
   4   4  15         17.08         18.10         0.96 o                         
   5   4  15        132.21        134.01         2.23 o                         
  -3   5  15        209.63        239.15         3.39 o                         
  -2   5  15         71.70         68.34         1.60 o                         
  -1   5  15          2.01          1.65         0.59 o                         
   0   5  15        102.24         99.82         2.08 o                         
   1   5  15         19.80         19.51         0.95 o                         
   2   5  15         29.93         30.54         0.95 o                         
   3   5  15          4.08          4.31         0.54 o                         
   4   5  15         93.34        101.83         1.51 o                         
   5   5  15        121.18        125.83         1.74 o                         
  -3   6  15          3.76          9.08         0.99 o                         
  -2   6  15         32.38         43.34         1.30 o                         
  -1   6  15          1.35          2.35         0.56 o                         
   0   6  15        215.52        221.85         3.55 o                         
   1   6  15          8.90          9.71         0.81 o                         
   2   6  15         65.67         64.18         1.33 o                         
   3   6  15          2.09          1.57         0.48 o                         
   4   6  15         82.39         87.51         1.36 o                         
   5   6  15        159.41        156.96         1.82 o                         
  -2   7  15          3.55          5.09         0.61 o                         
  -1   7  15         11.16         14.55         0.85 o                         
   0   7  15          0.33          1.25         0.59 o                         
   1   7  15          1.35          0.62         0.52 o                         
   2   7  15         57.25         46.91         1.29 o                         
   3   7  15         82.64         78.97         2.31 o                         
   4   7  15        141.28        135.90         1.62 o                         
   5   7  15         89.47         85.73         1.31 o                         
  -1   8  15         23.31         18.50         0.89 o                         
   0   8  15        262.91        268.71         4.09 o                         
   1   8  15         42.52         51.28         1.28 o                         
   2   8  15        237.01        245.09         3.27 o                         
   3   8  15          0.86          0.81         0.46 o                         
   4   8  15          6.54          7.40         0.56 o                         
   5   8  15         32.54         28.56         1.33 o                         
   0   9  15          0.19          1.66         0.67 o                         
   1   9  15         96.39         95.66         2.89 o                         
   2   9  15         20.22         19.05         0.92 o                         
   3   9  15          3.97          5.01         0.53 o                         
   4   9  15         93.68         85.11         1.88 o                         
  -2  -3  16         20.09         32.53         2.09 o                         
  -1  -3  16          3.66          1.51         0.45 o                         
   0  -3  16          2.87          2.18         0.47 o                         
  -3  -2  16         78.81         65.72         1.67 o                         
  -2  -2  16          0.34          0.16         0.40 o                         
  -1  -2  16          1.16          0.89         0.47 o                         
   0  -2  16        218.17        207.53         2.33 o                         
   1  -2  16          2.85          2.24         0.37 o                         
   2  -2  16        120.20        125.56         1.82 o                         
  -3  -1  16          9.36          6.98         0.58 o                         
  -2  -1  16         27.74         24.76         1.15 o                         
  -1  -1  16        161.03        180.73         2.79 o                         
   0  -1  16         84.12         81.63         1.76 o                         
   1  -1  16          5.56          7.97         0.52 o                         
   2  -1  16         78.11         88.18         1.39 o                         
   3  -1  16          0.18          0.36         0.41 o                         
  -4   0  16          3.81          8.52         1.12 o                         
  -3   0  16         62.76         63.95         1.34 o                         
  -2   0  16          9.07         12.94         0.82 o                         
  -1   0  16        106.52         99.34         1.80 o                         
   0   0  16         18.21         21.99         0.85 o                         
   1   0  16          0.98          2.86         0.88 o                         
   2   0  16         11.41          9.53         0.71 o                         
   3   0  16         22.25         19.23         0.73 o                         
  -4   1  16         33.00         35.49         1.88 o                         
  -3   1  16        169.01        180.29         2.82 o                         
  -2   1  16         21.70         26.35         1.05 o                         
  -1   1  16          0.00         -0.30         0.56 o                         
   0   1  16          0.01          0.51         0.46 o                         
   1   1  16          8.41          8.44         0.62 o                         
   2   1  16         57.22         57.74         1.24 o                         
   3   1  16         19.21         19.34         0.91 o                         
   4   1  16        284.23        266.11         3.16 o                         
  -3   2  16          0.78          0.29         0.48 o                         
  -2   2  16          0.06          0.67         0.52 o                         
  -1   2  16         41.03         44.30         1.48 o                         
   0   2  16        177.54        169.79         2.51 o                         
   1   2  16        144.13        156.87         1.91 o                         
   2   2  16         33.47         34.55         0.93 o                         
   3   2  16       1495.32       1578.21        12.13 o                         
   4   2  16         35.69         30.21         0.86 o                         
  -3   3  16         21.01         15.10         0.75 o                         
  -2   3  16        104.83        115.71         1.86 o                         
  -1   3  16        238.19        235.04         3.10 o                         
   0   3  16        195.62        199.12         3.60 o                         
   1   3  16        139.04        138.27         1.72 o                         
   2   3  16        115.47        128.72         1.89 o                         
   3   3  16         31.80         32.69         1.04 o                         
   4   3  16        194.74        193.45         2.40 o                         
  -3   4  16         17.79         17.10         0.83 o                         
  -2   4  16         33.19         28.30         1.80 o                         
  -1   4  16         75.34         79.91         1.60 o                         
   0   4  16          0.01         -0.18         0.56 o                         
   1   4  16         18.75         19.22         0.85 o                         
   2   4  16         74.51         74.68         1.24 o                         
   3   4  16        529.03        562.21         4.67 o                         
   4   4  16         56.41         56.73         1.06 o                         
   5   4  16        221.14        205.12         3.30 o                         
  -3   5  16         40.29         38.12         2.09 o                         
  -2   5  16          7.80         13.04         0.86 o                         
  -1   5  16         19.81         19.18         1.67 o                         
   0   5  16          5.81          7.00         0.68 o                         
   1   5  16          0.46          0.54         0.60 o                         
   2   5  16        359.30        360.00         3.34 o                         
   3   5  16        110.83        117.91         1.48 o                         
   4   5  16         19.79         19.88         0.92 o                         
   5   5  16          7.98          7.15         0.53 o                         
  -2   6  16         30.34         36.36         1.80 o                         
  -1   6  16        270.00        316.18         6.30 o                         
   0   6  16         39.47         29.15         1.37 o                         
   1   6  16          7.76          7.30         0.88 o                         
   2   6  16          2.20          3.71         0.54 o                         
   3   6  16         36.52         33.97         0.92 o                         
   4   6  16         15.74         14.60         0.70 o                         
  -1   7  16          3.57          2.73         0.61 o                         
   0   7  16         20.54         15.90         0.81 o                         
   1   7  16        124.66        117.35         1.78 o                         
   2   7  16        217.78        223.49         3.01 o                         
   3   7  16          5.14          5.64         0.72 o                         
   4   7  16         27.05         20.96         0.69 o                         
   0   8  16         55.98         63.50         1.39 o                         
   1   8  16         52.42         53.18         1.19 o                         
   2   8  16         39.02         41.26         1.78 o                         
   3   8  16          0.00         -0.42         0.42 o                         
  -2  -1  17         17.57         13.72         1.19 o                         
  -1  -1  17         11.61          8.37         0.58 o                         
   0  -1  17          1.10          2.38         0.47 o                         
   1  -1  17         43.13         49.13         1.09 o                         
  -2   0  17         56.98         56.30         1.95 o                         
  -1   0  17          5.25          9.00         0.66 o                         
   0   0  17         50.57         53.74         1.21 o                         
   1   0  17        122.61        126.53         1.64 o                         
   2   0  17         11.81         14.25         0.63 o                         
  -2   1  17         13.67          8.39         0.58 o                         
  -1   1  17         22.84         29.22         0.95 o                         
   0   1  17         47.55         46.49         1.99 o                         
   1   1  17          0.01         -0.36         0.36 o                         
   2   1  17          4.97          5.90         0.44 o                         
   3   1  17         55.49         53.56         1.14 o                         
  -2   2  17          2.45          1.73         0.46 o                         
  -1   2  17        419.33        440.95         4.94 o                         
   0   2  17          1.65          2.91         0.54 o                         
   1   2  17          2.40          2.28         0.43 o                         
   2   2  17         24.40         26.63         0.75 o                         
   3   2  17        100.70        101.92         1.72 o                         
  -2   3  17          0.49          1.07         0.50 o                         
  -1   3  17         11.82         13.06         0.85 o                         
   0   3  17         23.84         25.08         0.95 o                         
   1   3  17         56.72         60.70         1.44 o                         
   2   3  17        330.82        342.39         3.22 o                         
   3   3  17          5.36          4.16         0.45 o                         
  -2   4  17         34.44         39.18         2.05 o                         
  -1   4  17         28.81         28.03         1.13 o                         
   0   4  17        134.36        129.53         2.73 o                         
   1   4  17         40.03         35.37         1.01 o                         
   2   4  17         71.49         73.82         1.14 o                         
   3   4  17         99.49        107.04         1.41 o                         
   4   4  17          6.95          6.64         0.79 o                         
  -1   5  17         72.54         86.02         1.98 o                         
   0   5  17         37.43         34.45         1.03 o                         
   1   5  17         34.30         39.56         1.22 o                         
   2   5  17        267.76        286.50         2.77 o                         
   3   5  17          0.05         -0.25         0.38 o                         
  -1   6  17        233.84        267.98         5.13 o                         
   0   6  17          0.50          0.79         0.48 o                         
   1   6  17          3.29          4.51         0.51 o                         
   2   6  17        279.14        272.00         3.03 o                         
   3   6  17         67.35         68.11         1.33 o                         
   0   7  17          0.15          0.70         0.84 o                         
   1   7  17         60.96         74.88         3.28 o                         
   2   7  17          0.60          1.22         0.48 o                         
   0   1  18          8.44          9.08         1.26 o                         
  -1   2  18         14.86         10.38         1.75 o                         
   0   2  18          0.42          1.01         0.43 o                         
   1   2  18        100.04        101.65         2.57 o                         
   0   3  18         36.18         29.59         1.37 o                         
   1   3  18         23.56         24.75         1.37 o                         
   2   3  18         70.13         67.34         1.64 o                         
   0   4  18          0.17          1.05         0.51 o                         
   1   4  18        171.53        166.74         2.50 o                         
   2   4  18        169.43        174.39         5.59 o                         
   1   5  18         48.89         45.38         2.09 o                         
                                                                                
